# Supplementary material for: Histone bivalency regulates the timing of cerebellar granule cell development
Source: Genes Dev. 2023 Jul 1;37(13-14):570–89. doi: 10.1101/gad.350594.123 (PMC10499015; doi:10.1101/gad.350594.123)
Supplement: Supplement 3 [file Supplemental_Table_S2.xlsx]

## Sheet: 0_Description
Sheet	Description
RNA-seq
1_Highest_P7_GCP	Genes differentially expressed during GC development with the highest expression in proliferating GCPs at P7 (listed alphabetically) and the associated GO categories. Figure 1C.
2_Highest_P7_GC	Genes differentially expressed during GC development with the highest expression in newly differentiated GCs at P7 (listed alphabetically) and the associated GO categories. Figure 1C.
3_Highest_P12	Genes differentially expressed during GC development with the highest expression in migrating GCs at P12 (listed alphabetically) and the associated GO categories. Figure 1C.
4_Highest_P21	Genes differentially expressed during GC development with the highest expression in mature GCs at P21 (listed alphabetically) and the associated GO categories. Figure 1C.
5_Highest_DIV0	Genes differentially expressed in cultured GCs with the highest expression at DIV0 (listed alphabetically) and the associated GO categories. Suppl. Fig. S4C.
6_Highest_DIV2	Genes differentially expressed in cultured GCs with the highest expression at DIV2 (listed alphabetically) and the associated GO categories. Suppl. Fig. S4C.
7_Highest_DIV5	Genes differentially expressed in cultured GCs with the highest expression at DIV5 (listed alphabetically) and the associated GO categories. Suppl. Fig. S4C.
8_Up_UNC1999	Enriched GO categories of genes upregulated after UNC1999 treatment. Fig. 6J.
9_Down_UNC1999	Enriched GO categories of genes downregulated after UNC1999 treatment. Fig. 6J.
10_GSEA_UNC1999	Enriched GO pathways after UNC1999 treatment identified with GSEA. Suppl. Fig. S7B-C.
11_GSEA_Ezh1cKO	Enriched GO pathways in Ezh1 cKO GCs identified with GSEA. Suppl. Fig. S7B-C.
ChIP-seq
12_Bivalent_genes	Enriched GO categories of all bivalent genes between P7-P21. Fig. 4A
13_P7_bivalent	Enriched GO categories of genes bivalent at P7. Suppl. Fig. S2B
14_P12_bivalent	Enriched GO categories of genes bivalent at P12. Suppl. Fig. S2B
15_P21_bivalent	Enriched GO categories of genes bivalent at P21. Suppl. Fig. S2B
16_P7_H3K27me3	Enriched GO categories of H3K27me3-only genes at P7. Suppl. Fig. S2B
17_P12_H3K27me3	Enriched GO categories of H3K27me3-only genes at P12. Suppl. Fig. S2B
18_P21_H3K27me3	Enriched GO categories of H3K27me3-only genes at P21. Suppl. Fig. S2B

## Sheet: 1_Highest_P7_GCP
GeneSymbol		ID	Description	GeneRatio	BgRatio	pvalue	p.adjust	qvalue	geneID	Count
1110008L16Rik		GO:0051276	chromosome organization	292/1672	876/21806	1.13742e-113	7.39435e-110	6.10853e-110	Abl1/Parp1/Apex1/Birc5/Hnrnpd/Blm/Bub1/Bub1b/Bub3/Ctnnb1/Cbx2/Ccne1/Cct2/Cct3/Cct4/Cct5/Cct6a/Cct7/Cct8/Cdk1/Cenpa/Cenpc1/Smc3/Ctcf/Dhx9/Dnmt1/Dnmt3b/Smarcad1/Ezh2/Fen1/Smc2/Haspin/Hcfc1/Hdac2/Hdac6/Hells/Hmgb1/Hmgn1/Hmgn2/Hmg20b/Hspa2/Hsp90ab1/Hsp90aa1/Kpnb1/Incenp/Kifc5b/Mad1l1/Mcm3/Mcm2/Mcm4/Mcm5/Mcm6/Mcm7/Anapc1/Mki67/Mre11a/Msh2/Msh6/Myb/Nek2/Uhrf1/Npm1/Npm3/Nsd1/Nup62/Pcna/Plk1/Psmc3ip/Ptma…	292
1110038B12Rik		GO:0000278	mitotic cell cycle	243/1672	845/21806	1.1913e-78	3.87233e-75	3.19896e-75	Abl1/Ank3/Apex1/Birc5/Blm/Brca1/Bub1/Bub1b/Bub3/Casp2/Ctnnb1/Ccna1/Ccna2/Ccnb2/Ccnd1/Ccnd2/Ccne1/Ccnf/Cdc25a/Cdc25b/Cdc25c/Cdk1/Cdc45/Cdc7/Cdk2/Cdk4/Cdkn2c/Cenpa/Cenpc1/Chek1/Plk3/Smc3/Ddb1/Ddx3x/E2f1/E2f3/Ect2/Ezh2/Smc2/Foxm1/Gas1/Haspin/Hmgb1/Hspa2/Kpnb1/Incenp/Cep250/Kif11/Kif4/Kifc5b/Stmn1/Arhgef2/Lig1/Lmnb1/Mad1l1/Mcm3/Mcm2/Mcm4/Mcm6/Anapc1/Mki67/Mre11a/Msh2/Myb/Mybl2/Nek2/Nup62/Orc1/Pax6/Pc…	243
1190007I07Rik		GO:0006396	RNA processing	245/1672	861/21806	2.80911e-78	6.08735e-75	5.02881e-75	Prdx6/Aqr/Dhx15/Ddx3x/Dhx9/Khdrbs3/Srsf10/Fbl/Thumpd3/Hnrnpc/Hnrnpa1/Hnrnpk/Hnrnpl/Prmt1/Hspa8/Khsrp/Lyar/Mettl1/Myod1/Ncl/Zfp638/Npm1/Npm3/Pdcd11/Pa2g4/Prpf4b/Prx/Ptbp1/Rbm3/Rbm6/Rbmx/Rbmxl1/Rpl7/Polr2a/Rps19/Rps6/Khdrbs1/Sf3a2/Sart1/Srsf2/Srsf3/Tra2b/Slbp/Ncor2/Eftud2/Snrnp70/Snrpb2/Ssb/Alyref/Trp53/Ctr9/Zrsr1/U2af2/Pcbp1/Xrn2/Rpl7a/Rps26/Nelfe/Cherp/Prpf19/Usp39/Larp7/Exosc10/Cpsf2/Srrm1/Hnrnp…	245
1700001O22Rik		GO:1903047	mitotic cell cycle process	213/1672	699/21806	1.1171e-73	1.81556e-70	1.49985e-70	Ank3/Apex1/Birc5/Blm/Brca1/Bub1/Bub1b/Bub3/Casp2/Ccna1/Ccna2/Ccnb2/Ccnd1/Ccnd2/Ccne1/Ccnf/Cdc25a/Cdc25b/Cdc25c/Cdk1/Cdc45/Cdc7/Cdk2/Cdk4/Cdkn2c/Cenpa/Cenpc1/Chek1/Plk3/Smc3/Ddb1/Ddx3x/E2f1/E2f3/Ect2/Ezh2/Smc2/Foxm1/Haspin/Hspa2/Kpnb1/Incenp/Kif11/Kif4/Kifc5b/Stmn1/Arhgef2/Lig1/Lmnb1/Mad1l1/Mcm3/Mcm2/Mcm4/Mcm6/Anapc1/Mki67/Mre11a/Msh2/Myb/Mybl2/Nek2/Nup62/Orc1/Pax6/Pcna/Pcnt/Pdcd6ip/Plk1/Pola1/Pol…	213
1700030K09Rik		GO:0006259	DNA metabolic process	230/1672	853/21806	2.19517e-68	2.85417e-65	2.35785e-65	Abl1/Parp1/Apaf1/Apex1/Hnrnpd/Blm/Brca1/Ctnnb1/Ccne1/Cct2/Cct3/Cct4/Cct5/Cct6a/Cct7/Cct8/Cdc45/Cdc7/Cdk2/Chek1/Smc3/Ctcf/Ddb1/Dhx9/Dnmt1/Dnmt3b/Smarcad1/Ezh2/Fen1/Smc2/Foxm1/Gtf2h4/Hells/H2ax/Hmgb1/Hmgn1/Hspd1/Hsp90ab1/Hsp90aa1/Lig1/Lig3/Mcm3/Mcm2/Mcm4/Mcm5/Mcm6/Mcm7/Mre11a/Msh2/Msh6/Nudt1/Commd1/Nek2/Uhrf1/Npm1/Nthl1/Orc1/Pcna/Pola1/Pola2/Pold1/Pold2/Pole/Pole2/Prim1/Prim2/Psmc3ip/Rad21/Rad50/Ra…	230
1810032O08Rik		GO:0007059	chromosome segregation	138/1672	334/21806	3.22557e-66	3.4949e-63	2.88717e-63	Birc5/Brca1/Bub1/Bub1b/Bub3/Ctnnb1/Ccne1/Cenpc1/Smc3/Ctcf/Ddx3x/Ect2/Smarcad1/Fen1/Smc2/Haspin/Kpnb1/Incenp/Kifc5b/Mad1l1/Anapc1/Mki67/Mre11a/Nek2/Nup62/Plk1/Psmc3ip/Rad21/Ran/Stag1/Aurkb/Tacc3/Top1/Top2a/Top2b/Ttk/Atrx/Zfp207/Cdc6/Smc1a/Cenph/Macroh2a1/Racgap1/Hnrnpu/Knstrn/Pibf1/Anapc4/Cdca8/Cdc23/Ncapg/Mad2l1/Naa10/Anapc7/Akap8/Rec8/Psrc1/Brd4/Rad18/Rrs1/Nek6/Cenpk/Ska2/Cenpw/Spc25/Ska1/Mis18a…	138
2010204K13Rik		GO:0051301	cell division	188/1672	617/21806	7.88265e-65	7.32073e-62	6.04771e-62	Ank3/Birc5/Blm/Bub1/Bub1b/Bub3/Cat/Ccna1/Ccna2/Ccnb2/Ccnd1/Ccnd2/Ccne1/Ccnf/Ccnk/Cdc25a/Cdc25b/Cdc25c/Cdk1/Cdc7/Cdk2/Cdk4/Cenpa/Cenpc1/Plk3/Smc3/Mapre1/Ect2/Smc2/Gnai3/Cdca3/Hells/Incenp/Kif11/Stmn1/Arhgef2/Lig1/Lig3/Mad1l1/Anapc1/Myb/Nek1/Nek2/Nup62/Pax6/Pdcd6ip/Pgf/Plk1/Pou3f3/Ptn/Kif20a/Rad21/Ran/Sfrp2/Sox5/Stag1/Plk4/Aurkb/Aurka/Tacc3/Timeless/Top1/Top2a/Vrk1/Wee1/Zfp207/Cdc6/Katna1/Smc1a/Rac…	188
2210016F16Rik		GO:0006260	DNA replication	115/1672	251/21806	4.27824e-61	3.47661e-58	2.87205e-58	Blm/Ccna2/Ccne1/Cdk1/Cdc45/Cdc7/Cdk2/Smc3/Dhx9/Faf1/Fen1/Fhit/Gli2/Jun/Lig1/Lig3/Mcm3/Mcm2/Mcm4/Mcm5/Mcm6/Mcm7/Mre11a/Nfia/Nfib/Npm1/Orc1/Orc2/Pcna/Pola1/Pola2/Pold1/Pold2/Pole/Pole2/Prim1/Prim2/Rad51/Rbbp4/Rfc1/Recql/Upf1/Rfc2/Rpa2/Rrm1/Rrm2/Sin3a/Ssrp1/Tbrg1/Alyref/Timeless/Top1/Traip/Trp53/Atrx/Dnajc2/Cdc6/Dbf4/Chaf1a/Nasp/E2f7/Samhd1/Ddx21/Gmnn/Pole3/Mcm8/Fbxo5/Cdt1/Pold3/Pclaf/Rpa1/Ctc1/Gtpb…	115
2310009B15Rik		GO:0006974	cellular response to DNA damage stimulus	203/1672	767/21806	1.15866e-58	8.3694e-56	6.91403e-56	Abl1/Parp1/Apex1/Blm/Brca1/Casp2/Cbx1/Ccnd1/Ccnk/Cdk1/Cdc45/Cdc7/Cdk2/Chek1/Plk3/Smc3/Ddb1/Dhx9/E2f1/Smarcad1/Fen1/Smc2/Foxm1/Gtf2h4/H2ax/Hmgb1/Hmgn1/Hnrnpk/Lig1/Lig3/Mapkapk2/Mcm3/Mcm2/Mcm4/Mcm5/Mcm6/Mcm7/Mre11a/Msh2/Msh6/Nudt1/Commd1/Nedd4/Nek1/Uhrf1/Npm1/Nthl1/Pcna/Plk1/Pola1/Pold1/Pold2/Pole/Pole2/Rad21/Rad50/Rad51/Rad51ap1/Rad54l/Rfc1/Recql/Upf1/Rfc2/Rpa2/Ruvbl2/Ssrp1/Trim28/Timeless/Top2a/T…	203
2310022B05Rik		GO:0006281	DNA repair	156/1672	492/21806	2.88709e-56	1.8769e-53	1.55052e-53	Abl1/Parp1/Apex1/Blm/Brca1/Cdc45/Cdc7/Cdk2/Chek1/Smc3/Ddb1/Dhx9/Smarcad1/Fen1/Smc2/Foxm1/Gtf2h4/H2ax/Hmgb1/Hmgn1/Lig1/Lig3/Mcm3/Mcm2/Mcm4/Mcm5/Mcm6/Mcm7/Mre11a/Msh2/Msh6/Nudt1/Commd1/Uhrf1/Npm1/Nthl1/Pcna/Pola1/Pold1/Pold2/Pole/Pole2/Rad21/Rad50/Rad51/Rad51ap1/Rad54l/Rfc1/Recql/Upf1/Rfc2/Rpa2/Ruvbl2/Ssrp1/Trim28/Timeless/Traip/Trp53/Ung/Atrx/Xrcc1/Xrcc5/Smc1a/Xrn2/Exo1/Chaf1a/Nbn/Prpf19/Chek2/Non…	156
2310040G24Rik		GO:0000819	sister chromatid segregation	92/1672	187/21806	2.11169e-52	1.24801e-49	1.03099e-49	Birc5/Bub1/Bub1b/Bub3/Ctnnb1/Cenpc1/Smc3/Fen1/Smc2/Haspin/Kpnb1/Incenp/Kifc5b/Mad1l1/Anapc1/Mre11a/Nek2/Nup62/Plk1/Rad21/Ran/Stag1/Aurkb/Tacc3/Top2a/Top2b/Ttk/Atrx/Zfp207/Cdc6/Smc1a/Macroh2a1/Racgap1/Hnrnpu/Knstrn/Pibf1/Anapc4/Cdca8/Cdc23/Ncapg/Mad2l1/Naa10/Anapc7/Akap8/Rec8/Psrc1/Rrs1/Nek6/Cenpk/Dsn1/Nuf2/Riok2/Ndc80/Fbxo5/Cdt1/Cdca5/Ncapd2/Nsmce2/Sgo2a/Ube2c/Trip13/Cdc16/Smc4/Kif18b/Spdl1/Nipbl…	92
2610035D17Rik		GO:0016071	mRNA metabolic process	176/1672	661/21806	3.89389e-51	2.10952e-48	1.74269e-48	Prdx6/Apex1/Aqr/Hnrnpd/Dhx15/Dhx9/E2f1/Khdrbs3/Srsf10/Gspt1/Hnrnpc/Hnrnpa1/Hnrnpk/Hnrnpl/Hspa8/Elavl1/Khsrp/Mapkapk2/Myef2/Myod1/Ncl/Npm1/Pdcd11/Prpf4b/Ptbp1/Rbm3/Rbm6/Rbmx/Rbmxl1/Upf1/Khdrbs1/Sf3a2/Sart1/Srsf2/Srsf3/Tra2b/Slbp/Eftud2/Snrnp70/Snrpb2/Ssb/Alyref/Trp53/Ctr9/Zrsr1/U2af2/Pcbp1/Xrn2/Nelfe/Prpf19/Usp39/Larp7/Exosc10/Hnrnpdl/Cpsf2/Srrm1/Hnrnpu/Carhsp1/Hnrnpa2b1/Ybx2/Snrpa/Nono/Ddx39b/Sar…	176
2610035F20Rik		GO:0098813	nuclear chromosome segregation	108/1672	269/21806	2.07345e-50	1.03688e-47	8.56578e-48	Birc5/Bub1/Bub1b/Bub3/Ctnnb1/Ccne1/Cenpc1/Smc3/Ect2/Fen1/Smc2/Haspin/Kpnb1/Incenp/Kifc5b/Mad1l1/Anapc1/Mre11a/Nek2/Nup62/Plk1/Psmc3ip/Rad21/Ran/Stag1/Aurkb/Tacc3/Top2a/Top2b/Ttk/Atrx/Zfp207/Cdc6/Smc1a/Macroh2a1/Racgap1/Hnrnpu/Knstrn/Pibf1/Anapc4/Cdca8/Cdc23/Ncapg/Mad2l1/Naa10/Anapc7/Akap8/Rec8/Psrc1/Rrs1/Nek6/Cenpk/Dsn1/Nuf2/Riok2/Ndc80/Fbxo5/Cdt1/Cdca5/Ncapd2/Nsmce2/Sgo2a/Ube2c/Trip13/Cenps/Cdc1…	108
2610316D01Rik		GO:0006397	mRNA processing	141/1672	456/21806	2.29755e-49	1.06689e-46	8.81362e-47	Prdx6/Aqr/Dhx15/Dhx9/Khdrbs3/Srsf10/Hnrnpc/Hnrnpa1/Hnrnpk/Hnrnpl/Hspa8/Khsrp/Myod1/Ncl/Npm1/Pdcd11/Prpf4b/Ptbp1/Rbm3/Rbm6/Rbmx/Rbmxl1/Khdrbs1/Sf3a2/Sart1/Srsf2/Srsf3/Tra2b/Slbp/Eftud2/Snrnp70/Snrpb2/Alyref/Ctr9/Zrsr1/U2af2/Pcbp1/Xrn2/Nelfe/Prpf19/Usp39/Larp7/Cpsf2/Srrm1/Hnrnpu/Hnrnpa2b1/Snrpa/Nono/Ddx39b/Sart3/Ddx20/Zfp326/Cpsf3/Paf1/Ppie/Tcerg1/Rbm38/Prpf40a/Ptbp2/Acin1/Rbm14/Syncrip/Isy1/Hnrnph…	141
2610318N02Rik		GO:0022613	ribonucleoprotein complex biogenesis	130/1672	408/21806	3.66963e-47	1.59042e-44	1.31386e-44	Rplp0/Ddx3x/Dhx9/Eif3a/Srsf10/Fbl/Hsp90ab1/Hsp90aa1/Rpsa/Rps2/Lyar/Ncl/Npm1/Npm3/Pdcd11/Pa2g4/Nup88/Ran/Rbmx/Rpl6/Rpl7/Rps19/Rps5/Rps6/Ruvbl2/Sf3a2/Sart1/Zrsr1/Xrcc5/Abce1/Rpl7a/Prpf19/Usp39/Exosc10/Nhp2/Ddx39b/Sart3/Ddx20/Eif3d/Nop58/Ftsj3/Ptbp2/Ddx21/Aatf/Ruvbl1/Wdr46/Noc2l/Isy1/Rrs1/Rcl1/Nsa2/Pes1/Utp3/Pop4/Rsl1d1/Crnkl1/Ddx18/Riox2/Riok2/Nop56/Rrp15/Rpf2/Eri1/Xab2/Nvl/Nop9/Mphosph10/Srsf6/Snr…	130
2700049A03Rik		GO:0000070	mitotic sister chromatid segregation	80/1672	158/21806	6.49728e-47	2.63993e-44	2.18086e-44	Birc5/Bub1/Bub1b/Bub3/Cenpc1/Smc3/Smc2/Haspin/Kpnb1/Incenp/Kifc5b/Mad1l1/Anapc1/Nek2/Nup62/Plk1/Rad21/Ran/Aurkb/Tacc3/Ttk/Atrx/Zfp207/Cdc6/Smc1a/Macroh2a1/Racgap1/Hnrnpu/Knstrn/Pibf1/Anapc4/Cdca8/Cdc23/Ncapg/Mad2l1/Naa10/Anapc7/Akap8/Rec8/Psrc1/Rrs1/Nek6/Cenpk/Dsn1/Nuf2/Riok2/Ndc80/Fbxo5/Cdt1/Cdca5/Ncapd2/Nsmce2/Sgo2a/Ube2c/Trip13/Cdc16/Smc4/Kif18b/Spdl1/Nipbl/Kif23/Dscc1/Sgo1/Kif2c/Map10/Eml4/Es…	80
2810004N23Rik		GO:0000280	nuclear division	133/1672	434/21806	4.41126e-46	1.68692e-43	1.39357e-43	Birc5/Bub1/Bub1b/Bub3/Ccnb2/Ccne1/Cdc25b/Cenpc1/Chek1/Smc3/Smc2/Haspin/Hspa2/Kpnb1/Incenp/Kif11/Kifc5b/Mad1l1/Anapc1/Mki67/Mre11a/Mybl2/Nek2/Nup62/Plk1/Psmc3ip/Rad21/Rad51/Rad51ap1/Rad54l/Ran/Ranbp1/Stag1/Aurkb/Aurka/Tacc3/Top2a/Top2b/Ttk/Atrx/Zfp207/Zscan21/Cdc6/Psmd13/Smc1a/Macroh2a1/Racgap1/Chek2/Hnrnpu/Knstrn/Pibf1/Anapc4/Cdca8/Cdc23/Ncapg/Mad2l1/Naa10/Anapc7/Akap8/Rec8/Psrc1/Rrs1/Nek6/Cenpk/…	133
2810025M15Rik		GO:0010564	regulation of cell cycle process	166/1672	647/21806	7.41733e-46	2.67889e-43	2.21305e-43	Apex1/Birc5/Cep131/Blm/Brca1/Bub1/Bub1b/Bub3/Casp2/Ctnnb1/Ccnd1/Ccnd2/Ccnf/Cdc25a/Cdc25b/Cdc25c/Cdk1/Cdc7/Cdk2/Cdk4/Chek1/Plk3/Ddb1/Ddx3x/E2f1/Ect2/Ezh2/Fen1/Gas1/Haspin/Hspa2/Incenp/Cep250/Kif11/Lmnb1/Mad1l1/Anapc1/Mdm1/Mki67/Mre11a/Msh2/Nek1/Nek2/Npm1/Nup62/Orc1/Pdcd6ip/Plk1/Psme1/Kif20a/Rad21/Rad51ap1/Ranbp1/Rdx/Rpa2/Rps6/Sfrp1/Stil/Sin3a/Plk4/Aurkb/Aurka/Tacc3/Tcf3/Timeless/Trp53/Ttk/Atrx/Zfp…	166
2810032G03Rik		GO:0008380	RNA splicing	123/1672	384/21806	6.44572e-45	2.20545e-42	1.82194e-42	Prdx6/Aqr/Dhx15/Dhx9/Khdrbs3/Srsf10/Hnrnpc/Hnrnpa1/Hnrnpk/Hnrnpl/Prmt1/Hspa8/Khsrp/Myod1/Ncl/Zfp638/Npm1/Prpf4b/Prx/Ptbp1/Rbm3/Rbm6/Rbmx/Rbmxl1/Polr2a/Khdrbs1/Sf3a2/Sart1/Srsf2/Srsf3/Tra2b/Eftud2/Snrnp70/Snrpb2/Alyref/Zrsr1/U2af2/Rps26/Prpf19/Usp39/Larp7/Srrm1/Hnrnpu/Hnrnpa2b1/Snrpa/Nono/Ddx39b/Sart3/Ddx20/Zfp326/Ppie/Tcerg1/Rbm38/Prpf40a/Ptbp2/Acin1/Rbm14/Syncrip/Isy1/Hnrnph1/Tsen34/Lsm5/Magohb/…	123
2810403D21Rik		GO:0051726	regulation of cell cycle	210/1672	993/21806	1.22998e-43	3.99804e-41	3.30281e-41	Abl1/Actb/Apex1/Birc5/Cep131/Blm/Brca1/Bub1/Bub1b/Bub3/Casp2/Ctnnb1/Ccna1/Ccna2/Ccnb2/Ccnd1/Ccnd2/Ccne1/Ccnf/Cdc25a/Cdc25b/Cdc25c/Cdk1/Cdc7/Cdk2/Cdk4/Cdkn2c/Chek1/Plk3/Ddb1/Ddx3x/E2f1/Ect2/Ezh2/Fen1/Ppm1g/Foxm1/Gas1/Gas2/Rack1/Haspin/Hmgb1/Hspa8/Hspa2/Hsp90ab1/Incenp/Cep250/Jun/Kif11/Lmnb1/Mad1l1/Anapc1/Mdm1/Mki67/Mlf1/Mre11a/Msh2/Nek1/Nek2/Npm1/Nras/Nup62/Orc1/Pdcd6ip/Pim1/Plk1/Psme1/Ptprk/Kif20…	210
2810408A11Rik		GO:0140014	mitotic nuclear division	101/1672	277/21806	1.06126e-42	3.28537e-40	2.71407e-40	Birc5/Bub1/Bub1b/Bub3/Cenpc1/Chek1/Smc3/Smc2/Haspin/Kpnb1/Incenp/Kif11/Kifc5b/Mad1l1/Anapc1/Mki67/Mybl2/Nek2/Nup62/Plk1/Rad21/Ran/Ranbp1/Stag1/Aurkb/Aurka/Tacc3/Ttk/Atrx/Zfp207/Cdc6/Smc1a/Macroh2a1/Racgap1/Chek2/Hnrnpu/Knstrn/Pibf1/Anapc4/Cdca8/Cdc23/Ncapg/Mad2l1/Naa10/Anapc7/Akap8/Rec8/Psrc1/Rrs1/Nek6/Cenpk/Cul7/Dsn1/Nuf2/Riok2/Ndc80/Fbxo5/Cdt1/Nde1/Ctdp1/Cdca5/Ncapd2/Nsmce2/Sgo2a/Ube2c/Trip13/C…	101
2810408I11Rik		GO:0006261	DNA-dependent DNA replication	71/1672	140/21806	8.12292e-42	2.40032e-39	1.98292e-39	Blm/Ccne1/Cdc45/Cdc7/Cdk2/Lig1/Lig3/Mcm3/Mcm2/Mcm4/Mcm5/Mcm6/Mcm7/Mre11a/Npm1/Orc1/Pcna/Pola1/Pola2/Pold1/Pold2/Pole/Pole2/Prim1/Prim2/Rad51/Recql/Upf1/Rfc2/Alyref/Timeless/Traip/Atrx/Cdc6/Dbf4/E2f7/Samhd1/Ddx21/Pole3/Fbxo5/Cdt1/Pold3/Rpa1/Rfc3/Gins1/Cenps/Mcm10/Dscc1/Rfc5/Tonsl/Mgme1/Ticrr/Gins3/Recql4/Rfc4/Fam111a/E2f8/Gins4/Recql5/Gen1/Mcmbp/Mms22l/Chtf18/Baz1a/Wdhd1/Twnk/Zranb3/Rfwd3/Topbp1/E…	71
3110082I17Rik		GO:0048285	organelle fission	135/1672	487/21806	2.53907e-41	7.17674e-39	5.92876e-39	Birc5/Bub1/Bub1b/Bub3/Ccnb2/Ccne1/Cdc25b/Cenpc1/Chek1/Smc3/Smc2/Haspin/Hspa2/Kpnb1/Incenp/Kif11/Kifc5b/Mad1l1/Anapc1/Mki67/Mre11a/Mybl2/Nek2/Nup62/Plk1/Psmc3ip/Rad21/Rad51/Rad51ap1/Rad54l/Ran/Ranbp1/Stag1/Aurkb/Aurka/Tacc3/Top2a/Top2b/Ttk/Atrx/Zfp207/Zscan21/Coro1c/Cdc6/Psmd13/Smc1a/Macroh2a1/Racgap1/Chek2/Hnrnpu/Knstrn/Pibf1/Anapc4/Cdca8/Cdc23/Ncapg/Mad2l1/Naa10/Anapc7/Akap8/Rec8/Psrc1/Rrs1/Nek6…	135
4631405J19Rik		GO:0033044	regulation of chromosome organization	79/1672	184/21806	1.16312e-39	3.15061e-37	2.60275e-37	Parp1/Birc5/Hnrnpd/Bub1/Bub1b/Bub3/Ctnnb1/Cct2/Cct3/Cct4/Cct5/Cct6a/Cct7/Cct8/Dnmt1/Fen1/Mad1l1/Mcm2/Anapc1/Mre11a/Nek2/Plk1/Rad21/Rad50/Upf1/Aurkb/Tacc3/Tcp1/Trim28/Top2a/Ttk/Atrx/Xrcc1/Xrcc5/Zfp207/Cdc6/Macroh2a1/Nbn/Gnl3/Exosc10/Hnrnpu/Anapc4/Cdc23/Hnrnpa2b1/Mad2l1/Naa10/Anapc7/Ylpm1/Nek6/Riok2/Ndc80/Fbxo5/Cdt1/Cdca5/Nsmce2/Sgo2a/Ube2c/Ctc1/Trip13/Cdc16/Spdl1/Sfpq/Dhx36/Pot1b/Parn/Morc2a/Recql…	79
4930427A07Rik		GO:0044770	cell cycle phase transition	133/1672	491/21806	1.6142e-39	4.19755e-37	3.46763e-37	Apex1/Birc5/Blm/Brca1/Bub1/Bub1b/Bub3/Casp2/Ccna1/Ccna2/Ccnb2/Ccnd1/Ccnd2/Ccne1/Ccnf/Cdc25a/Cdc25b/Cdc25c/Cdk1/Cdc7/Cdk2/Cdk4/Cdkn2c/Chek1/Plk3/Ddb1/Ddx3x/E2f1/E2f3/Ezh2/Foxm1/Gas1/Haspin/Hspa2/Lmnb1/Mad1l1/Anapc1/Mre11a/Msh2/Myb/Nek1/Npm1/Orc1/Plk1/Pole/Psme1/Rad21/Rdx/Upf1/Rpa2/Rps6/Stil/Sin3a/Aurkb/Aurka/Tacc3/Tcf3/Timeless/Trp53/Ttk/Zfp207/Cdc6/Macroh2a1/Dbf4/Nbn/Skp2/Prpf19/Miip/Larp7/Chek2/…	133
4930578M01Rik		GO:0006310	DNA recombination	100/1672	295/21806	4.55952e-39	1.14006e-36	9.41809e-37	Parp1/Apex1/Blm/Brca1/Cdc45/Cdc7/Chek1/Smarcad1/Ezh2/H2ax/Hmgb1/Hspd1/Lig1/Lig3/Mcm3/Mcm2/Mcm4/Mcm5/Mcm6/Mcm7/Mre11a/Msh2/Msh6/Psmc3ip/Rad21/Rad50/Rad51/Rad51ap1/Rad54l/Recql/Rpa2/Ruvbl2/Tcf3/Alyref/Timeless/Top2a/Top2b/Ung/Xrcc1/Xrcc5/Xrn2/Exo1/Nbn/H1f2/H1f4/Nono/Samhd1/Actl6a/Ruvbl1/Rec8/Rad18/Fignl1/Mcm8/Nsmce1/Rpa1/Nsmce2/Trip13/Aunip/Cenps/Nipbl/Sfpq/Aplf/Rhno1/Tonsl/Pot1b/Smchd1/Mnd1/Recql4…	100
4931414P19Rik		GO:0071103	DNA conformation change	82/1672	203/21806	1.01562e-38	2.44539e-36	2.02015e-36	Abl1/Blm/Cdk1/Ctcf/Dhx9/Smc2/Hells/Hmgb1/Incenp/Mcm3/Mcm2/Mcm4/Mcm5/Mcm6/Mcm7/Mre11a/Npm1/Rad50/Rad51/Rbbp4/Recql/Smarca4/Smarcc1/Ubtf/Top1/Top2a/Top2b/Trp53/Atrx/Mta2/Macroh2a1/Chaf1a/Nbn/H1f2/H1f4/Nasp/Hnrnpa2b1/Nap1l1/Sart3/Kat6b/Ncapg/Paf1/Set/Acin1/Akap8/Noc2l/Cenpp/Mis18a/Mcm8/Asf1b/Anp32b/Itgb3bp/Cdca5/H2bc4/Rpa1/Ncapd2/Smc4/Oip5/Dhx36/Pot1b/Recql4/Smarca5/Grwd1/Psme4/Ddx1/Hat1/Dnajc9/Nusa…	82
4933427D14Rik		GO:0000226	microtubule cytoskeleton organization	148/1672	610/21806	8.18405e-38	1.90016e-35	1.56974e-35	Abl1/Birc5/Cep131/Brca1/Ctnnb1/Ccnb2/Ccnf/Cdk2/Cenpa/Chek1/Plk3/Crmp1/Smc3/Mapre1/Ptk2/Fer/Hdac6/Hsph1/Kpnb1/Incenp/Cep250/Kif11/Kif3a/Kif4/Kifc5b/Stmn1/Arhgef2/Mdm1/Mns1/Mybl2/Nek2/Npm1/Nup62/Pax6/Pcnt/Pdcd6ip/Plk1/Kif20a/Ranbp1/Stil/Stag1/Plk4/Aurkb/Aurka/Tacc3/Tuba1b/Tubb5/Ezr/Wee1/Atrx/Zfp207/Apc2/Katna1/Smc1a/Cenph/Racgap1/Chek2/Hnrnpu/Knstrn/Pibf1/Mad2l1/Rbm14/Tubd1/Psrc1/Ska2/Haus2/Spc25/S…	148
6330403K07Rik		GO:0006325	chromatin organization	127/1672	474/21806	3.19514e-37	7.16263e-35	5.9171e-35	Cbx2/Ctcf/Dnmt1/Dnmt3b/Smarcad1/Ezh2/Haspin/Hcfc1/Hdac2/Hdac6/Hells/Hmgb1/Hmgn1/Hmgn2/Hmg20b/Mcm2/Mki67/Myb/Uhrf1/Npm1/Npm3/Nsd1/Ptma/Rbbp4/Ruvbl2/Hltf/Smarca4/Smarcb1/Smarcc1/Kdm5c/Ssrp1/Ubtf/Trim28/Top1/Trp53/Baz1b/Atrx/Dnajc2/Ash2l/Mta2/Macroh2a1/Chaf1a/H1f2/H1f4/Hmgn5/Nasp/Hnrnpu/Nap1l1/Sart3/Nudt5/Kat6b/Mcm3ap/Paf1/Set/Actl6a/Ruvbl1/Brd4/Smarce1/Noc2l/Pole3/Suv39h2/Utp3/Cenpp/Anp32e/Mis18a/P…	127
6430562O15Rik		GO:0000375	RNA splicing, via transesterification reactions	90/1672	266/21806	3.51186e-35	7.13456e-33	5.89392e-33	Prdx6/Aqr/Dhx9/Khdrbs3/Srsf10/Hnrnpa1/Hnrnpk/Hnrnpl/Hspa8/Myod1/Ncl/Npm1/Prpf4b/Ptbp1/Rbm3/Rbm6/Rbmx/Rbmxl1/Khdrbs1/Sf3a2/Sart1/Srsf2/Srsf3/Tra2b/Eftud2/Snrnp70/Snrpb2/Zrsr1/U2af2/Prpf19/Usp39/Larp7/Srrm1/Hnrnpu/Hnrnpa2b1/Snrpa/Ddx39b/Sart3/Ddx20/Ppie/Prpf40a/Ptbp2/Acin1/Rbm14/Isy1/Lsm5/Magohb/Rbm22/Crnkl1/Rsrc1/Rbm25/Xab2/Srsf6/Snrpg/Ddx39a/Ppil1/Prpf6/Srrm4/Dhx16/Prpf4/Dazap1/Prpf3/Sfpq/Cdc5l/R…	90
6720489N17Rik		GO:0000377	RNA splicing, via transesterification reactions with bulged adenosine as nucleophile	90/1672	266/21806	3.51186e-35	7.13456e-33	5.89392e-33	Prdx6/Aqr/Dhx9/Khdrbs3/Srsf10/Hnrnpa1/Hnrnpk/Hnrnpl/Hspa8/Myod1/Ncl/Npm1/Prpf4b/Ptbp1/Rbm3/Rbm6/Rbmx/Rbmxl1/Khdrbs1/Sf3a2/Sart1/Srsf2/Srsf3/Tra2b/Eftud2/Snrnp70/Snrpb2/Zrsr1/U2af2/Prpf19/Usp39/Larp7/Srrm1/Hnrnpu/Hnrnpa2b1/Snrpa/Ddx39b/Sart3/Ddx20/Ppie/Prpf40a/Ptbp2/Acin1/Rbm14/Isy1/Lsm5/Magohb/Rbm22/Crnkl1/Rsrc1/Rbm25/Xab2/Srsf6/Snrpg/Ddx39a/Ppil1/Prpf6/Srrm4/Dhx16/Prpf4/Dazap1/Prpf3/Sfpq/Cdc5l/R…	90
9330179D12Rik		GO:0000398	mRNA splicing, via spliceosome	90/1672	266/21806	3.51186e-35	7.13456e-33	5.89392e-33	Prdx6/Aqr/Dhx9/Khdrbs3/Srsf10/Hnrnpa1/Hnrnpk/Hnrnpl/Hspa8/Myod1/Ncl/Npm1/Prpf4b/Ptbp1/Rbm3/Rbm6/Rbmx/Rbmxl1/Khdrbs1/Sf3a2/Sart1/Srsf2/Srsf3/Tra2b/Eftud2/Snrnp70/Snrpb2/Zrsr1/U2af2/Prpf19/Usp39/Larp7/Srrm1/Hnrnpu/Hnrnpa2b1/Snrpa/Ddx39b/Sart3/Ddx20/Ppie/Prpf40a/Ptbp2/Acin1/Rbm14/Isy1/Lsm5/Magohb/Rbm22/Crnkl1/Rsrc1/Rbm25/Xab2/Srsf6/Snrpg/Ddx39a/Ppil1/Prpf6/Srrm4/Dhx16/Prpf4/Dazap1/Prpf3/Sfpq/Cdc5l/R…	90
9430038I01Rik		GO:1901987	regulation of cell cycle phase transition	108/1672	377/21806	1.40103e-34	2.76003e-32	2.28008e-32	Apex1/Birc5/Blm/Brca1/Bub1/Bub1b/Bub3/Casp2/Ccnd1/Ccnd2/Cdc25a/Cdc25b/Cdc25c/Cdk1/Cdc7/Cdk2/Cdk4/Chek1/Plk3/Ddb1/Ddx3x/E2f1/Ezh2/Gas1/Haspin/Hspa2/Lmnb1/Mad1l1/Mre11a/Msh2/Nek1/Npm1/Orc1/Plk1/Psme1/Rad21/Rdx/Rpa2/Rps6/Stil/Sin3a/Aurkb/Aurka/Tcf3/Timeless/Trp53/Ttk/Zfp207/Cdc6/Macroh2a1/Dbf4/Nbn/Prpf19/Miip/Larp7/Chek2/Anapc4/Cdc23/E2f7/Ddx39b/Paf1/Mad2l1/Rbm38/Anapc7/Brd4/Pidd1/Nek6/Riok2/Ndc80/F…	108
9530077C05Rik		GO:0042254	ribosome biogenesis	92/1672	292/21806	3.71595e-33	7.10511e-31	5.86959e-31	Rplp0/Ddx3x/Fbl/Rpsa/Rps2/Lyar/Ncl/Npm1/Npm3/Pdcd11/Pa2g4/Nup88/Ran/Rpl6/Rpl7/Rps19/Rps5/Rps6/Sart1/Xrcc5/Abce1/Rpl7a/Exosc10/Nhp2/Nop58/Ftsj3/Ddx21/Aatf/Wdr46/Noc2l/Rrs1/Rcl1/Nsa2/Pes1/Utp3/Pop4/Rsl1d1/Ddx18/Riox2/Riok2/Nop56/Rrp15/Rpf2/Eri1/Nvl/Nop9/Mphosph10/Gar1/Nol11/Gtpbp4/Exosc8/Ddx51/Rpf1/Eri2/Shq1/Mtrex/Wdr43/Utp14a/Cul4b/Dis3/Wdr75/Nop14/Ddx10/Nat10/Noc4l/Efl1/Pwp1/Xpo1/Tsr1/Utp15/Rrn3/…	92
A330009N23Rik		GO:0044772	mitotic cell cycle phase transition	110/1672	405/21806	6.57825e-33	1.22186e-30	1.00939e-30	Apex1/Birc5/Blm/Brca1/Bub1/Bub1b/Bub3/Casp2/Ccna1/Ccna2/Ccnb2/Ccnd1/Ccnd2/Ccne1/Ccnf/Cdc25a/Cdc25b/Cdc25c/Cdk1/Cdc7/Cdk2/Cdk4/Cdkn2c/Chek1/Plk3/Ddb1/Ddx3x/E2f1/E2f3/Ezh2/Foxm1/Haspin/Hspa2/Lmnb1/Mad1l1/Anapc1/Mre11a/Myb/Orc1/Plk1/Pole/Psme1/Rad21/Rdx/Rpa2/Rps6/Sin3a/Aurkb/Tacc3/Tcf3/Trp53/Ttk/Zfp207/Cdc6/Dbf4/Nbn/Skp2/Miip/Larp7/Chek2/Nasp/Anapc4/Cdc23/E2f7/Cks1b/Mad2l1/Rbm38/Anapc7/Brd4/Pidd1/Ne…	110
A730046J19Rik		GO:0006302	double-strand break repair	82/1672	242/21806	3.36079e-32	6.06903e-30	5.01367e-30	Parp1/Blm/Brca1/Cdc45/Cdc7/Chek1/Smarcad1/Foxm1/H2ax/Lig1/Lig3/Mcm3/Mcm2/Mcm4/Mcm5/Mcm6/Mcm7/Mre11a/Msh2/Pola1/Rad21/Rad50/Rad51/Rad51ap1/Rad54l/Recql/Rpa2/Timeless/Trp53/Xrcc1/Xrcc5/Nbn/Prpf19/Chek2/Samhd1/Rec8/Fignl1/Mcm8/Nsmce1/Cdca5/Rpa1/Nsmce2/Trip13/Aunip/Ubr5/Nipbl/Sfpq/Esco2/Aplf/Tonsl/Pot1b/Smchd1/Recql4/Kdm1a/Ddx1/Tdp1/Nsd2/Babam2/Gins4/Dek/Rad51c/Recql5/Gen1/Mms22l/Rmi2/Spidr/Rbbp8/Pal…	82
A830080D01Rik		GO:0071824	protein-DNA complex subunit organization	72/1672	192/21806	1.18901e-31	2.08912e-29	1.72584e-29	Cdc45/Cenpa/Cenpc1/Ctcf/Hells/Hmgb1/Mcm2/Npm1/Ptma/Rad51/Rbbp4/Smarca4/Smarcb1/Smarcc1/Tcf4/Trp53/Atrx/Cenph/Macroh2a1/Chaf1a/H1f2/H1f4/Nasp/Cenpo/Nap1l1/Sart3/Kat6b/Mcm3ap/Paf1/Set/Smarce1/Pole3/Cenpk/Polr1e/Cenpw/Cenpp/Anp32e/Mis18a/Asf1b/Cdt1/Anp32b/Itgb3bp/H2bc4/Gtf2f2/Cenps/Oip5/Cand1/Cenpn/Gtf2e1/Smarcd1/Arid1a/Smarca5/Grwd1/Cenpi/Psme4/Hat1/Dnajc9/Chaf1b/Rad51c/Supt16/Kntc1/Dlgap5/Taf6l/Gt…	72
Aaas		GO:0034660	ncRNA metabolic process	114/1672	451/21806	5.67961e-31	9.71662e-29	8.02698e-29	Ddx3x/Fbl/Thumpd3/Khsrp/Lyar/Mettl1/Ncl/Npm1/Npm3/Pdcd11/Pa2g4/Rpl7/Rps19/Rps6/Sart1/Ssb/Vars/Rpl7a/Larp7/Exosc10/Nhp2/Hnrnpa2b1/Ftsj3/Ddx21/Snd1/Wdr46/Elp2/Rrs1/Rcl1/Nsa2/Qtrt1/Pes1/Utp3/Tsen34/Prorp/Pop4/Osgep/Rsl1d1/Ddx18/Riok2/Rrp15/Rpf2/Eri1/Nvl/Pop1/Nop9/Mphosph10/Gar1/Ints1/Elac2/Nol11/Gtpbp4/Exosc8/Ddx51/2210016F16Rik/Rpf1/Nolc1/Eri2/Ints11/Shq1/Mtrex/Wdr43/Utp14a/Tdrkh/Ints8/Dis3/Wdr75/P…	114
Aacs		GO:0006338	chromatin remodeling	73/1672	208/21806	6.53367e-30	1.06414e-27	8.79098e-28	Ctcf/Smarcad1/Hcfc1/Hells/Hmg20b/Mcm2/Myb/Npm1/Npm3/Ptma/Rbbp4/Ruvbl2/Smarca4/Smarcb1/Smarcc1/Kdm5c/Top1/Baz1b/Atrx/Mta2/Macroh2a1/Chaf1a/H1f2/H1f4/Nasp/Nap1l1/Sart3/Nudt5/Kat6b/Mcm3ap/Paf1/Set/Actl6a/Ruvbl1/Brd4/Smarce1/Pole3/Suv39h2/Cenpp/Anp32e/Mis18a/Pbrm1/Asf1b/Anp32b/Itgb3bp/H2bc4/Chd1l/Oip5/Morc2a/Kdm5b/Smarcd1/Arid1a/Smarca5/Grwd1/Psme4/Hat1/Dnajc9/Chaf1b/Supt16/Kdm4b/Satb2/Tada2a/Baz1a/K…	73
Aars		GO:0007017	microtubule-based process	171/1672	893/21806	6.54757e-30	1.06414e-27	8.79098e-28	Abl1/Ap3b2/Birc5/Cep131/Brca1/Ctnnb1/Ccnb2/Ccnf/Cdk2/Cenpa/Chek1/Plk3/Crmp1/Smc3/Diaph1/Dync1i2/Mapre1/Ptk2/Fer/Hdac6/Hspa8/Hsph1/Kpnb1/Incenp/Cep250/Kif11/Kif21b/Kif3a/Kif4/Kifc5b/Stmn1/Arhgef2/Mdm1/Mns1/Mybl2/Nek2/Npm1/Nup62/Pax6/Pcnt/Pdcd6ip/Plk1/Kif20a/Ranbp1/Rpgr/Stil/Stag1/Stau1/Plk4/Aurkb/Aurka/Tacc3/Tuba1b/Tubb5/Ezr/Wee1/Atrx/Zfp207/Apc2/Katna1/Smc1a/Xrn2/Cenph/Racgap1/Chek2/Hnrnpu/Knstrn…	171
Aatf		GO:0007051	spindle organization	67/1672	182/21806	5.60841e-29	8.89275e-27	7.34637e-27	Ccnb2/Smc3/Mapre1/Kpnb1/Incenp/Kif11/Kif4/Kifc5b/Stmn1/Mybl2/Nek2/Nup62/Pcnt/Plk1/Ranbp1/Stil/Stag1/Aurkb/Aurka/Tacc3/Tubb5/Ezr/Atrx/Zfp207/Smc1a/Cenph/Racgap1/Chek2/Hnrnpu/Knstrn/Pibf1/Psrc1/Haus2/Spc25/Rae1/Nuf2/Ndc80/Fbxo5/Aunip/Poc1a/Ints13/Kif23/Haus5/Tpx2/Tubgcp2/Map10/Ckap5/Haus8/Bora/Rcc1/Espl1/Cdc20/Spice1/Dlgap5/Haus4/Cenpj/Washc5/Aaas/Haus1/Haus6/Ccdc61/Wdr62/Prc1/Tubgcp3/Ccnb1/Vcp/Kif…	67
Abce1		GO:0007346	regulation of mitotic cell cycle	112/1672	460/21806	6.67433e-29	1.03309e-26	8.53444e-27	Abl1/Apex1/Birc5/Blm/Brca1/Bub1/Bub1b/Bub3/Casp2/Ctnnb1/Ccnd1/Ccnd2/Cdc25a/Cdc25b/Cdc25c/Cdk1/Cdc7/Cdk2/Cdk4/Chek1/Plk3/Ddb1/Ddx3x/E2f1/Ezh2/Gas1/Haspin/Hmgb1/Hspa2/Lmnb1/Mad1l1/Mki67/Mre11a/Msh2/Nup62/Orc1/Plk1/Psme1/Rad21/Rad50/Rdx/Rpa2/Rps6/Stil/Sin3a/Aurkb/Tcf3/Trp53/Ttk/Zfp207/Cdc6/Dbf4/Nbn/Miip/Larp7/Chek2/Hnrnpu/Anapc4/Cdc23/E2f7/Cks1b/Mad2l1/Rbm38/Anapc7/Aatf/Brd4/Pidd1/Nek6/Cks2/Cul7/Rio…	112
Abl1		GO:0140694	non-membrane-bounded organelle assembly	98/1672	370/21806	1.78677e-28	2.70135e-26	2.23161e-26	Rplp0/Ccnb2/Cdk2/Cenpa/Cenpc1/Smc3/Csrp1/Csrp2/Ddx3x/Mapre1/Eif2s1/Flii/Hdac2/Kpnb1/Incenp/Kif11/Kifc5b/Rpsa/Arhgef2/Rps2/Smad4/Mdm1/Mybl2/Nek2/Npm1/Nup62/Pdgfra/Plk1/Rpl6/Rps19/Rps5/Stil/Stag1/Plk4/Aurkb/Aurka/Tubb5/Ezr/Xrcc5/Zfp207/G3bp2/Smc1a/Cenph/Racgap1/G3bp1/Chek2/Hnrnpu/Pibf1/Rbm14/Rrs1/Cenpk/Haus2/Cenpw/Ndc80/Fbxo5/Rpf2/Cenps/Ccdc57/Kif23/Haus5/Tpx2/Cenpn/Sass6/Tubgcp2/Ubap2l/Map10/49334…	98
Abracl		GO:0034470	ncRNA processing	96/1672	360/21806	3.66833e-28	5.41996e-26	4.47747e-26	Ddx3x/Fbl/Thumpd3/Lyar/Mettl1/Ncl/Npm1/Npm3/Pdcd11/Pa2g4/Rpl7/Rps19/Rps6/Sart1/Ssb/Rpl7a/Larp7/Exosc10/Nhp2/Hnrnpa2b1/Ftsj3/Ddx21/Wdr46/Elp2/Rrs1/Rcl1/Nsa2/Qtrt1/Pes1/Utp3/Tsen34/Prorp/Pop4/Osgep/Rsl1d1/Ddx18/Riok2/Rrp15/Rpf2/Eri1/Nvl/Pop1/Nop9/Mphosph10/Gar1/Ints1/Elac2/Nol11/Gtpbp4/Exosc8/Ddx51/2210016F16Rik/Rpf1/Eri2/Ints11/Shq1/Mtrex/Wdr43/Utp14a/Ints8/Dis3/Wdr75/Parn/Nsun6/Nop14/Ago4/Ints7/D…	96
Acaca		GO:1901990	regulation of mitotic cell cycle phase transition	85/1672	292/21806	5.71922e-28	8.26237e-26	6.8256e-26	Apex1/Birc5/Blm/Brca1/Bub1/Bub1b/Bub3/Casp2/Ccnd1/Ccnd2/Cdc25a/Cdc25b/Cdc25c/Cdk1/Cdc7/Cdk2/Cdk4/Chek1/Plk3/Ddb1/Ddx3x/E2f1/Ezh2/Haspin/Hspa2/Lmnb1/Mad1l1/Mre11a/Orc1/Plk1/Psme1/Rad21/Rdx/Rpa2/Sin3a/Aurkb/Tcf3/Trp53/Ttk/Zfp207/Cdc6/Dbf4/Nbn/Miip/Larp7/Anapc4/Cdc23/E2f7/Mad2l1/Rbm38/Anapc7/Brd4/Pidd1/Nek6/Riok2/Ndc80/Fbxo5/Rnaseh2b/Cdt1/Anp32b/Cdca5/Nsmce2/Ube2c/Ctc1/Trip13/Cdc16/Spdl1/Cul4b/Dtl/T…	85
Acads		GO:0000725	recombinational repair	56/1672	136/21806	2.44586e-27	3.45664e-25	2.85556e-25	Parp1/Blm/Brca1/Cdc45/Cdc7/Chek1/H2ax/Mcm3/Mcm2/Mcm4/Mcm5/Mcm6/Mcm7/Mre11a/Rad21/Rad51/Rad51ap1/Rad54l/Recql/Rpa2/Timeless/Xrcc1/Nbn/Samhd1/Rec8/Fignl1/Mcm8/Nsmce1/Rpa1/Nsmce2/Aunip/Nipbl/Sfpq/Rhno1/Tonsl/Smchd1/Recql4/Kdm1a/Gins4/Rad51c/Recql5/Gen1/Mms22l/Hrob/Rmi2/Spidr/Rbbp8/Palb2/Fus/Rfwd3/Setd2/Fancb/Rtel1/Gins2/Fan1/Rad54b	56
Acat2		GO:0051052	regulation of DNA metabolic process	98/1672	384/21806	4.19091e-27	5.79683e-25	4.78881e-25	Parp1/Apaf1/Hnrnpd/Blm/Brca1/Ctnnb1/Cct2/Cct3/Cct4/Cct5/Cct6a/Cct7/Cct8/Cdk2/Chek1/Dhx9/Dnmt1/Smarcad1/Foxm1/Hmgb1/Hsp90ab1/Hsp90aa1/Lig3/Mre11a/Msh2/Msh6/Nek2/Npm1/Pcna/Prim2/Rad50/Rad51/Rad51ap1/Upf1/Rfc2/Rpa2/Aurkb/Tcp1/Alyref/Trim28/Timeless/Trp53/Atrx/Xrcc1/Xrcc5/Dnajc2/Nbn/Gnl3/H1f2/H1f4/Exosc10/Hnrnpu/Hnrnpa2b1/Ddx39b/Ylpm1/Rad18/Fignl1/Mis18a/Cdt1/Nvl/Ctc1/Rfc3/Aunip/Ubr5/Aplf/Dscc1/Rfc5/…	98
Accs		GO:1903311	regulation of mRNA metabolic process	82/1672	287/21806	2.05317e-26	2.78076e-24	2.29721e-24	Prdx6/Apex1/Hnrnpd/Dhx9/E2f1/Khdrbs3/Srsf10/Hnrnpc/Hnrnpk/Hnrnpl/Hspa8/Elavl1/Khsrp/Mapkapk2/Myef2/Myod1/Ncl/Npm1/Ptbp1/Rbm3/Rbmx/Rbmxl1/Upf1/Khdrbs1/Srsf2/Srsf3/Tra2b/Snrnp70/Ctr9/U2af2/Nelfe/Prpf19/Larp7/Hnrnpu/Carhsp1/Hnrnpa2b1/Ybx2/Snrpa/Paf1/Rbm38/Acin1/Syncrip/Sltm/Rbm25/Srsf6/Nudt21/Srrm4/Exosc8/Dazap1/Taf15/Nbas/Raver1/Dhx36/Obi1/Parn/Hnrnpr/Hnrnpm/Hnrnpa0/Pum1/Cnot6/Srsf9/Rbm15b/Rnf20/Sr…	82
Acin1		GO:0000724	double-strand break repair via homologous recombination	54/1672	134/21806	7.4006e-26	9.75486e-24	8.05857e-24	Parp1/Blm/Brca1/Cdc45/Cdc7/Chek1/H2ax/Mcm3/Mcm2/Mcm4/Mcm5/Mcm6/Mcm7/Mre11a/Rad21/Rad51/Rad51ap1/Rad54l/Recql/Rpa2/Timeless/Xrcc1/Nbn/Samhd1/Rec8/Fignl1/Mcm8/Nsmce1/Rpa1/Nsmce2/Aunip/Nipbl/Sfpq/Tonsl/Smchd1/Recql4/Kdm1a/Gins4/Rad51c/Recql5/Gen1/Mms22l/Rmi2/Spidr/Rbbp8/Palb2/Fus/Rfwd3/Setd2/Fancb/Rtel1/Gins2/Fan1/Rad54b	54
Acly		GO:0090068	positive regulation of cell cycle process	74/1672	243/21806	7.50258e-26	9.75486e-24	8.05857e-24	Apex1/Birc5/Ccnd1/Ccnd2/Cdc25a/Cdc25b/Cdc25c/Cdk1/Cdc7/Cdk4/Ddx3x/Ect2/Ezh2/Fen1/Hspa2/Lmnb1/Mad1l1/Npm1/Nup62/Orc1/Rad21/Rad51ap1/Ranbp1/Rdx/Sin3a/Plk4/Aurkb/Aurka/Atrx/Cdc6/Macroh2a1/Racgap1/Dbf4/Larp7/Chek2/Hnrnpu/Anapc4/Cdc23/E2f7/Ddx39b/Paf1/Mad2l1/Anapc7/Brd4/Ndc80/Fbxo5/Cdt1/Anp32b/Cdca5/Nsmce2/Sgo2a/Ube2c/Cdc16/Poc1a/Usp19/Sfpq/Kif23/Fam83d/Rhno1/Cul4b/Map10/Dtl/Thoc5/Nusap1/Rcc2/E2f8/Rad…	74
Aco1		GO:0065004	protein-DNA complex assembly	56/1672	145/21806	1.17777e-25	1.50131e-23	1.24025e-23	Cdc45/Cenpa/Cenpc1/Hells/Hmgb1/Mcm2/Npm1/Rad51/Rbbp4/Smarca4/Tcf4/Trp53/Atrx/Cenph/Macroh2a1/Chaf1a/H1f2/H1f4/Nasp/Cenpo/Nap1l1/Sart3/Kat6b/Set/Cenpk/Polr1e/Cenpw/Cenpp/Mis18a/Asf1b/Cdt1/Anp32b/Itgb3bp/H2bc4/Gtf2f2/Cenps/Oip5/Cand1/Cenpn/Smarca5/Grwd1/Cenpi/Hat1/Dnajc9/Chaf1b/Rad51c/Kntc1/Dlgap5/Taf6l/Gtf2b/Kat6a/Taf1/H2bc12/H2bc21/Cenpt/Macroh2a2	56
Acot2		GO:1902850	microtubule cytoskeleton organization involved in mitosis	56/1672	146/21806	1.77092e-25	2.21399e-23	1.829e-23	Cenpa/Smc3/Kpnb1/Kif11/Kif4/Kifc5b/Stmn1/Arhgef2/Mybl2/Nek2/Nup62/Pax6/Pcnt/Plk1/Stil/Stag1/Aurkb/Aurka/Tacc3/Zfp207/Smc1a/Cenph/Racgap1/Chek2/Hnrnpu/Pibf1/Mad2l1/Psrc1/Spc25/Rae1/Nuf2/Ndc80/Nde1/Poc1a/Spdl1/Ints13/Kif23/Sapcd2/Tpx2/Map10/Ckap5/Bora/Rcc1/Cdc20/Nusap1/Spice1/Dlgap5/Aaas/Ccdc61/Wdr62/Prc1/Insc/Setd2/Ccnb1/Vcp/Kifc1	56
Actb		GO:0010948	negative regulation of cell cycle process	78/1672	280/21806	2.08237e-24	2.55425e-22	2.11008e-22	Birc5/Blm/Brca1/Bub1/Bub1b/Bub3/Casp2/Ccnd1/Ccnf/Cdk1/Chek1/Plk3/E2f1/Ezh2/Gas1/Haspin/Mad1l1/Mdm1/Mre11a/Msh2/Nek1/Nek2/Npm1/Orc1/Plk1/Rad21/Rpa2/Rps6/Stil/Aurkb/Aurka/Timeless/Trp53/Ttk/Atrx/Zfp207/Cdc6/Macroh2a1/Nbn/Prpf19/Miip/Chek2/E2f7/Ddx39b/Mad2l1/Rbm38/Naa10/Brd4/Pidd1/Ndc80/Fbxo5/Rnaseh2b/Cdt1/Trip13/Spdl1/Eef1aknmt/Cdc5l/Rhno1/Dtl/Ticrr/Ints7/Recql4/Cdk5rap3/Thoc5/Babam2/E2f8/Kntc1/Gen…	78
Actl6a		GO:0006403	RNA localization	59/1672	169/21806	2.78335e-24	3.35085e-22	2.76816e-22	Cct2/Cct4/Dhx9/Ddx19a/Fbl/Hnrnpa1/Khsrp/Npm1/Nup62/Nup88/Ran/Khdrbs1/Srsf3/Slbp/Ssb/Stau1/Tcp1/Alyref/G3bp2/Exosc10/Hnrnpu/Nxf1/Hnrnpa2b1/Ddx39b/Mcm3ap/Nop58/Magohb/Rae1/Ncbp3/Ddx39a/Prpf6/Nup37/Nup43/Dhx36/Lrpprc/Ndc1/Parn/Ckap5/Rftn1/Nup107/Xpo1/Thoc5/Pom121/Rbm15b/Sec13/Srsf1/Casc3/Nup153/Aaas/Srsf7/Hnrnpa3/Znhit6/Nup133/Setd2/Nup54/Thoc6/Cpsf6/Ncbp1/Nup85	59
Acy1		GO:0000075	cell cycle checkpoint signaling	59/1672	174/21806	1.55629e-23	1.83953e-21	1.51965e-21	Birc5/Blm/Brca1/Bub1/Bub1b/Bub3/Casp2/Ccnd1/Cdk1/Chek1/Plk3/E2f1/Mad1l1/Mre11a/Msh2/Nek1/Orc1/Plk1/Rpa2/Rps6/Stil/Aurkb/Aurka/Timeless/Trp53/Ttk/Zfp207/Cdc6/Nbn/Prpf19/Chek2/Ddx39b/Mad2l1/Rbm38/Brd4/Pidd1/Ndc80/Rnaseh2b/Cdt1/Trip13/Spdl1/Cdc5l/Rhno1/Dtl/Ticrr/Ints7/Cdk5rap3/Thoc5/Babam2/Kntc1/Gen1/Ccar2/Ints3/Rfwd3/Topbp1/Wdr76/Eme1/Ccnb1/Usp44	59
Ada		GO:0045787	positive regulation of cell cycle	84/1672	330/21806	2.61383e-23	3.03437e-21	2.50672e-21	Abl1/Apex1/Birc5/Ccnd1/Ccnd2/Cdc25a/Cdc25b/Cdc25c/Cdk1/Cdc7/Cdk4/Chek1/Ddx3x/Ect2/Ezh2/Fen1/Hmgb1/Hspa2/Lmnb1/Mad1l1/Npm1/Nup62/Orc1/Pim1/Rad21/Rad51ap1/Ranbp1/Rdx/Stil/Sin3a/Plk4/Aurkb/Aurka/Tcf3/Trp53/Atrx/Cdc6/Macroh2a1/Racgap1/Dbf4/Larp7/Chek2/Hnrnpu/Anapc4/Cdc23/E2f7/Ddx39b/Paf1/Mad2l1/Anapc7/Psrc1/Brd4/Ndc80/Fbxo5/Cdt1/Anp32b/Cdca5/Nsmce2/Sgo2a/Ube2c/Cdc16/Poc1a/Ccdc57/Usp19/Sfpq/Kif23/Fam8…	84
Adgra3		GO:0006323	DNA packaging	55/1672	155/21806	4.0446e-23	4.61297e-21	3.81081e-21	Cdk1/Ctcf/Smc2/Hells/Hmgb1/Incenp/Mcm2/Npm1/Rbbp4/Smarca4/Smarcc1/Ubtf/Top2a/Trp53/Atrx/Mta2/Macroh2a1/Chaf1a/H1f2/H1f4/Nasp/Nap1l1/Sart3/Kat6b/Ncapg/Paf1/Set/Acin1/Akap8/Noc2l/Cenpp/Mis18a/Asf1b/Anp32b/Itgb3bp/Cdca5/H2bc4/Ncapd2/Smc4/Oip5/Smarca5/Grwd1/Psme4/Hat1/Dnajc9/Nusap1/Chaf1b/Ncaph/H1f10/Kat6a/Ccnb1/H2bc12/H2bc21/Phf8/Macroh2a2	55
Adh5		GO:0034502	protein localization to chromosome	43/1672	96/21806	4.54507e-23	5.0944e-21	4.20852e-21	Bub1b/Bub3/Cct2/Cct3/Cct4/Cct5/Cct6a/Cct7/Cct8/Cdk1/Cenpa/Ctcf/Ezh2/Haspin/Msh2/Plk1/Rad21/Rpa2/Ruvbl2/Aurkb/Tcp1/Ttk/Atrx/Macroh2a1/Gnl3/Mcm8/Ndc80/Cdt1/Cdca5/Rpa1/Spdl1/Nipbl/Lrwd1/Esco2/Pot1b/Cenpq/Rcc2/Kntc1/Pphln1/Spidr/Setd2/Vcp/Macroh2a2	43
Adnp		GO:0006364	rRNA processing	65/1672	212/21806	4.83312e-23	5.32544e-21	4.39939e-21	Fbl/Lyar/Ncl/Npm1/Npm3/Pdcd11/Pa2g4/Rpl7/Rps19/Rps6/Sart1/Rpl7a/Exosc10/Nhp2/Ftsj3/Ddx21/Wdr46/Rrs1/Rcl1/Nsa2/Pes1/Utp3/Pop4/Rsl1d1/Ddx18/Riok2/Rrp15/Rpf2/Eri1/Nvl/Nop9/Mphosph10/Gar1/Nol11/Gtpbp4/Exosc8/Ddx51/Rpf1/Eri2/Shq1/Mtrex/Wdr43/Utp14a/Dis3/Wdr75/Nop14/Ddx10/Nat10/Pwp1/Tsr1/Utp15/Nop2/Pwp2/Dhx37/Ythdf2/Tbl3/Bms1/Utp6/Wdr36/Ddx27/Znhit6/Wdr3/Rpusd2/Chd7/Rpl5	65
Adsl		GO:0032200	telomere organization	50/1672	130/21806	5.89604e-23	6.38836e-21	5.27747e-21	Parp1/Apex1/Hnrnpd/Blm/Ctnnb1/Ccne1/Cct2/Cct3/Cct4/Cct5/Cct6a/Cct7/Cct8/Ezh2/Hsp90ab1/Hsp90aa1/Mre11a/Nek2/Pcna/Rad50/Rad51/Upf1/Rpa2/Aurkb/Tcp1/Atrx/Xrcc1/Xrcc5/Nbn/Gnl3/Exosc10/Hnrnpu/Nhp2/Hnrnpa2b1/Ylpm1/Gar1/Rpa1/Nsmce2/Ctc1/Telo2/Dhx36/Pot1b/Parn/Recql4/Nat10/Hat1/Stn1/Rad51c/Pif1/Rtel1	50
Afap1		GO:0071897	DNA biosynthetic process	57/1672	169/21806	1.18959e-22	1.26779e-20	1.04733e-20	Hnrnpd/Ctnnb1/Cct2/Cct3/Cct4/Cct5/Cct6a/Cct7/Cct8/Chek1/Hsp90ab1/Hsp90aa1/Lig1/Lig3/Nek2/Npm1/Pcna/Pola1/Pold1/Pold2/Pole/Pole2/Rad50/Rfc2/Aurkb/Tcp1/Tk1/Trp53/Xrcc5/Dnajc2/Exosc10/Hnrnpu/Nhp2/Hnrnpa2b1/Ddx39b/Nvl/Pold3/Pclaf/Gar1/Rpa1/Ctc1/Rfc3/Telo2/Dscc1/Rfc5/Pot1b/Parn/Dtl/Polh/Nat10/Rfc4/Stn1/Pif1/Chtf18/Hrob/Niban2/Vcp	57
Afdn		GO:0051983	regulation of chromosome segregation	40/1672	85/21806	1.49164e-22	1.54993e-20	1.28041e-20	Birc5/Bub1/Bub1b/Bub3/Mad1l1/Anapc1/Mki67/Plk1/Rad21/Aurkb/Tacc3/Ttk/Zfp207/Cdc6/Hnrnpu/Anapc4/Cdc23/Mad2l1/Anapc7/Rad18/Nek6/Riok2/Ndc80/Fbxo5/Cdt1/Nsmce2/Ube2c/Trip13/Cdc16/Spdl1/Kif2c/Pum1/Rcc2/Cdca2/Kntc1/Gen1/Chtf18/Rmi2/Ccnb1/Usp44	40
Aff3		GO:0016072	rRNA metabolic process	66/1672	222/21806	1.50201e-22	1.54993e-20	1.28041e-20	Fbl/Lyar/Ncl/Npm1/Npm3/Pdcd11/Pa2g4/Rpl7/Rps19/Rps6/Sart1/Rpl7a/Exosc10/Nhp2/Ftsj3/Ddx21/Wdr46/Rrs1/Rcl1/Nsa2/Pes1/Utp3/Pop4/Rsl1d1/Ddx18/Riok2/Rrp15/Rpf2/Eri1/Nvl/Nop9/Mphosph10/Gar1/Nol11/Gtpbp4/Exosc8/Ddx51/Rpf1/Eri2/Shq1/Mtrex/Wdr43/Utp14a/Dis3/Wdr75/Nop14/Ddx10/Nat10/Pwp1/Tsr1/Utp15/Nop2/Pwp2/Dhx37/Ythdf2/Tbl3/Bms1/Utp6/Wdr36/Ddx27/Znhit6/Slfn9/Wdr3/Rpusd2/Chd7/Rpl5	66
Afmid		GO:1901988	negative regulation of cell cycle phase transition	69/1672	241/21806	1.77127e-22	1.79922e-20	1.48635e-20	Birc5/Blm/Brca1/Bub1/Bub1b/Bub3/Casp2/Ccnd1/Cdk1/Chek1/Plk3/E2f1/Ezh2/Gas1/Haspin/Mad1l1/Mre11a/Msh2/Nek1/Orc1/Plk1/Rad21/Rpa2/Rps6/Stil/Aurkb/Aurka/Timeless/Trp53/Ttk/Zfp207/Cdc6/Macroh2a1/Nbn/Prpf19/Miip/Chek2/E2f7/Ddx39b/Mad2l1/Rbm38/Brd4/Pidd1/Ndc80/Fbxo5/Rnaseh2b/Cdt1/Trip13/Spdl1/Eef1aknmt/Cdc5l/Rhno1/Dtl/Ticrr/Ints7/Cdk5rap3/Thoc5/Babam2/Kntc1/Gen1/Cdc73/Ccar2/Ints3/Rfwd3/Topbp1/Wdr76/Eme1…	69
Aga		GO:0034622	cellular protein-containing complex assembly	159/1672	931/21806	2.30185e-22	2.30221e-20	1.90187e-20	Abl1/Parp1/Rplp0/Capza1/Cct2/Cdc45/Cenpa/Cenpc1/Cttn/Ddx3x/Dhx9/Diaph1/Mapre1/Eif3a/Ptk2/Srsf10/Fer/Flii/Hells/Hmgb1/Hsp90ab1/Hsp90aa1/Hspa4/Stmn1/Rpsa/Rps2/Smad2/Smad4/Mcm2/Npm1/Rad51/Rbbp4/Rbmx/Rdx/Trim27/Rpl6/Rps19/Rps5/Ruvbl2/Sf3a2/Smarca4/Tcf4/Trp53/Zrsr1/Atrx/Xrcc5/Map3k1/Cenph/Macroh2a1/Chaf1a/Prpf19/Usp39/H1f2/H1f4/Nasp/Cenpo/Nap1l1/Ddx39b/Sart3/Ddx20/Kat6b/Pdgfc/Eif3d/Set/Ptbp2/Dbn1/Diap…	159
Ago4		GO:0070925	organelle assembly	150/1672	855/21806	2.67308e-22	2.63299e-20	2.17513e-20	Rplp0/Cep131/Ccnb2/Cdk2/Cenpa/Cenpc1/Smc3/Csrp1/Csrp2/Ddx3x/Dnm2/Mapre1/Eif2s1/Flii/Hdac2/Kpnb1/Incenp/Cep250/Kif11/Kif3a/Kifc5b/Rpsa/Arhgef2/Rps2/Smad4/Mdm1/Mns1/Mybl2/Nek1/Nek2/Npm1/Nup62/Pcnt/Pdcd6ip/Pdgfra/Plk1/Ptprs/Nectin2/Rdx/Reln/Rpgr/Rpl6/Rps19/Rps5/Stil/Stag1/Plk4/Aurkb/Aurka/Tubb5/Ezr/Xrcc5/Zfp207/G3bp2/Smc1a/Cenph/Racgap1/G3bp1/Chek2/Hnrnpu/Pibf1/Celsr2/Rbm14/Rrs1/Cenpk/Haus2/Cenpw/Cc…	150
Ahcy		GO:0043484	regulation of RNA splicing	53/1672	150/21806	3.14527e-22	3.05185e-20	2.52116e-20	Prdx6/Khdrbs3/Srsf10/Hnrnpk/Hnrnpl/Hspa8/Myod1/Ncl/Npm1/Prx/Ptbp1/Rbm3/Rbmx/Rbmxl1/Polr2a/Khdrbs1/Srsf2/Srsf3/Tra2b/Snrnp70/U2af2/Rps26/Prpf19/Larp7/Hnrnpu/Hnrnpa2b1/Zfp326/Rbm38/Ptbp2/Acin1/Hnrnph1/Rbm22/Rbm25/Srsf6/Srrm4/Dazap1/Raver1/Obi1/Hnrnpll/Rbm12/Hnrnpf/Srsf9/Fam50a/Rbm15b/Srsf1/Eif4a3/Srsf7/Thrap3/Fus/Setx/Nova2/Hnrnph3/Ncbp1	53
AI506816		GO:0000723	telomere maintenance	48/1672	125/21806	4.67033e-22	4.46497e-20	3.68855e-20	Parp1/Apex1/Hnrnpd/Blm/Ctnnb1/Ccne1/Cct2/Cct3/Cct4/Cct5/Cct6a/Cct7/Cct8/Hsp90ab1/Hsp90aa1/Mre11a/Nek2/Pcna/Rad50/Rad51/Upf1/Rpa2/Aurkb/Tcp1/Atrx/Xrcc1/Xrcc5/Nbn/Gnl3/Exosc10/Hnrnpu/Nhp2/Hnrnpa2b1/Ylpm1/Gar1/Rpa1/Nsmce2/Ctc1/Telo2/Dhx36/Pot1b/Parn/Recql4/Nat10/Stn1/Rad51c/Pif1/Rtel1	48
Ak2		GO:1901989	positive regulation of cell cycle phase transition	45/1672	111/21806	6.68471e-22	6.25675e-20	5.16875e-20	Apex1/Birc5/Ccnd1/Ccnd2/Cdc25a/Cdc25b/Cdc25c/Cdk1/Cdc7/Cdk4/Ddx3x/Ezh2/Hspa2/Lmnb1/Mad1l1/Npm1/Rdx/Sin3a/Aurka/Dbf4/Larp7/Chek2/Anapc4/Cdc23/Ddx39b/Paf1/Anapc7/Brd4/Fbxo5/Cdt1/Anp32b/Cdca5/Nsmce2/Ube2c/Cdc16/Fam83d/Cul4b/Dtl/Thoc5/Rcc2/Rad51c/Eif4g1/Cdc73/Dyrk3/Ccnb1	45
Akap8		GO:0051321	meiotic cell cycle	77/1672	298/21806	6.737e-22	6.25675e-20	5.16875e-20	Bub1/Bub1b/Bub3/Ccna1/Ccnb2/Ccne1/Cdc25a/Cdc25b/Cdc25c/Cdk2/Cenpc1/Smc3/Smc2/H2ax/Hspa2/Incenp/Mki67/Mns1/Mre11a/Msh6/Nek2/Plk1/Psmc3ip/Rad21/Rad50/Rad51/Rad51ap1/Rad54l/Aurka/Top2a/Top2b/Ttk/Atrx/Zscan21/Psmd13/Smc1a/Exo1/Nbn/Rec8/Fignl1/Suv39h2/Cks2/Nuf2/Ndc80/Fbxo5/Rpa1/Ncapd2/Sgo2a/Trip13/Cenps/Smc4/Syce2/Sgo1/Tdrkh/Ndc1/Tubgcp2/Ago4/Mnd1/Espl1/Cdc20/Ehmt2/Rad51c/Ythdf2/Chtf18/Ncaph/Washc5/Su…	77
Akip1		GO:0007052	mitotic spindle organization	46/1672	119/21806	2.4586e-21	2.25117e-19	1.85971e-19	Smc3/Kpnb1/Kif11/Kif4/Kifc5b/Stmn1/Mybl2/Nek2/Nup62/Pcnt/Plk1/Stil/Stag1/Aurkb/Aurka/Tacc3/Zfp207/Smc1a/Cenph/Racgap1/Chek2/Hnrnpu/Pibf1/Psrc1/Spc25/Rae1/Nuf2/Ndc80/Poc1a/Ints13/Kif23/Tpx2/Map10/Ckap5/Bora/Rcc1/Cdc20/Spice1/Dlgap5/Aaas/Ccdc61/Wdr62/Prc1/Ccnb1/Vcp/Kifc1	46
Akr1e1		GO:0031023	microtubule organizing center organization	50/1672	140/21806	2.7659e-21	2.49738e-19	2.0631e-19	Cep131/Brca1/Ctnnb1/Ccnf/Cdk2/Chek1/Cep250/Kif11/Kif3a/Mdm1/Nek2/Npm1/Nup62/Pdcd6ip/Plk1/Ranbp1/Stil/Plk4/Aurka/Rbm14/Haus2/Ndc80/Nde1/Pclaf/Cep85/Poc1a/Ccdc57/Haus5/Sgo1/Sass6/4933427D14Rik/Ckap5/Haus8/Nat10/Xpo1/Ulk4/Gen1/Spice1/Cntrob/Haus4/Cenpj/Haus1/Haus6/Crocc/Ccdc61/Wdr62/C2cd3/Cntln/Poc1b/Kifc1	50
Aldh16a1		GO:0045786	negative regulation of cell cycle	85/1672	363/21806	5.32663e-21	4.74362e-19	3.91874e-19	Abl1/Birc5/Blm/Brca1/Bub1/Bub1b/Bub3/Casp2/Ctnnb1/Ccnd1/Ccnf/Cdk1/Cdkn2c/Chek1/Plk3/E2f1/Ezh2/Gas1/Haspin/Mad1l1/Mdm1/Mre11a/Msh2/Nek1/Nek2/Npm1/Orc1/Plk1/Ptprk/Rad21/Rpa2/Rps6/Stil/Sin3b/Aurkb/Aurka/Timeless/Trp53/Ttk/Atrx/Zfp207/Cdc6/Macroh2a1/Nbn/Prpf19/Miip/Chek2/E2f7/Ddx39b/Mad2l1/Rbm38/Naa10/Brd4/Gmnn/Pidd1/Ndc80/Fbxo5/Rnaseh2b/Cdt1/Trip13/Spdl1/Eef1aknmt/Cdc5l/Rhno1/Dtl/Ticrr/Ints7/Recql4/…	85
Aldh18a1		GO:0006333	chromatin assembly or disassembly	47/1672	127/21806	7.75452e-21	6.72162e-19	5.55278e-19	Ctcf/Hells/Hmgb1/Mcm2/Npm1/Rbbp4/Smarca4/Smarcb1/Smarcc1/Ubtf/Trp53/Baz1b/Atrx/Macroh2a1/Chaf1a/H1f2/H1f4/Nasp/Nap1l1/Sart3/Kat6b/Paf1/Set/Smarce1/Noc2l/Suv39h2/Cenpp/Mis18a/Asf1b/Anp32b/Itgb3bp/H2bc4/Oip5/Smarcd1/Arid1a/Smarca5/Grwd1/Hat1/Dnajc9/Chaf1b/Supt16/H1f10/Kat6a/H2bc12/H2bc21/Phf8/Macroh2a2	47
Alg13		GO:0007098	centrosome cycle	47/1672	127/21806	7.75452e-21	6.72162e-19	5.55278e-19	Cep131/Brca1/Ctnnb1/Ccnf/Cdk2/Chek1/Cep250/Kif11/Kif3a/Mdm1/Nek2/Npm1/Nup62/Pdcd6ip/Plk1/Ranbp1/Stil/Plk4/Aurka/Haus2/Ndc80/Nde1/Pclaf/Cep85/Poc1a/Ccdc57/Haus5/Sgo1/Sass6/4933427D14Rik/Ckap5/Haus8/Nat10/Xpo1/Gen1/Spice1/Cntrob/Haus4/Cenpj/Haus1/Haus6/Crocc/Wdr62/C2cd3/Cntln/Poc1b/Kifc1	47
Alkbh2		GO:0051304	chromosome separation	40/1672	94/21806	1.50632e-20	1.2885e-18	1.06444e-18	Birc5/Bub1/Bub1b/Bub3/Smarcad1/Mad1l1/Anapc1/Plk1/Rad21/Aurkb/Tacc3/Top2a/Top2b/Ttk/Zfp207/Cdc6/Anapc4/Cdc23/Mad2l1/Anapc7/Nek6/Riok2/Ndc80/Fbxo5/Cdt1/Nsmce2/Ube2c/Trip13/Cenps/Cdc16/Spdl1/Espl1/Recql5/Kntc1/Dis3l2/Gen1/Ncaph/Eme1/Ccnb1/Usp44	40
Alyref		GO:0050684	regulation of mRNA processing	49/1672	142/21806	3.79288e-20	3.20228e-18	2.64543e-18	Prdx6/Dhx9/Khdrbs3/Srsf10/Hnrnpk/Hnrnpl/Hspa8/Myod1/Ncl/Npm1/Ptbp1/Rbm3/Rbmx/Rbmxl1/Khdrbs1/Srsf2/Srsf3/Tra2b/Snrnp70/Ctr9/U2af2/Nelfe/Prpf19/Larp7/Hnrnpu/Hnrnpa2b1/Snrpa/Paf1/Acin1/Sltm/Rbm25/Srsf6/Nudt21/Srrm4/Dazap1/Raver1/Dhx36/Obi1/Srsf9/Rbm15b/Rnf20/Eif4a3/Cdc73/Srsf7/Thrap3/Ccnb1/Nova2/Cpsf6/Ncbp1	49
Amotl2		GO:0071826	ribonucleoprotein complex subunit organization	55/1672	176/21806	3.91029e-20	3.25908e-18	2.69235e-18	Rplp0/Dhx9/Eif3a/Srsf10/Hsp90ab1/Hsp90aa1/Rpsa/Rps2/Rbmx/Rpl6/Rps19/Rps5/Ruvbl2/Sf3a2/Zrsr1/Xrcc5/Prpf19/Usp39/Ddx39b/Sart3/Ddx20/Eif3d/Ptbp2/Ruvbl1/Isy1/Rrs1/Crnkl1/Rpf2/Xab2/Srsf6/Snrpg/Nudt21/Prpf6/Prpf3/Shq1/Scaf11/Sf3a3/Ckap5/Ago4/Psip1/Nop2/Srsf1/Pwp2/Prpf8/Cdc73/Dhx29/Dyrk3/Znhit6/Setx/Vcp/Gemin4/Snrnp200/Cpsf6/Ncbp1/Rpl5	55
Anapc1		GO:0032392	DNA geometric change	27/1672	44/21806	1.20133e-19	9.88591e-18	8.16682e-18	Blm/Dhx9/Hmgb1/Mcm3/Mcm2/Mcm4/Mcm5/Mcm6/Mcm7/Mre11a/Rad50/Rad51/Recql/Top2a/Nbn/Hnrnpa2b1/Mcm8/Rpa1/Dhx36/Pot1b/Recql4/Ddx1/Recql5/Pif1/Twnk/Zranb3/Rtel1	27
Anapc2		GO:0022618	ribonucleoprotein complex assembly	53/1672	169/21806	1.57332e-19	1.27852e-17	1.0562e-17	Rplp0/Dhx9/Eif3a/Srsf10/Hsp90ab1/Hsp90aa1/Rpsa/Rps2/Rbmx/Rpl6/Rps19/Rps5/Ruvbl2/Sf3a2/Zrsr1/Xrcc5/Prpf19/Usp39/Ddx39b/Sart3/Ddx20/Eif3d/Ptbp2/Ruvbl1/Isy1/Rrs1/Crnkl1/Rpf2/Xab2/Srsf6/Snrpg/Nudt21/Prpf6/Prpf3/Shq1/Scaf11/Sf3a3/Ckap5/Ago4/Psip1/Nop2/Srsf1/Pwp2/Prpf8/Cdc73/Dhx29/Znhit6/Setx/Gemin4/Snrnp200/Cpsf6/Ncbp1/Rpl5	53
Anapc4		GO:2001251	negative regulation of chromosome organization	37/1672	85/21806	1.60701e-19	1.28977e-17	1.06549e-17	Parp1/Birc5/Bub1/Bub1b/Bub3/Mad1l1/Mcm2/Plk1/Rad21/Rad50/Aurkb/Top2a/Ttk/Atrx/Xrcc1/Zfp207/Nbn/Exosc10/Hnrnpu/Mad2l1/Naa10/Ndc80/Fbxo5/Cdt1/Ctc1/Trip13/Spdl1/Pot1b/Recql4/Nat10/Stn1/Pif1/Kntc1/Gen1/Ccnb1/Rtel1/Usp44	37
Anapc7		GO:0034728	nucleosome organization	45/1672	125/21806	1.87442e-19	1.48605e-17	1.22764e-17	Ctcf/Mcm2/Npm1/Ptma/Rbbp4/Smarca4/Smarcb1/Smarcc1/Atrx/Macroh2a1/Chaf1a/H1f2/H1f4/Nasp/Nap1l1/Sart3/Kat6b/Mcm3ap/Paf1/Set/Smarce1/Pole3/Cenpp/Anp32e/Mis18a/Asf1b/Anp32b/Itgb3bp/H2bc4/Oip5/Smarcd1/Arid1a/Smarca5/Grwd1/Psme4/Hat1/Dnajc9/Chaf1b/Supt16/Setd2/H1f10/Kat6a/H2bc12/H2bc21/Macroh2a2	45
Ank3		GO:0016570	histone modification	95/1672	458/21806	2.09262e-19	1.63905e-17	1.35403e-17	Brca1/Ctnnb1/Ccna2/Cdk2/Chek1/Ctcf/Ddb1/Dnmt1/Dnmt3b/Smarcad1/Ezh2/Fbl/Haspin/Hcfc1/Hdac2/Hdac6/Prmt1/Incenp/Smad4/Myb/Myod1/Uhrf1/Nsd1/Ruvbl2/Sin3a/Sin3b/Smarca4/Smarcb1/Kdm5c/Aurkb/Tbl1x/Tcf3/Trp53/Ctr9/Vrk1/Baz1b/Atrx/Ash2l/Mta2/Map3k7/Macroh2a1/Nelfe/H1f2/H1f4/Sart3/Kat6b/Paf1/Akap8/Actl6a/Ruvbl1/Brd4/Noc2l/Pole3/Suv39h2/Zfp110/Riox2/Ubr5/Naa40/Nipbl/Bcor/Sfpq/Cul4b/Kdm5b/Phf14/Ehmt1/Setdb1/K…	95
Ankle1		GO:0033045	regulation of sister chromatid segregation	33/1672	68/21806	2.26529e-19	1.75317e-17	1.44831e-17	Birc5/Bub1/Bub1b/Bub3/Mad1l1/Anapc1/Plk1/Rad21/Aurkb/Tacc3/Ttk/Zfp207/Cdc6/Hnrnpu/Anapc4/Cdc23/Mad2l1/Anapc7/Nek6/Riok2/Ndc80/Fbxo5/Cdt1/Nsmce2/Ube2c/Trip13/Cdc16/Spdl1/Kntc1/Gen1/Rmi2/Ccnb1/Usp44	33
Ankrd44		GO:1903046	meiotic cell cycle process	60/1672	213/21806	2.46444e-19	1.88486e-17	1.5571e-17	Bub1/Bub1b/Ccnb2/Ccne1/Cdc25a/Cdc25b/Cdc25c/Cenpc1/Smc2/Hspa2/Incenp/Mre11a/Msh6/Plk1/Psmc3ip/Rad21/Rad50/Rad51/Rad51ap1/Rad54l/Aurka/Top2a/Top2b/Ttk/Atrx/Zscan21/Psmd13/Rec8/Fignl1/Suv39h2/Cks2/Nuf2/Ndc80/Fbxo5/Ncapd2/Sgo2a/Trip13/Cenps/Smc4/Syce2/Sgo1/Tdrkh/Ndc1/Ago4/Mnd1/Espl1/Cdc20/Ehmt2/Rad51c/Ythdf2/Chtf18/Ncaph/Washc5/Bag6/Kif18a/Topbp1/Brip1/Eme1/Zcwpw1/Rad54b	60
Anks1		GO:0051306	mitotic sister chromatid separation	32/1672	64/21806	2.50592e-19	1.8943e-17	1.5649e-17	Birc5/Bub1/Bub1b/Bub3/Mad1l1/Anapc1/Plk1/Rad21/Aurkb/Tacc3/Ttk/Zfp207/Cdc6/Anapc4/Cdc23/Mad2l1/Anapc7/Nek6/Riok2/Ndc80/Fbxo5/Cdt1/Nsmce2/Ube2c/Trip13/Cdc16/Spdl1/Kntc1/Dis3l2/Gen1/Ccnb1/Usp44	32
Anln		GO:0007091	metaphase/anaphase transition of mitotic cell cycle	31/1672	60/21806	2.60944e-19	1.94988e-17	1.61081e-17	Birc5/Bub1/Bub1b/Bub3/Mad1l1/Anapc1/Plk1/Rad21/Aurkb/Tacc3/Ttk/Zfp207/Cdc6/Anapc4/Cdc23/Mad2l1/Anapc7/Nek6/Riok2/Ndc80/Fbxo5/Cdt1/Nsmce2/Ube2c/Trip13/Cdc16/Spdl1/Kntc1/Gen1/Ccnb1/Usp44	31
Ano10		GO:2001252	positive regulation of chromosome organization	36/1672	82/21806	3.50872e-19	2.59207e-17	2.14133e-17	Hnrnpd/Ctnnb1/Cct2/Cct3/Cct4/Cct5/Cct6a/Cct7/Cct8/Dnmt1/Fen1/Mad1l1/Mre11a/Nek2/Rad21/Rad50/Aurkb/Tcp1/Trim28/Atrx/Xrcc5/Macroh2a1/Nbn/Gnl3/Hnrnpa2b1/Cdt1/Nsmce2/Sgo2a/Sfpq/Dhx36/Pot1b/Parn/Morc2a/Setdb1/Pphln1/Rtel1	36
Ano8		GO:0010965	regulation of mitotic sister chromatid separation	31/1672	61/21806	4.91892e-19	3.59302e-17	2.96822e-17	Birc5/Bub1/Bub1b/Bub3/Mad1l1/Anapc1/Plk1/Rad21/Aurkb/Tacc3/Ttk/Zfp207/Cdc6/Anapc4/Cdc23/Mad2l1/Anapc7/Nek6/Riok2/Ndc80/Fbxo5/Cdt1/Nsmce2/Ube2c/Trip13/Cdc16/Spdl1/Kntc1/Gen1/Ccnb1/Usp44	31
Anp32b		GO:0033365	protein localization to organelle	145/1672	886/21806	1.02186e-18	7.38122e-17	6.09768e-17	Parp1/Ap4m1/Cep131/Brca1/Bub1b/Bub3/Ctnna1/Cct2/Cct3/Cct4/Cct5/Cct6a/Cct7/Cct8/Cdk1/Cenpa/Ctcf/Ddx3x/Dhx9/Diaph1/E2f3/Mapre1/Ect2/Ezh2/Gpc4/Haspin/Hspa8/Hsph1/Hspd1/Hsp90ab1/Hsp90aa1/Hspa4/Elavl1/Hyal2/Kpnb1/Cep250/Kpna2/Msh2/Nedd4/Nup50/Npm1/Nup62/Pax6/Plk1/Pola2/Nup88/Rad21/Ran/Rangap1/Rdx/Rpa2/Ruvbl2/Stil/Sin3a/Ssb/Aurkb/Aurka/Tbrg1/Tcp1/Trim28/Trp53/Ttk/Ezr/Atrx/Srp54a/Macroh2a1/Larp7/Gnl3/Hn…	145
Anp32e		GO:0044784	metaphase/anaphase transition of cell cycle	31/1672	63/21806	1.66465e-18	1.18922e-16	9.82424e-17	Birc5/Bub1/Bub1b/Bub3/Mad1l1/Anapc1/Plk1/Rad21/Aurkb/Tacc3/Ttk/Zfp207/Cdc6/Anapc4/Cdc23/Mad2l1/Anapc7/Nek6/Riok2/Ndc80/Fbxo5/Cdt1/Nsmce2/Ube2c/Trip13/Cdc16/Spdl1/Kntc1/Gen1/Ccnb1/Usp44	31
Antxr2		GO:0044839	cell cycle G2/M phase transition	47/1672	146/21806	5.47609e-18	3.86957e-16	3.19668e-16	Birc5/Blm/Brca1/Ccna2/Ccnb2/Ccnd1/Cdc25a/Cdc25b/Cdc25c/Cdk1/Cdc7/Cdk2/Cdk4/Chek1/Foxm1/Hspa2/Lmnb1/Mre11a/Npm1/Orc1/Plk1/Rad21/Sin3a/Cdc6/Macroh2a1/Nbn/Skp2/Miip/Chek2/Akap8/Brd4/Ndc80/Fbxo5/Rnaseh2b/Ctc1/Ccdc57/Dtl/Ticrr/Cdk5rap3/Babam2/Rcc2/Rad51c/Dyrk3/Ints3/Topbp1/Ccnb1/Kif14	47
Ap1m1		GO:0007093	mitotic cell cycle checkpoint signaling	45/1672	135/21806	6.03674e-18	4.21988e-16	3.48607e-16	Birc5/Blm/Brca1/Bub1/Bub1b/Bub3/Casp2/Ccnd1/Cdk1/Chek1/Plk3/Mad1l1/Mre11a/Msh2/Orc1/Plk1/Rpa2/Rps6/Stil/Aurkb/Trp53/Ttk/Zfp207/Cdc6/Nbn/Chek2/Mad2l1/Rbm38/Pidd1/Ndc80/Cdt1/Trip13/Spdl1/Dtl/Ticrr/Cdk5rap3/Babam2/Kntc1/Gen1/Ints3/Rfwd3/Topbp1/Eme1/Ccnb1/Usp44	45
Ap3b2		GO:0030071	regulation of mitotic metaphase/anaphase transition	29/1672	57/21806	6.51594e-18	4.5064e-16	3.72277e-16	Birc5/Bub1/Bub1b/Bub3/Mad1l1/Plk1/Rad21/Aurkb/Ttk/Zfp207/Cdc6/Anapc4/Cdc23/Mad2l1/Anapc7/Nek6/Riok2/Ndc80/Fbxo5/Cdt1/Nsmce2/Ube2c/Trip13/Cdc16/Spdl1/Kntc1/Gen1/Ccnb1/Usp44	29
Ap4m1		GO:0051225	spindle assembly	41/1672	114/21806	7.85886e-18	5.37794e-16	4.44276e-16	Ccnb2/Smc3/Mapre1/Kpnb1/Incenp/Kif11/Kifc5b/Mybl2/Nek2/Plk1/Stag1/Aurkb/Aurka/Tubb5/Zfp207/Smc1a/Racgap1/Chek2/Hnrnpu/Pibf1/Haus2/Ndc80/Fbxo5/Kif23/Haus5/Tpx2/Tubgcp2/Map10/Haus8/Rcc1/Cdc20/Spice1/Haus4/Washc5/Aaas/Haus1/Haus6/Ccdc61/Prc1/Tubgcp3/Kifc1	41
Apaf1		GO:0031497	chromatin assembly	39/1672	104/21806	9.24272e-18	6.19368e-16	5.11664e-16	Ctcf/Hells/Hmgb1/Mcm2/Npm1/Rbbp4/Smarca4/Ubtf/Trp53/Atrx/Macroh2a1/Chaf1a/H1f2/H1f4/Nasp/Nap1l1/Sart3/Kat6b/Paf1/Set/Noc2l/Cenpp/Mis18a/Asf1b/Anp32b/Itgb3bp/H2bc4/Oip5/Smarca5/Grwd1/Hat1/Dnajc9/Chaf1b/H1f10/Kat6a/H2bc12/H2bc21/Phf8/Macroh2a2	39
Apba2		GO:0050657	nucleic acid transport	46/1672	142/21806	9.33672e-18	6.19368e-16	5.11664e-16	Dhx9/Ddx19a/Hnrnpa1/Khsrp/Npm1/Nup62/Nup88/Ran/Khdrbs1/Srsf3/Slbp/Ssb/Alyref/G3bp2/Nxf1/Hnrnpa2b1/Ddx39b/Mcm3ap/Magohb/Rae1/Ncbp3/Ddx39a/Nup37/Nup43/Lrpprc/Ndc1/Rftn1/Nup107/Xpo1/Thoc5/Pom121/Rbm15b/Sec13/Srsf1/Casc3/Nup153/Aaas/Srsf7/Hnrnpa3/Nup133/Setd2/Nup54/Thoc6/Cpsf6/Ncbp1/Nup85	46
Apc2		GO:0050658	RNA transport	46/1672	142/21806	9.33672e-18	6.19368e-16	5.11664e-16	Dhx9/Ddx19a/Hnrnpa1/Khsrp/Npm1/Nup62/Nup88/Ran/Khdrbs1/Srsf3/Slbp/Ssb/Alyref/G3bp2/Nxf1/Hnrnpa2b1/Ddx39b/Mcm3ap/Magohb/Rae1/Ncbp3/Ddx39a/Nup37/Nup43/Lrpprc/Ndc1/Rftn1/Nup107/Xpo1/Thoc5/Pom121/Rbm15b/Sec13/Srsf1/Casc3/Nup153/Aaas/Srsf7/Hnrnpa3/Nup133/Setd2/Nup54/Thoc6/Cpsf6/Ncbp1/Nup85	46
Apex1		GO:1905818	regulation of chromosome separation	31/1672	67/21806	1.60014e-17	1.05076e-15	8.68037e-16	Birc5/Bub1/Bub1b/Bub3/Mad1l1/Anapc1/Plk1/Rad21/Aurkb/Tacc3/Ttk/Zfp207/Cdc6/Anapc4/Cdc23/Mad2l1/Anapc7/Nek6/Riok2/Ndc80/Fbxo5/Cdt1/Nsmce2/Ube2c/Trip13/Cdc16/Spdl1/Kntc1/Gen1/Ccnb1/Usp44	31
Api5		GO:0031503	protein-containing complex localization	64/1672	258/21806	1.86618e-17	1.21321e-15	1.00224e-15	Birc5/Cep131/Dnmt3b/Ddx19a/Gpc4/Haspin/Nedd4/Npm1/Nup88/Ran/Reln/Rpgr/Srsf3/Ssb/Stau1/Alyref/Ezr/Abce1/Hnrnpu/Nxf1/Nptx2/Hnrnpa2b1/Ddx39b/Mcm3ap/Tamalin/Dbn1/Rrs1/Rae1/Riok2/Ift172/Ift74/Nop9/Ddx39a/Sfpq/Dync2i2/Ndc1/Cnih3/Grip1/Wdr35/Cep112/Ttc30a1/Nup107/Xpo1/Ift140/Thoc5/Rcc2/Rbm15b/Nme7/Dync2li1/Washc5/Lsg1/Nup133/Setd2/Bbs12/Lrrc7/Ift52/Mios/Ttc26/Gsg1l/Ltv1/Thoc6/Ncbp1/Nup85/Tnik	64
Apitd1		GO:0051236	establishment of RNA localization	46/1672	145/21806	2.35859e-17	1.51814e-15	1.25415e-15	Dhx9/Ddx19a/Hnrnpa1/Khsrp/Npm1/Nup62/Nup88/Ran/Khdrbs1/Srsf3/Slbp/Ssb/Alyref/G3bp2/Nxf1/Hnrnpa2b1/Ddx39b/Mcm3ap/Magohb/Rae1/Ncbp3/Ddx39a/Nup37/Nup43/Lrpprc/Ndc1/Rftn1/Nup107/Xpo1/Thoc5/Pom121/Rbm15b/Sec13/Srsf1/Casc3/Nup153/Aaas/Srsf7/Hnrnpa3/Nup133/Setd2/Nup54/Thoc6/Cpsf6/Ncbp1/Nup85	46
Aplf		GO:0051054	positive regulation of DNA metabolic process	58/1672	221/21806	3.69572e-17	2.35548e-15	1.94588e-15	Parp1/Hnrnpd/Blm/Brca1/Ctnnb1/Cct2/Cct3/Cct4/Cct5/Cct6a/Cct7/Cct8/Cdk2/Dhx9/Foxm1/Hmgb1/Hsp90ab1/Hsp90aa1/Mre11a/Msh2/Nek2/Npm1/Pcna/Prim2/Rad50/Rad51/Rad51ap1/Rfc2/Aurkb/Tcp1/Trim28/Timeless/Atrx/Xrcc1/Xrcc5/Nbn/Gnl3/Hnrnpa2b1/Ddx39b/Nvl/Rfc3/Aplf/Dscc1/Rfc5/Dhx36/Pot1b/Parn/Smchd1/Oga/Rfc4/Nsd2/Babam2/Chtf18/Spidr/Fus/Fancb/Rtel1/Zcwpw1	58
Apool		GO:1902099	regulation of metaphase/anaphase transition of cell cycle	29/1672	60/21806	3.95376e-17	2.49548e-15	2.06153e-15	Birc5/Bub1/Bub1b/Bub3/Mad1l1/Plk1/Rad21/Aurkb/Ttk/Zfp207/Cdc6/Anapc4/Cdc23/Mad2l1/Anapc7/Nek6/Riok2/Ndc80/Fbxo5/Cdt1/Nsmce2/Ube2c/Trip13/Cdc16/Spdl1/Kntc1/Gen1/Ccnb1/Usp44	29
Aqr		GO:0032508	DNA duplex unwinding	23/1672	37/21806	4.11557e-17	2.57263e-15	2.12527e-15	Blm/Dhx9/Mcm3/Mcm2/Mcm4/Mcm5/Mcm6/Mcm7/Mre11a/Rad50/Rad51/Recql/Top2a/Nbn/Mcm8/Rpa1/Pot1b/Recql4/Ddx1/Recql5/Pif1/Twnk/Rtel1	23
Arhgap11a		GO:0010833	telomere maintenance via telomere lengthening	32/1672	74/21806	5.73652e-17	3.55173e-15	2.93411e-15	Parp1/Ctnnb1/Cct2/Cct3/Cct4/Cct5/Cct6a/Cct7/Cct8/Hsp90ab1/Hsp90aa1/Nek2/Rad50/Rad51/Aurkb/Tcp1/Xrcc5/Exosc10/Hnrnpu/Nhp2/Hnrnpa2b1/Gar1/Rpa1/Ctc1/Telo2/Dhx36/Pot1b/Parn/Nat10/Stn1/Pif1/Rtel1	32
Arhgap19		GO:1902749	regulation of cell cycle G2/M phase transition	38/1672	105/21806	9.80638e-17	6.01427e-15	4.96843e-15	Blm/Brca1/Ccnd1/Cdc25a/Cdc25b/Cdc25c/Cdk1/Cdc7/Cdk2/Cdk4/Chek1/Hspa2/Lmnb1/Mre11a/Npm1/Orc1/Plk1/Rad21/Sin3a/Cdc6/Macroh2a1/Nbn/Miip/Brd4/Fbxo5/Rnaseh2b/Ctc1/Dtl/Ticrr/Cdk5rap3/Babam2/Rcc2/Rad51c/Dyrk3/Ints3/Topbp1/Ccnb1/Kif14	38
Arhgef2		GO:0140013	meiotic nuclear division	53/1672	193/21806	1.0277e-16	6.24402e-15	5.15823e-15	Bub1/Bub1b/Ccnb2/Ccne1/Cdc25b/Cenpc1/Smc2/Hspa2/Incenp/Mre11a/Plk1/Psmc3ip/Rad21/Rad51/Rad51ap1/Rad54l/Aurka/Top2a/Top2b/Ttk/Zscan21/Psmd13/Rec8/Fignl1/Suv39h2/Cks2/Nuf2/Ndc80/Fbxo5/Sgo2a/Trip13/Cenps/Smc4/Syce2/Sgo1/Tdrkh/Ndc1/Ago4/Mnd1/Espl1/Cdc20/Ehmt2/Rad51c/Chtf18/Ncaph/Washc5/Bag6/Kif18a/Topbp1/Brip1/Eme1/Zcwpw1/Rad54b	53
Arhgef39		GO:0032204	regulation of telomere maintenance	33/1672	80/21806	1.05212e-16	6.33321e-15	5.23191e-15	Parp1/Hnrnpd/Ctnnb1/Cct2/Cct3/Cct4/Cct5/Cct6a/Cct7/Cct8/Mre11a/Nek2/Rad50/Upf1/Aurkb/Tcp1/Atrx/Xrcc1/Xrcc5/Nbn/Gnl3/Exosc10/Hnrnpu/Hnrnpa2b1/Ylpm1/Ctc1/Dhx36/Pot1b/Parn/Nat10/Stn1/Pif1/Rtel1	33
Arid1a		GO:1901992	positive regulation of mitotic cell cycle phase transition	35/1672	90/21806	1.15126e-16	6.86638e-15	5.67237e-15	Apex1/Birc5/Ccnd1/Ccnd2/Cdc25a/Cdc25b/Cdc25c/Cdk1/Cdc7/Cdk4/Ddx3x/Hspa2/Lmnb1/Mad1l1/Rdx/Sin3a/Dbf4/Larp7/Anapc4/Cdc23/Anapc7/Brd4/Fbxo5/Cdt1/Anp32b/Cdca5/Nsmce2/Ube2c/Cdc16/Cul4b/Dtl/Rcc2/Rad51c/Eif4g1/Ccnb1	35
Arl10		GO:0051028	mRNA transport	39/1672	112/21806	1.78151e-16	1.05287e-14	8.69784e-15	Dhx9/Ddx19a/Hnrnpa1/Khsrp/Nup62/Nup88/Srsf3/Slbp/Alyref/G3bp2/Nxf1/Hnrnpa2b1/Ddx39b/Mcm3ap/Magohb/Rae1/Ncbp3/Ddx39a/Nup37/Nup43/Lrpprc/Ndc1/Nup107/Xpo1/Thoc5/Pom121/Rbm15b/Sec13/Srsf1/Casc3/Aaas/Srsf7/Hnrnpa3/Nup133/Setd2/Nup54/Thoc6/Ncbp1/Nup85	39
Arl13b		GO:0007062	sister chromatid cohesion	27/1672	55/21806	2.91688e-16	1.70834e-14	1.41128e-14	Bub1/Bub1b/Ctnnb1/Smc3/Fen1/Haspin/Mre11a/Rad21/Stag1/Atrx/Smc1a/Macroh2a1/Naa10/Rec8/Cdca5/Nsmce2/Sgo2a/Nipbl/Sfpq/Esco2/Dscc1/Sgo1/Recql4/Cdc20/Kif22/Rad51c/Mcmbp	27
Arl6ip6		GO:0061982	meiosis I cell cycle process	42/1672	131/21806	3.75052e-16	2.17698e-14	1.79842e-14	Ccnb2/Ccne1/Cdc25a/Cdc25b/Cdc25c/Cenpc1/Hspa2/Mre11a/Msh6/Plk1/Psmc3ip/Rad21/Rad51/Rad51ap1/Rad54l/Aurka/Top2a/Top2b/Zscan21/Psmd13/Rec8/Cks2/Ndc80/Fbxo5/Sgo2a/Trip13/Cenps/Syce2/Sgo1/Ndc1/Ago4/Mnd1/Espl1/Ehmt2/Rad51c/Chtf18/Bag6/Topbp1/Brip1/Eme1/Zcwpw1/Rad54b	42
Armc10		GO:0048024	regulation of mRNA splicing, via spliceosome	37/1672	104/21806	4.73104e-16	2.72181e-14	2.24851e-14	Prdx6/Khdrbs3/Srsf10/Hnrnpk/Hnrnpl/Hspa8/Myod1/Ncl/Npm1/Ptbp1/Rbm3/Rbmx/Rbmxl1/Khdrbs1/Srsf2/Srsf3/Tra2b/Snrnp70/U2af2/Prpf19/Larp7/Hnrnpu/Hnrnpa2b1/Acin1/Rbm25/Srsf6/Srrm4/Dazap1/Raver1/Obi1/Srsf9/Rbm15b/Eif4a3/Srsf7/Thrap3/Nova2/Ncbp1	37
Armcx2		GO:0010389	regulation of G2/M transition of mitotic cell cycle	35/1672	97/21806	1.769e-15	1.00879e-13	8.33372e-14	Blm/Brca1/Ccnd1/Cdc25a/Cdc25b/Cdc25c/Cdk1/Cdc7/Cdk2/Cdk4/Chek1/Hspa2/Lmnb1/Mre11a/Orc1/Plk1/Rad21/Sin3a/Cdc6/Nbn/Miip/Brd4/Fbxo5/Rnaseh2b/Ctc1/Dtl/Ticrr/Cdk5rap3/Babam2/Rcc2/Rad51c/Ints3/Topbp1/Ccnb1/Kif14	35
Armcx4		GO:1901991	negative regulation of mitotic cell cycle phase transition	47/1672	168/21806	2.55199e-15	1.44265e-13	1.19179e-13	Birc5/Blm/Brca1/Bub1/Bub1b/Bub3/Casp2/Ccnd1/Cdk1/Chek1/Plk3/Ezh2/Haspin/Mad1l1/Mre11a/Orc1/Plk1/Rad21/Rpa2/Aurkb/Trp53/Ttk/Zfp207/Cdc6/Nbn/Miip/E2f7/Mad2l1/Rbm38/Pidd1/Ndc80/Fbxo5/Cdt1/Trip13/Spdl1/Dtl/Ticrr/Cdk5rap3/Babam2/Kntc1/Gen1/Cdc73/Ints3/Rfwd3/Topbp1/Ccnb1/Usp44	47
Arnt2		GO:2001020	regulation of response to DNA damage stimulus	55/1672	221/21806	2.93662e-15	1.64577e-13	1.35958e-13	Abl1/Parp1/Blm/Brca1/Chek1/Dhx9/Foxm1/Hmgb1/Hnrnpk/Nek1/Npm1/Pcna/Rad51/Rad51ap1/Rpa2/Trim28/Timeless/Trp53/Tpt1/Xrcc1/Chek2/Ddx39b/Brd4/Pmaip1/Fignl1/Fbxo5/Rnaseh2b/Nsmce1/Kmt5a/Aunip/Ubr5/Bclaf1/Pot1b/Ddias/Smchd1/Bcl2l12/Kdm1a/Nsd2/Thoc5/Babam2/Dek/Recql5/Ccar2/Rmi2/Spidr/Dyrk3/Usp1/Fus/Ankle1/Rfwd3/Setd2/Fancb/Wdr76/Rtel1/Zcwpw1	55
Arrdc3		GO:0006278	RNA-dependent DNA biosynthetic process	27/1672	60/21806	4.6024e-15	2.53561e-13	2.09469e-13	Ctnnb1/Cct2/Cct3/Cct4/Cct5/Cct6a/Cct7/Cct8/Hsp90ab1/Hsp90aa1/Nek2/Rad50/Aurkb/Tcp1/Xrcc5/Exosc10/Hnrnpu/Nhp2/Gar1/Rpa1/Ctc1/Telo2/Pot1b/Parn/Nat10/Stn1/Pif1	27
Arsj		GO:0007004	telomere maintenance via telomerase	27/1672	60/21806	4.6024e-15	2.53561e-13	2.09469e-13	Ctnnb1/Cct2/Cct3/Cct4/Cct5/Cct6a/Cct7/Cct8/Hsp90ab1/Hsp90aa1/Nek2/Rad50/Aurkb/Tcp1/Xrcc5/Exosc10/Hnrnpu/Nhp2/Gar1/Rpa1/Ctc1/Telo2/Pot1b/Parn/Nat10/Stn1/Pif1	27
Asb3		GO:0000086	G2/M transition of mitotic cell cycle	41/1672	134/21806	5.21303e-15	2.84789e-13	2.35267e-13	Birc5/Blm/Brca1/Ccna2/Ccnd1/Cdc25a/Cdc25b/Cdc25c/Cdk1/Cdc7/Cdk2/Cdk4/Chek1/Foxm1/Hspa2/Lmnb1/Mre11a/Orc1/Plk1/Rad21/Sin3a/Cdc6/Nbn/Skp2/Miip/Chek2/Brd4/Fbxo5/Rnaseh2b/Ctc1/Ccdc57/Dtl/Ticrr/Cdk5rap3/Babam2/Rcc2/Rad51c/Ints3/Topbp1/Ccnb1/Kif14	41
Asf1b		GO:0031570	DNA integrity checkpoint signaling	38/1672	117/21806	5.9055e-15	3.17286e-13	2.62113e-13	Blm/Brca1/Casp2/Ccnd1/Cdk1/Chek1/E2f1/Mre11a/Msh2/Nek1/Orc1/Plk1/Rpa2/Timeless/Trp53/Cdc6/Nbn/Prpf19/Chek2/Ddx39b/Rbm38/Brd4/Pidd1/Rnaseh2b/Cdt1/Cdc5l/Rhno1/Dtl/Ticrr/Ints7/Cdk5rap3/Thoc5/Babam2/Ccar2/Rfwd3/Topbp1/Wdr76/Eme1	38
Ash2l		GO:2000278	regulation of DNA biosynthetic process	38/1672	117/21806	5.9055e-15	3.17286e-13	2.62113e-13	Hnrnpd/Ctnnb1/Cct2/Cct3/Cct4/Cct5/Cct6a/Cct7/Cct8/Chek1/Hsp90ab1/Hsp90aa1/Nek2/Npm1/Pcna/Rfc2/Aurkb/Tcp1/Trp53/Xrcc5/Dnajc2/Exosc10/Hnrnpu/Hnrnpa2b1/Ddx39b/Nvl/Ctc1/Rfc3/Dscc1/Rfc5/Pot1b/Parn/Nat10/Rfc4/Stn1/Pif1/Chtf18/Niban2	38
Atic		GO:0006401	RNA catabolic process	61/1672	270/21806	1.12348e-14	5.98666e-13	4.94563e-13	Apex1/Hnrnpd/Dhx9/E2f1/Fen1/Gspt1/Elavl1/Khsrp/Mapkapk2/Myef2/Npm1/Upf1/Ssb/Xrn2/Exosc10/Hnrnpu/Carhsp1/Ybx2/Rbm38/Syncrip/Snd1/Lsm5/Magohb/Rnaseh2b/Pop1/Rnaseh2c/Exosc8/Rnaseh2a/Taf15/Nbas/Dhx36/Mtrex/Lrpprc/Dis3/Parn/Hnrnpr/Zc3h18/Ago4/Hnrnpm/Hnrnpa0/Cnot10/Pum1/Cnot6/Srsf1/Casc3/Eif4a3/Dis3l2/Mettl14/Pde12/Ythdf2/Tut4/Pabpc4/Thrap3/Tardbp/Cnot3/Fus/Cnot1/Mex3d/Slfn9/Zswim8/Ncbp1	61
Atoh1		GO:0045931	positive regulation of mitotic cell cycle	39/1672	125/21806	1.16878e-14	6.17745e-13	5.10324e-13	Abl1/Apex1/Birc5/Ccnd1/Ccnd2/Cdc25a/Cdc25b/Cdc25c/Cdk1/Cdc7/Cdk4/Ddx3x/Hmgb1/Hspa2/Lmnb1/Mad1l1/Rdx/Sin3a/Dbf4/Larp7/Anapc4/Cdc23/Anapc7/Brd4/Fbxo5/Cdt1/Anp32b/Cdca5/Nsmce2/Ube2c/Cdc16/Ccdc57/Cul4b/Dtl/Rcc2/Rad51c/Eif4g1/Shb/Ccnb1	39
Atp6v0e		GO:0045930	negative regulation of mitotic cell cycle	55/1672	229/21806	1.49752e-14	7.85111e-13	6.48587e-13	Abl1/Birc5/Blm/Brca1/Bub1/Bub1b/Bub3/Casp2/Ctnnb1/Ccnd1/Cdk1/Chek1/Plk3/Ezh2/Gas1/Haspin/Mad1l1/Mre11a/Msh2/Orc1/Plk1/Rad21/Rpa2/Rps6/Stil/Aurkb/Trp53/Ttk/Zfp207/Cdc6/Nbn/Miip/Chek2/E2f7/Mad2l1/Rbm38/Pidd1/Ndc80/Fbxo5/Cdt1/Trip13/Spdl1/Dtl/Ticrr/Cdk5rap3/Babam2/Kntc1/Gen1/Cdc73/Ints3/Rfwd3/Topbp1/Eme1/Ccnb1/Usp44	55
Atrx		GO:0007127	meiosis I	39/1672	126/21806	1.56905e-14	8.16034e-13	6.74132e-13	Ccnb2/Ccne1/Cdc25b/Cenpc1/Hspa2/Mre11a/Plk1/Psmc3ip/Rad21/Rad51/Rad51ap1/Rad54l/Aurka/Top2a/Top2b/Zscan21/Psmd13/Rec8/Cks2/Ndc80/Fbxo5/Sgo2a/Trip13/Cenps/Syce2/Sgo1/Ndc1/Ago4/Mnd1/Espl1/Ehmt2/Rad51c/Chtf18/Bag6/Topbp1/Brip1/Eme1/Zcwpw1/Rad54b	39
Atxn2l		GO:0022616	DNA strand elongation	16/1672	21/21806	1.87565e-14	9.67747e-13	7.99463e-13	Lig1/Lig3/Mcm3/Mcm4/Mcm7/Mre11a/Pcna/Pola1/Pold2/Pole/Rad50/Nbn/Pole3/Pold3/Gins1/Pot1b	16
Atxn7l2		GO:0006275	regulation of DNA replication	36/1672	110/21806	2.33315e-14	1.19431e-12	9.86633e-13	Blm/Ccna2/Cdk1/Cdc7/Cdk2/Smc3/Dhx9/Faf1/Gli2/Jun/Lig3/Npm1/Pcna/Rfc2/Timeless/Trp53/Atrx/Dbf4/E2f7/Gmnn/Fbxo5/Cdt1/Ctc1/Gtpbp4/Rfc3/Esco2/Dscc1/Rfc5/Obi1/Ticrr/Rfc4/Stn1/E2f8/Ehmt2/Chtf18/Zranb3	36
Aunip		GO:0051310	metaphase plate congression	27/1672	64/21806	3.27427e-14	1.66297e-12	1.37379e-12	Cenpc1/Kpnb1/Incenp/Kifc5b/Mad1l1/Nup62/Aurkb/Hnrnpu/Pibf1/Cdca8/Cdc23/Psrc1/Rrs1/Nuf2/Ndc80/Cdt1/Cdca5/Spdl1/Fam83d/Kif2c/Eml4/Cenpq/Kif22/Spice1/Kif18a/Ccnb1/Kif14	27
Aurka		GO:0042770	signal transduction in response to DNA damage	45/1672	167/21806	4.46669e-14	2.251e-12	1.85957e-12	Abl1/Blm/Brca1/Casp2/Ccnd1/Cdk1/Chek1/E2f1/Foxm1/Mre11a/Msh2/Nek1/Npm1/Plk1/Rpa2/Trp53/Atrx/Nbn/Prpf19/Chek2/E2f7/Ddx39b/Rbm38/Brd4/Pidd1/Pmaip1/Rps6ka6/Rnaseh2b/Kmt5a/Cdc5l/Rhno1/Dtl/Ticrr/Ints7/Cdk5rap3/Tfap4/Kdm1a/Thoc5/Babam2/Ccar2/Dyrk3/Rfwd3/Topbp1/Wdr76/Eme1	45
Aurkb		GO:0007080	mitotic metaphase plate congression	23/1672	48/21806	9.12611e-14	4.56376e-12	3.77015e-12	Cenpc1/Kpnb1/Kifc5b/Mad1l1/Nup62/Aurkb/Hnrnpu/Pibf1/Cdca8/Cdc23/Psrc1/Rrs1/Nuf2/Ndc80/Cdt1/Cdca5/Spdl1/Kif2c/Eml4/Kif22/Kif18a/Ccnb1/Kif14	23
Auts2		GO:0044786	cell cycle DNA replication	20/1672	36/21806	9.7935e-14	4.86012e-12	4.01498e-12	Cdc45/Cdc7/Lig1/Mcm3/Mcm2/Mcm4/Mcm6/Pcna/Pola1/Rad51/Upf1/Atrx/Dbf4/E2f7/Fbxo5/Cdt1/Gins1/Gins3/E2f8/Rtel1	20
Bag6		GO:0006270	DNA replication initiation	18/1672	29/21806	1.17455e-13	5.77468e-12	4.77051e-12	Ccne1/Cdc45/Cdk2/Mcm3/Mcm2/Mcm4/Mcm5/Mcm6/Mcm7/Orc1/Pola1/Pola2/Cdc6/Cdt1/Mcm10/Ticrr/Gins3/Topbp1	18
Bahcc1		GO:0006334	nucleosome assembly	30/1672	82/21806	1.18141e-13	5.77468e-12	4.77051e-12	Mcm2/Npm1/Rbbp4/Smarca4/Atrx/Macroh2a1/Chaf1a/H1f2/H1f4/Nasp/Nap1l1/Sart3/Kat6b/Set/Cenpp/Mis18a/Asf1b/Anp32b/Itgb3bp/H2bc4/Oip5/Smarca5/Grwd1/Hat1/Dnajc9/Chaf1b/Kat6a/H2bc12/H2bc21/Macroh2a2	30
Barhl1		GO:1903312	negative regulation of mRNA metabolic process	32/1672	93/21806	1.31809e-13	6.39469e-12	5.2827e-12	Hnrnpd/Dhx9/E2f1/Srsf10/Hnrnpc/Hnrnpk/Hnrnpl/Elavl1/Mapkapk2/Npm1/Ptbp1/Tra2b/Ctr9/U2af2/Nelfe/Hnrnpu/Hnrnpa2b1/Ybx2/Rbm38/Acin1/Syncrip/Srsf6/Taf15/Nbas/Hnrnpa0/Srsf9/Rnf20/Srsf1/Srsf7/Thrap3/Tardbp/Fus	32
Baz1a		GO:0033120	positive regulation of RNA splicing	22/1672	45/21806	1.86691e-13	8.9902e-12	7.42688e-12	Prdx6/Khdrbs3/Hnrnpk/Hspa8/Ncl/Rbm3/Rbmx/Rbmxl1/Polr2a/Tra2b/Snrnp70/U2af2/Prpf19/Rbm22/Dazap1/Obi1/Hnrnpll/Srsf1/Eif4a3/Thrap3/Setx/Ncbp1	22
Baz1b		GO:0034508	centromere complex assembly	18/1672	30/21806	2.72561e-13	1.29337e-11	1.06847e-11	Cenpa/Cenpc1/Hells/Cenph/Nasp/Cenpo/Cenpk/Cenpw/Cenpp/Mis18a/Itgb3bp/Cenps/Oip5/Cenpn/Cenpi/Kntc1/Dlgap5/Cenpt	18
Bbs12		GO:1902751	positive regulation of cell cycle G2/M phase transition	18/1672	30/21806	2.72561e-13	1.29337e-11	1.06847e-11	Ccnd1/Cdc25a/Cdc25b/Cdc25c/Cdk1/Cdc7/Cdk4/Hspa2/Lmnb1/Npm1/Sin3a/Brd4/Fbxo5/Dtl/Rcc2/Rad51c/Dyrk3/Ccnb1	18
BC030867		GO:0071426	ribonucleoprotein complex export from nucleus	28/1672	74/21806	2.91252e-13	1.37205e-11	1.13346e-11	Ddx19a/Npm1/Nup88/Ran/Srsf3/Ssb/Alyref/Abce1/Nxf1/Hnrnpa2b1/Ddx39b/Mcm3ap/Rrs1/Rae1/Riok2/Nop9/Ddx39a/Nup107/Xpo1/Thoc5/Rbm15b/Lsg1/Nup133/Setd2/Ltv1/Thoc6/Ncbp1/Nup85	28
BC052040		GO:0006913	nucleocytoplasmic transport	65/1672	320/21806	3.0609e-13	1.42135e-11	1.17419e-11	Brca1/Cdk1/Cited1/Dhx9/E2f3/Ect2/Ddx19a/Hspa8/Hsp90ab1/Hspa9/Elavl1/Hyal2/Kpnb1/Kpna2/Nedd4/Nup50/Npm1/Nup62/Pola2/Nup88/Ran/Rangap1/Khdrbs1/Srsf3/Ssb/Alyref/Trim28/Trp53/Abce1/Nxf1/Hnrnpa2b1/Ddx39b/Mcm3ap/Rrs1/Rae1/Rbm22/Rsrc1/Riok2/Anp32b/Nop9/Ddx39a/Nolc1/Ubr5/Fam53b/Nup107/Xpo1/Thoc5/Pom121/Rbm15b/Sec13/Nup153/Aaas/Lsg1/Tardbp/Ankle1/Nup133/Setd2/Cchcr1/Nup54/Ipo8/Ltv1/Thoc6/Cpsf6/Ncbp1/Nup85	65
BC055324		GO:0051169	nuclear transport	65/1672	320/21806	3.0609e-13	1.42135e-11	1.17419e-11	Brca1/Cdk1/Cited1/Dhx9/E2f3/Ect2/Ddx19a/Hspa8/Hsp90ab1/Hspa9/Elavl1/Hyal2/Kpnb1/Kpna2/Nedd4/Nup50/Npm1/Nup62/Pola2/Nup88/Ran/Rangap1/Khdrbs1/Srsf3/Ssb/Alyref/Trim28/Trp53/Abce1/Nxf1/Hnrnpa2b1/Ddx39b/Mcm3ap/Rrs1/Rae1/Rbm22/Rsrc1/Riok2/Anp32b/Nop9/Ddx39a/Nolc1/Ubr5/Fam53b/Nup107/Xpo1/Thoc5/Pom121/Rbm15b/Sec13/Nup153/Aaas/Lsg1/Tardbp/Ankle1/Nup133/Setd2/Cchcr1/Nup54/Ipo8/Ltv1/Thoc6/Cpsf6/Ncbp1/Nup85	65
Bcar1		GO:0015931	nucleobase-containing compound transport	47/1672	189/21806	3.13627e-13	1.44602e-11	1.19457e-11	Dhx9/Ddx19a/Hnrnpa1/Khsrp/Npm1/Nup62/Nup88/Ran/Khdrbs1/Srsf3/Slbp/Ssb/Alyref/G3bp2/Nxf1/Hnrnpa2b1/Ddx39b/Mcm3ap/Slc29a1/Magohb/Rae1/Ncbp3/Ddx39a/Nup37/Nup43/Lrpprc/Ndc1/Rftn1/Nup107/Xpo1/Thoc5/Pom121/Rbm15b/Sec13/Srsf1/Casc3/Nup153/Aaas/Srsf7/Hnrnpa3/Nup133/Setd2/Nup54/Thoc6/Cpsf6/Ncbp1/Nup85	47
Bcat1		GO:0071166	ribonucleoprotein complex localization	28/1672	75/21806	4.30984e-13	1.97312e-11	1.63001e-11	Ddx19a/Npm1/Nup88/Ran/Srsf3/Ssb/Alyref/Abce1/Nxf1/Hnrnpa2b1/Ddx39b/Mcm3ap/Rrs1/Rae1/Riok2/Nop9/Ddx39a/Nup107/Xpo1/Thoc5/Rbm15b/Lsg1/Nup133/Setd2/Ltv1/Thoc6/Ncbp1/Nup85	28
Bcl2l12		GO:0006271	DNA strand elongation involved in DNA replication	12/1672	13/21806	4.81213e-13	2.18767e-11	1.80725e-11	Lig1/Lig3/Mcm3/Mcm4/Mcm7/Pcna/Pola1/Pold2/Pole/Pole3/Pold3/Gins1	12
Bcl2l13		GO:0034655	nucleobase-containing compound catabolic process	72/1672	381/21806	6.90096e-13	3.11549e-11	2.57373e-11	Ada/Apaf1/Apex1/Hnrnpd/Dhx9/E2f1/Fen1/Fhit/Gspt1/Elavl1/Khsrp/Mapkapk2/Nudt1/Myef2/Npm1/Upf1/Ssb/Xrn2/Exosc10/Hnrnpu/Carhsp1/Ybx2/Nudt5/Samhd1/Rbm38/Syncrip/Snd1/Lsm5/Magohb/Rnaseh2b/Pop1/Rnaseh2c/Exosc8/Rnaseh2a/Taf15/Nbas/Dhx36/Mtrex/Lrpprc/Dis3/Parn/Hnrnpr/Zc3h18/Ago4/Hnrnpm/Hnrnpa0/Cnot10/Pum1/Cnot6/Dut/Srsf1/Casc3/Eif4a3/Dis3l2/Mettl14/Pde12/Ythdf2/Tut4/Pabpc4/Thrap3/Tardbp/Dera/Cnot3/Fus/Cn…	72
Bcl7a		GO:0032206	positive regulation of telomere maintenance	23/1672	52/21806	7.7032e-13	3.45369e-11	2.85312e-11	Hnrnpd/Ctnnb1/Cct2/Cct3/Cct4/Cct5/Cct6a/Cct7/Cct8/Mre11a/Nek2/Rad50/Aurkb/Tcp1/Atrx/Xrcc5/Nbn/Gnl3/Hnrnpa2b1/Dhx36/Pot1b/Parn/Rtel1	23
Bclaf1		GO:0000077	DNA damage checkpoint signaling	34/1672	110/21806	7.87035e-13	3.50446e-11	2.89506e-11	Blm/Brca1/Casp2/Ccnd1/Cdk1/Chek1/E2f1/Mre11a/Msh2/Nek1/Plk1/Rpa2/Trp53/Nbn/Prpf19/Chek2/Ddx39b/Rbm38/Brd4/Pidd1/Rnaseh2b/Cdc5l/Rhno1/Dtl/Ticrr/Ints7/Cdk5rap3/Thoc5/Babam2/Ccar2/Rfwd3/Topbp1/Wdr76/Eme1	34
Bcor		GO:0051303	establishment of chromosome localization	29/1672	82/21806	8.2428e-13	3.64533e-11	3.01144e-11	Birc5/Cenpc1/Kpnb1/Incenp/Kifc5b/Mad1l1/Nup62/Aurkb/Hnrnpu/Pibf1/Cdca8/Cdc23/Psrc1/Rrs1/Nuf2/Ndc80/Cdt1/Nde1/Cdca5/Spdl1/Fam83d/Kif2c/Eml4/Cenpq/Kif22/Spice1/Kif18a/Ccnb1/Kif14	29
Bhlhb9		GO:0031123	RNA 3'-end processing	33/1672	106/21806	1.36172e-12	5.98147e-11	4.94134e-11	Fbl/Slbp/Ssb/Ctr9/Nelfe/Larp7/Exosc10/Cpsf2/Snrpa/Cpsf3/Paf1/Fip1l1/Eri1/Nudt21/Ints1/Elac2/Exosc8/Eri2/Dhx36/Ints8/Parn/Wdr33/Ints7/Cpsf1/Scaf8/Ints5/Rnf20/Cdc73/Papolg/Tut4/Ccnb1/Cpsf6/Ncbp1	33
Bin3		GO:1904356	regulation of telomere maintenance via telomere lengthening	24/1672	58/21806	1.45176e-12	6.33416e-11	5.2327e-11	Parp1/Ctnnb1/Cct2/Cct3/Cct4/Cct5/Cct6a/Cct7/Cct8/Nek2/Aurkb/Tcp1/Xrcc5/Exosc10/Hnrnpu/Hnrnpa2b1/Ctc1/Dhx36/Pot1b/Parn/Nat10/Stn1/Pif1/Rtel1	24
Birc5		GO:0051168	nuclear export	40/1672	150/21806	1.64082e-12	7.11132e-11	5.87471e-11	Dhx9/Ddx19a/Hspa9/Npm1/Nup62/Nup88/Ran/Rangap1/Khdrbs1/Srsf3/Ssb/Alyref/Abce1/Nxf1/Hnrnpa2b1/Ddx39b/Mcm3ap/Rrs1/Rae1/Rbm22/Riok2/Anp32b/Nop9/Ddx39a/Nup107/Xpo1/Thoc5/Pom121/Rbm15b/Nup153/Lsg1/Ankle1/Nup133/Setd2/Cchcr1/Ltv1/Thoc6/Cpsf6/Ncbp1/Nup85	40
Blm		GO:0050000	chromosome localization	29/1672	84/21806	1.66381e-12	7.1632e-11	5.91757e-11	Birc5/Cenpc1/Kpnb1/Incenp/Kifc5b/Mad1l1/Nup62/Aurkb/Hnrnpu/Pibf1/Cdca8/Cdc23/Psrc1/Rrs1/Nuf2/Ndc80/Cdt1/Nde1/Cdca5/Spdl1/Fam83d/Kif2c/Eml4/Cenpq/Kif22/Spice1/Kif18a/Ccnb1/Kif14	29
Blmh		GO:0006412	translation	100/1672	628/21806	1.70608e-12	7.29686e-11	6.02799e-11	Aco1/Rplp0/Hnrnpd/Cdk4/Ddx3x/Dhx9/Eef1a1/Eif2s1/Eif3a/Eif4a1/Rack1/Gspt1/Hnrnpl/Elavl1/Ilf3/Khsrp/Rpsa/Rps2/Ncl/Npm1/Pa2g4/Rbm3/Upf1/Rpl22/Rpl36a/Rpl6/Rpl7/Rps12/Rps19/Rps4x/Rps5/Khdrbs1/Shmt1/Tcof1/Tyms/Vars/Abce1/Rpl8/Rps26/Eif3b/Pum3/Ybx2/Ddx39b/Caprin1/Eif3d/Eif3c/Syncrip/Rpl15/Eef1d/Rps20/Dph2/Rpl4/Exosc8/Nolc1/Dhx36/Lrpprc/Parn/Hnrnpr/Ckap5/Rps9/Ago4/Srbd1/Cnot10/Pum1/Qars/Nat10/Efl1/Lars2/…	100
Bms1		GO:0051383	kinetochore organization	15/1672	22/21806	1.78579e-12	7.58786e-11	6.26839e-11	Cenpa/Cenpc1/Smc2/Cenph/Cenpk/Cenpw/Nuf2/Ndc80/Cdt1/Cenps/Smc4/Cenpn/Kntc1/Dlgap5/Cenpt	15
Boc		GO:0033047	regulation of mitotic sister chromatid segregation	21/1672	45/21806	2.10152e-12	8.81417e-11	7.28145e-11	Birc5/Bub1/Bub1b/Bub3/Mad1l1/Plk1/Rad21/Aurkb/Ttk/Zfp207/Hnrnpu/Mad2l1/Ndc80/Fbxo5/Cdt1/Trip13/Spdl1/Kntc1/Gen1/Ccnb1/Usp44	21
Bok		GO:0051985	negative regulation of chromosome segregation	21/1672	45/21806	2.10152e-12	8.81417e-11	7.28145e-11	Birc5/Bub1/Bub1b/Bub3/Mad1l1/Plk1/Rad21/Aurkb/Ttk/Zfp207/Mad2l1/Ndc80/Fbxo5/Cdt1/Trip13/Spdl1/Kntc1/Gen1/Chtf18/Ccnb1/Usp44	21
Bora		GO:0051298	centrosome duplication	27/1672	74/21806	2.13725e-12	8.90657e-11	7.35779e-11	Cep131/Brca1/Ccnf/Cdk2/Mdm1/Npm1/Nup62/Pdcd6ip/Stil/Plk4/Ndc80/Nde1/Poc1a/Ccdc57/Sass6/4933427D14Rik/Ckap5/Nat10/Xpo1/Gen1/Spice1/Cntrob/Cenpj/Wdr62/C2cd3/Poc1b/Kifc1	27
Brca1		GO:0045841	negative regulation of mitotic metaphase/anaphase transition	20/1672	41/21806	2.48185e-12	1.02768e-10	8.48971e-11	Birc5/Bub1/Bub1b/Bub3/Mad1l1/Plk1/Rad21/Aurkb/Ttk/Zfp207/Mad2l1/Ndc80/Fbxo5/Cdt1/Trip13/Spdl1/Kntc1/Gen1/Ccnb1/Usp44	20
Brd3		GO:0008608	attachment of spindle microtubules to kinetochore	18/1672	33/21806	2.61412e-12	1.07559e-10	8.88556e-11	Bub3/Cenpc1/Ect2/Mad1l1/Nek2/Aurkb/Zfp207/Racgap1/Hnrnpu/Knstrn/Nuf2/Ndc80/Cdt1/Sgo1/Kif2c/Eml4/Rcc2/Ccnb1	18
Brd4		GO:0044270	cellular nitrogen compound catabolic process	74/1672	409/21806	3.07503e-12	1.25728e-10	1.03865e-10	Ada/Apaf1/Apex1/Hnrnpd/Dhx9/E2f1/Fen1/Fhit/Gspt1/Elavl1/Khsrp/Mapkapk2/Nudt1/Myef2/Npm1/Por/Upf1/Ssb/Xrn2/Exosc10/Hnrnpu/Carhsp1/Ybx2/Nudt5/Samhd1/Rbm38/Syncrip/Snd1/Lsm5/Magohb/Rnaseh2b/Pop1/Rnaseh2c/Exosc8/Rnaseh2a/Taf15/Nbas/Afmid/Dhx36/Mtrex/Lrpprc/Dis3/Parn/Hnrnpr/Zc3h18/Ago4/Hnrnpm/Hnrnpa0/Cnot10/Pum1/Cnot6/Dut/Srsf1/Casc3/Eif4a3/Dis3l2/Mettl14/Pde12/Ythdf2/Tut4/Pabpc4/Thrap3/Tardbp/Dera/Cn…	74
Bre		GO:0007088	regulation of mitotic nuclear division	33/1672	109/21806	3.24076e-12	1.31676e-10	1.08779e-10	Birc5/Bub1/Bub1b/Bub3/Chek1/Mad1l1/Mki67/Nup62/Plk1/Rad21/Aurkb/Ttk/Zfp207/Anapc4/Cdc23/Mad2l1/Anapc7/Cul7/Ndc80/Fbxo5/Cdt1/Nsmce2/Trip13/Cdc16/Spdl1/Bora/Rcc1/Nusap1/Cdca2/Kntc1/Gen1/Ccnb1/Usp44	33
Brip1		GO:0090329	regulation of DNA-dependent DNA replication	21/1672	46/21806	3.58794e-12	1.44877e-10	1.19684e-10	Blm/Cdc7/Cdk2/Lig3/Npm1/Pcna/Rfc2/Timeless/Atrx/Dbf4/E2f7/Fbxo5/Cdt1/Rfc3/Dscc1/Rfc5/Ticrr/Rfc4/E2f8/Chtf18/Zranb3	21
Brms1		GO:0000018	regulation of DNA recombination	33/1672	110/21806	4.29236e-12	1.72251e-10	1.42298e-10	Parp1/Blm/Chek1/Smarcad1/Lig3/Msh2/Msh6/Rad50/Rad51/Rad51ap1/Rpa2/Alyref/Timeless/H1f2/H1f4/Rad18/Fignl1/Aplf/Pot1b/Smchd1/Kdm1a/Nsd2/Recql5/Rmi2/Spidr/Zranb3/Fus/Ankle1/Setd2/Fancb/H1f10/Rtel1/Zcwpw1	33
Btbd17		GO:0033046	negative regulation of sister chromatid segregation	20/1672	42/21806	4.39695e-12	1.7324e-10	1.43115e-10	Birc5/Bub1/Bub1b/Bub3/Mad1l1/Plk1/Rad21/Aurkb/Ttk/Zfp207/Mad2l1/Ndc80/Fbxo5/Cdt1/Trip13/Spdl1/Kntc1/Gen1/Ccnb1/Usp44	20
Btg3		GO:0033048	negative regulation of mitotic sister chromatid segregation	20/1672	42/21806	4.39695e-12	1.7324e-10	1.43115e-10	Birc5/Bub1/Bub1b/Bub3/Mad1l1/Plk1/Rad21/Aurkb/Ttk/Zfp207/Mad2l1/Ndc80/Fbxo5/Cdt1/Trip13/Spdl1/Kntc1/Gen1/Ccnb1/Usp44	20
Bub1		GO:2000816	negative regulation of mitotic sister chromatid separation	20/1672	42/21806	4.39695e-12	1.7324e-10	1.43115e-10	Birc5/Bub1/Bub1b/Bub3/Mad1l1/Plk1/Rad21/Aurkb/Ttk/Zfp207/Mad2l1/Ndc80/Fbxo5/Cdt1/Trip13/Spdl1/Kntc1/Gen1/Ccnb1/Usp44	20
Bub1b		GO:0043009	chordate embryonic development	122/1672	843/21806	5.07566e-12	1.98776e-10	1.64211e-10	Abl1/Ada/Apaf1/Apba2/Arnt2/Brca1/Ctnnb1/Ccnb2/Ccnk/Chek1/Socs3/Cited1/Cpt2/Dvl2/Enah/Eno1/Gab1/Gas1/Gli2/Gna13/Hcfc1/Hey1/Prmt1/Kif3a/Lhx1/Smad2/Smad4/Matr3/Mfng/Msh2/Myb/Nek2/Mycn/Nup50/Otx2/Pax6/Pcnt/Pdgfra/Pemt/Plcd1/Plcg1/Prkcsh/Rbp4/Rbpj/Rcn1/Rrm2/Sfrp2/Sfrp1/Stil/Sin3a/Smarca4/Smarcb1/Ncor2/Sox5/Plk4/Tcof1/Tead2/Tgif1/Trim28/Trp53/Ctr9/Map3k7/Nbn/Prpf19/Nasp/E2f7/Dbn1/Ybx3/Actl6a/Brd4/Fzd2/…	122
Bub3		GO:1903313	positive regulation of mRNA metabolic process	35/1672	124/21806	6.82992e-12	2.65876e-10	2.19642e-10	Prdx6/Hnrnpd/Hspa8/Khsrp/Ncl/Rbm3/Rbmx/Rbmxl1/Upf1/Tra2b/Snrnp70/Prpf19/Paf1/Nudt21/Exosc8/Dazap1/Dhx36/Obi1/Parn/Hnrnpr/Pum1/Cnot6/Eif4a3/Mettl14/Pde12/Ythdf2/Cdc73/Tut4/Thrap3/Tardbp/Cnot3/Cnot1/Mex3d/Ccnb1/Ncbp1	35
Bves		GO:1902100	negative regulation of metaphase/anaphase transition of cell cycle	20/1672	43/21806	7.62864e-12	2.95201e-10	2.43868e-10	Birc5/Bub1/Bub1b/Bub3/Mad1l1/Plk1/Rad21/Aurkb/Ttk/Zfp207/Mad2l1/Ndc80/Fbxo5/Cdt1/Trip13/Spdl1/Kntc1/Gen1/Ccnb1/Usp44	20
Bzw2		GO:0010971	positive regulation of G2/M transition of mitotic cell cycle	16/1672	27/21806	7.70512e-12	2.96396e-10	2.44855e-10	Ccnd1/Cdc25a/Cdc25b/Cdc25c/Cdk1/Cdc7/Cdk4/Hspa2/Lmnb1/Sin3a/Brd4/Fbxo5/Dtl/Rcc2/Rad51c/Ccnb1	16
C1ql1		GO:0009792	embryo development ending in birth or egg hatching	123/1672	859/21806	8.53103e-12	3.26236e-10	2.69506e-10	Abl1/Ada/Apaf1/Apba2/Arnt2/Brca1/Ctnnb1/Ccnb2/Ccnk/Chek1/Socs3/Cited1/Cpt2/Dvl2/Enah/Eno1/Gab1/Gas1/Gli2/Gna13/Hcfc1/Hey1/Prmt1/Kif3a/Lhx1/Smad2/Smad4/Matr3/Mfng/Msh2/Myb/Nek2/Mycn/Nup50/Otx2/Pax6/Pcnt/Pdgfra/Pemt/Plcd1/Plcg1/Prkcsh/Rbp4/Rbpj/Rcn1/Rrm2/Sfrp2/Sfrp1/Stil/Sin3a/Smarca4/Smarcb1/Ncor2/Sox5/Plk4/Tcof1/Tead2/Tgif1/Trim28/Trp53/Ctr9/Map3k7/Nbn/Prpf19/Nasp/E2f7/Dbn1/Ybx3/Actl6a/Brd4/Fzd2/…	123
C2cd3		GO:0050685	positive regulation of mRNA processing	19/1672	39/21806	9.0572e-12	3.44332e-10	2.84456e-10	Prdx6/Hspa8/Ncl/Rbm3/Rbmx/Rbmxl1/Tra2b/Snrnp70/Prpf19/Paf1/Nudt21/Dazap1/Dhx36/Obi1/Eif4a3/Cdc73/Thrap3/Ccnb1/Ncbp1	19
C330027C09Rik		GO:0033260	nuclear DNA replication	17/1672	31/21806	9.50733e-12	3.587e-10	2.96325e-10	Cdc45/Cdc7/Lig1/Mcm3/Mcm2/Mcm4/Mcm6/Pcna/Pola1/Rad51/Upf1/Atrx/Dbf4/Cdt1/Gins1/Gins3/Rtel1	17
Cad		GO:0046700	heterocycle catabolic process	73/1672	410/21806	9.54547e-12	3.587e-10	2.96325e-10	Ada/Apaf1/Apex1/Hnrnpd/Dhx9/E2f1/Fen1/Fhit/Gspt1/Elavl1/Khsrp/Mapkapk2/Nudt1/Myef2/Npm1/Upf1/Ssb/Xrn2/Exosc10/Hnrnpu/Carhsp1/Ybx2/Nudt5/Samhd1/Rbm38/Syncrip/Snd1/Lsm5/Magohb/Rnaseh2b/Pop1/Rnaseh2c/Exosc8/Rnaseh2a/Taf15/Nbas/Afmid/Dhx36/Mtrex/Lrpprc/Dis3/Parn/Hnrnpr/Zc3h18/Ago4/Hnrnpm/Hnrnpa0/Cnot10/Pum1/Cnot6/Dut/Srsf1/Casc3/Eif4a3/Dis3l2/Mettl14/Pde12/Ythdf2/Tut4/Pabpc4/Thrap3/Tardbp/Dera/Cnot3/…	73
Calu		GO:0006402	mRNA catabolic process	50/1672	230/21806	1.26488e-11	4.72585e-10	3.90406e-10	Apex1/Hnrnpd/Dhx9/E2f1/Gspt1/Elavl1/Khsrp/Mapkapk2/Myef2/Npm1/Upf1/Ssb/Xrn2/Exosc10/Hnrnpu/Carhsp1/Ybx2/Rbm38/Syncrip/Snd1/Lsm5/Magohb/Exosc8/Taf15/Nbas/Dhx36/Parn/Hnrnpr/Ago4/Hnrnpm/Hnrnpa0/Cnot10/Pum1/Cnot6/Srsf1/Casc3/Eif4a3/Dis3l2/Mettl14/Pde12/Ythdf2/Tut4/Pabpc4/Thrap3/Tardbp/Cnot3/Fus/Cnot1/Mex3d/Ncbp1	50
Camsap3		GO:0031577	spindle checkpoint signaling	20/1672	44/21806	1.29792e-11	4.79421e-10	3.96053e-10	Birc5/Bub1/Bub1b/Bub3/Mad1l1/Plk1/Stil/Aurkb/Aurka/Ttk/Zfp207/Mad2l1/Ndc80/Cdt1/Trip13/Spdl1/Kntc1/Gen1/Ccnb1/Usp44	20
Cand1		GO:1905819	negative regulation of chromosome separation	20/1672	44/21806	1.29792e-11	4.79421e-10	3.96053e-10	Birc5/Bub1/Bub1b/Bub3/Mad1l1/Plk1/Rad21/Aurkb/Ttk/Zfp207/Mad2l1/Ndc80/Fbxo5/Cdt1/Trip13/Spdl1/Kntc1/Gen1/Ccnb1/Usp44	20
Caprin1		GO:0006405	RNA export from nucleus	26/1672	74/21806	1.48091e-11	5.43919e-10	4.49336e-10	Dhx9/Ddx19a/Npm1/Nup62/Nup88/Khdrbs1/Srsf3/Ssb/Alyref/Nxf1/Hnrnpa2b1/Ddx39b/Mcm3ap/Rae1/Ddx39a/Nup107/Thoc5/Pom121/Rbm15b/Nup153/Nup133/Setd2/Thoc6/Cpsf6/Ncbp1/Nup85	26
Capza1		GO:0043043	peptide biosynthetic process	100/1672	652/21806	1.62825e-11	5.94677e-10	4.91267e-10	Aco1/Rplp0/Hnrnpd/Cdk4/Ddx3x/Dhx9/Eef1a1/Eif2s1/Eif3a/Eif4a1/Rack1/Gspt1/Hnrnpl/Elavl1/Ilf3/Khsrp/Rpsa/Rps2/Ncl/Npm1/Pa2g4/Rbm3/Upf1/Rpl22/Rpl36a/Rpl6/Rpl7/Rps12/Rps19/Rps4x/Rps5/Khdrbs1/Shmt1/Tcof1/Tyms/Vars/Abce1/Rpl8/Rps26/Eif3b/Pum3/Ybx2/Ddx39b/Caprin1/Eif3d/Eif3c/Syncrip/Rpl15/Eef1d/Rps20/Dph2/Rpl4/Exosc8/Nolc1/Dhx36/Lrpprc/Parn/Hnrnpr/Ckap5/Rps9/Ago4/Srbd1/Cnot10/Pum1/Qars/Nat10/Efl1/Lars2/…	100
Car3		GO:0006354	DNA-templated transcription, elongation	28/1672	86/21806	2.01997e-11	7.33621e-10	6.0605e-10	Ctnnb1/Ccnk/Chek1/Ezh2/Ubtf/Alyref/Ctr9/Ash2l/Nelfe/Hnrnpu/Ddx39b/Zfp326/Paf1/Brd4/Nelfcd/Polr1e/Gtf2f2/Cdca4/Wdr43/Smarcd1/Scaf8/Thoc5/Supt16/Recql5/Cdc73/Ccar2/Setd1a/Setd2	28
Carhsp1		GO:0051053	negative regulation of DNA metabolic process	35/1672	129/21806	2.34556e-11	8.47139e-10	6.99828e-10	Parp1/Blm/Chek1/Lig3/Msh2/Msh6/Rad50/Trim28/Trp53/Xrcc1/Xrcc5/Dnajc2/Nbn/H1f2/H1f4/Exosc10/Hnrnpu/Rad18/Ctc1/Aunip/Ubr5/Pot1b/Smchd1/Nat10/Stn1/Recql5/Pif1/Rmi2/Zranb3/Niban2/Ankle1/Fancb/H1f10/Rtel1/Zfp738	35
Carnmt1		GO:0071174	mitotic spindle checkpoint signaling	19/1672	41/21806	2.76979e-11	9.94831e-10	8.21837e-10	Birc5/Bub1/Bub1b/Bub3/Mad1l1/Plk1/Stil/Aurkb/Ttk/Zfp207/Mad2l1/Ndc80/Cdt1/Trip13/Spdl1/Kntc1/Gen1/Ccnb1/Usp44	19
Casc3		GO:0010639	negative regulation of organelle organization	66/1672	361/21806	2.88367e-11	1.03004e-09	8.50924e-10	Parp1/Birc5/Bub1/Bub1b/Bub3/Capza1/Ccnf/Chek1/Dnm2/Mapre1/Flii/Hdac6/Stmn1/Arhgef2/Mad1l1/Smad4/Mcm2/Mdm1/Npm1/Plk1/Rad21/Rad50/Rdx/Aurkb/Top2a/Trp53/Ttk/Atrx/Xrcc1/Zfp207/Apc2/Map3k1/Vat1/Nbn/Exosc10/Bok/Hnrnpu/Mad2l1/Naa10/Dbn1/Ndc80/Fbxo5/Cdt1/Ctc1/Camsap3/Trip13/Spdl1/Tpx2/Pot1b/Specc1l/Tchp/Eml4/Recql4/Ckap2/Nat10/Stn1/Tbcd/Ehmt2/Pif1/Kntc1/Gen1/Pak2/Ccnb1/Rtel1/Usp44/Kifc1	66
Casp2		GO:2000573	positive regulation of DNA biosynthetic process	26/1672	76/21806	2.96394e-11	1.05293e-09	8.6983e-10	Ctnnb1/Cct2/Cct3/Cct4/Cct5/Cct6a/Cct7/Cct8/Hsp90ab1/Hsp90aa1/Nek2/Npm1/Pcna/Rfc2/Aurkb/Tcp1/Xrcc5/Ddx39b/Nvl/Rfc3/Dscc1/Rfc5/Pot1b/Parn/Rfc4/Chtf18	26
Casp8ap2		GO:0045132	meiotic chromosome segregation	30/1672	99/21806	3.02747e-11	1.06965e-09	8.83648e-10	Bub1/Bub1b/Ccne1/Cenpc1/Smc2/Mre11a/Plk1/Psmc3ip/Rad21/Top2a/Top2b/Ttk/Rec8/Nuf2/Sgo2a/Trip13/Cenps/Smc4/Syce2/Sgo1/Ndc1/Ago4/Espl1/Ehmt2/Rad51c/Ncaph/Bag6/Brip1/Eme1/Zcwpw1	30
Cat		GO:1901976	regulation of cell cycle checkpoint	18/1672	37/21806	3.30778e-11	1.16237e-09	9.60243e-10	Mad1l1/Nek1/Rpa2/Aurka/Chek2/Ddx39b/Mad2l1/Brd4/Ndc80/Rnaseh2b/Cdt1/Thoc5/Gen1/Ccar2/Rfwd3/Wdr76/Ccnb1/Usp44	18
Cbfa2t2		GO:0045005	DNA-dependent DNA replication maintenance of fidelity	20/1672	46/21806	3.55995e-11	1.24426e-09	1.02789e-09	Blm/Mre11a/Pcna/Pold1/Pole/Rad51/Alyref/Timeless/Traip/Atrx/Samhd1/Cenps/Tonsl/Fam111a/Gen1/Mms22l/Zranb3/Rfwd3/Eme1/Rtel1	20
Cbfa2t3		GO:0090307	mitotic spindle assembly	24/1672	66/21806	3.87329e-11	1.34654e-09	1.11239e-09	Smc3/Kpnb1/Kif11/Kifc5b/Mybl2/Nek2/Plk1/Stag1/Aurkb/Zfp207/Smc1a/Racgap1/Chek2/Hnrnpu/Pibf1/Kif23/Tpx2/Map10/Cdc20/Spice1/Aaas/Ccdc61/Prc1/Kifc1	24
Cbfb		GO:0045839	negative regulation of mitotic nuclear division	21/1672	51/21806	4.06866e-11	1.40693e-09	1.16228e-09	Birc5/Bub1/Bub1b/Bub3/Chek1/Mad1l1/Plk1/Rad21/Aurkb/Ttk/Zfp207/Mad2l1/Ndc80/Fbxo5/Cdt1/Trip13/Spdl1/Kntc1/Gen1/Ccnb1/Usp44	21
Cbx1		GO:0070192	chromosome organization involved in meiotic cell cycle	26/1672	77/21806	4.1506e-11	1.42767e-09	1.17941e-09	Bub1/Bub1b/Ccne1/Smc2/Incenp/Mre11a/Psmc3ip/Rad21/Rad50/Rad51/Atrx/Rec8/Ncapd2/Sgo2a/Trip13/Smc4/Syce2/Sgo1/Ndc1/Ago4/Ehmt2/Rad51c/Ncaph/Bag6/Brip1/Zcwpw1	26
Cbx2		GO:0070199	establishment of protein localization to chromosome	15/1672	26/21806	6.02262e-11	2.06069e-09	1.70235e-09	Cct2/Cct3/Cct4/Cct5/Cct6a/Cct7/Cct8/Ruvbl2/Tcp1/Macroh2a1/Nipbl/Lrwd1/Pot1b/Spidr/Macroh2a2	15
Ccar1		GO:0009411	response to UV	37/1672	148/21806	8.65411e-11	2.94557e-09	2.43336e-09	Parp1/Cat/Ccnd1/Cdc25a/Chek1/Ddb1/Eif2s1/Hmgn1/Hyal2/Msh2/Msh6/Nedd4/Npm1/Pcna/Pold1/Ptprk/Ruvbl2/Aurkb/Trp53/Pbk/Noc2l/Rad18/Pmaip1/Ube4b/Pold3/Pclaf/Dhx36/Rhno1/Cul4b/Ddias/Mfap4/Dtl/Polh/Kdm1a/Ccar2/Zranb3/Usp1	37
Ccar2		GO:0018205	peptidyl-lysine modification	66/1672	371/21806	9.82391e-11	3.32631e-09	2.74789e-09	Brca1/Ctnnb1/Chek1/Ctcf/Dnmt1/Dnmt3b/Ezh2/Hcfc1/Hdac2/Hdac6/Hmg20b/Smad4/Myb/Myod1/Nsd1/Por/Ruvbl2/Sin3a/Smarca4/Smarcb1/Tcf3/Trim28/Ctr9/Atrx/Ash2l/Map3k7/Macroh2a1/Nelfe/Gnl3/H1f2/H1f4/Kat6b/Actl6a/Sae1/Ruvbl1/Brd4/Noc2l/Pole3/Suv39h2/Zfp110/Kmt5a/Nsmce2/Naa40/Bcor/Phf14/Ehmt1/Setdb1/Kdm1a/Pwp1/Hat1/Nsd2/Supt3/Ehmt2/Kdm4b/Yeats2/Tada2a/Senp1/Bag6/Taf6l/Kdm4a/Setd1a/Setd2/Kat6a/Taf1/Auts2/Jade3	66
Ccdc112		GO:0007094	mitotic spindle assembly checkpoint signaling	18/1672	39/21806	1.0059e-10	3.37079e-09	2.78464e-09	Birc5/Bub1/Bub1b/Bub3/Mad1l1/Plk1/Aurkb/Ttk/Zfp207/Mad2l1/Ndc80/Cdt1/Trip13/Spdl1/Kntc1/Gen1/Ccnb1/Usp44	18
Ccdc138		GO:0071173	spindle assembly checkpoint signaling	18/1672	39/21806	1.0059e-10	3.37079e-09	2.78464e-09	Birc5/Bub1/Bub1b/Bub3/Mad1l1/Plk1/Aurkb/Ttk/Zfp207/Mad2l1/Ndc80/Cdt1/Trip13/Spdl1/Kntc1/Gen1/Ccnb1/Usp44	18
Ccdc163		GO:0071478	cellular response to radiation	40/1672	170/21806	1.12363e-10	3.74601e-09	3.09461e-09	Parp1/Blm/Ccnd2/Cdc25a/Chek1/Ddb1/Ect2/Eif2s1/H2ax/Hyal2/Nedd4/Npm1/Pcna/Pold1/Ptprk/Rad51/Rad51ap1/Rpgr/Ruvbl2/Sfrp2/Sfrp1/Aurkb/Trp53/Xrcc5/Chek2/Pbk/Noc2l/Fignl1/Eef1d/Pold3/Nipbl/Dhx36/Rhno1/Cul4b/Ddias/Mfap4/Ints7/Polh/Kdm1a/Spidr	40
Ccdc18		GO:0019439	aromatic compound catabolic process	73/1672	432/21806	1.17897e-10	3.91045e-09	3.23045e-09	Ada/Apaf1/Apex1/Hnrnpd/Dhx9/E2f1/Fen1/Fhit/Gspt1/Elavl1/Khsrp/Mapkapk2/Nudt1/Myef2/Npm1/Upf1/Ssb/Xrn2/Exosc10/Hnrnpu/Carhsp1/Ybx2/Nudt5/Samhd1/Rbm38/Syncrip/Snd1/Lsm5/Magohb/Rnaseh2b/Pop1/Rnaseh2c/Exosc8/Rnaseh2a/Taf15/Nbas/Afmid/Dhx36/Mtrex/Lrpprc/Dis3/Parn/Hnrnpr/Zc3h18/Ago4/Hnrnpm/Hnrnpa0/Cnot10/Pum1/Cnot6/Dut/Srsf1/Casc3/Eif4a3/Dis3l2/Mettl14/Pde12/Ythdf2/Tut4/Pabpc4/Thrap3/Tardbp/Dera/Cnot3/…	73
Ccdc191		GO:0032210	regulation of telomere maintenance via telomerase	20/1672	49/21806	1.43485e-10	4.73501e-09	3.91163e-09	Ctnnb1/Cct2/Cct3/Cct4/Cct5/Cct6a/Cct7/Cct8/Nek2/Aurkb/Tcp1/Xrcc5/Exosc10/Hnrnpu/Ctc1/Pot1b/Parn/Nat10/Stn1/Pif1	20
Ccdc34		GO:0032259	methylation	64/1672	358/21806	1.52832e-10	4.99994e-09	4.13048e-09	Parp1/Brca1/Ctnnb1/Ctcf/Dnmt1/Dnmt3b/Ezh2/Fbl/Gamt/Gspt1/Thumpd3/Hdac2/Hells/Prmt1/Ilf3/Smad4/Mettl1/Myb/Nsd1/Pemt/Smarca4/Smarcb1/Trim28/Ctr9/Tyms/Atrx/Ash2l/Mta2/Macroh2a1/Nelfe/Larp7/H1f2/H1f4/Paf1/Ftsj3/Brd4/Suv39h2/Zfp110/Mis18a/Carnmt1/Kmt5a/Eef1aknmt/Bcor/Prmt3/Tdrkh/Fam98a/Nsun6/Ehmt1/Wdr6/Setdb1/Kdm1a/Pwp1/Nsd2/Rbm15b/Rnf20/Nop2/Ehmt2/Prdm15/Kdm4b/Mettl14/Kdm4a/Setd1a/Setd2/Auts2	64
Ccdc57		GO:0006268	DNA unwinding involved in DNA replication	11/1672	14/21806	1.53051e-10	4.99994e-09	4.13048e-09	Blm/Mcm2/Mcm4/Mcm6/Mcm7/Rad51/Recql/Rpa1/Recql4/Recql5/Twnk	11
Ccdc61		GO:0043414	macromolecule methylation	58/1672	309/21806	1.57727e-10	5.12691e-09	4.23538e-09	Parp1/Brca1/Ctnnb1/Ctcf/Dnmt1/Dnmt3b/Ezh2/Fbl/Gspt1/Thumpd3/Hdac2/Hells/Prmt1/Ilf3/Smad4/Mettl1/Myb/Nsd1/Smarca4/Smarcb1/Trim28/Ctr9/Atrx/Ash2l/Mta2/Macroh2a1/Nelfe/Larp7/H1f2/H1f4/Paf1/Ftsj3/Brd4/Suv39h2/Zfp110/Mis18a/Kmt5a/Bcor/Prmt3/Tdrkh/Fam98a/Nsun6/Ehmt1/Wdr6/Setdb1/Kdm1a/Pwp1/Nsd2/Rbm15b/Rnf20/Nop2/Ehmt2/Kdm4b/Mettl14/Kdm4a/Setd1a/Setd2/Auts2	58
Ccdc66		GO:0044843	cell cycle G1/S phase transition	46/1672	216/21806	1.72041e-10	5.56437e-09	4.59677e-09	Apex1/Casp2/Ccna2/Ccnd1/Ccnd2/Ccne1/Cdc25a/Cdk2/Cdk4/Cdkn2c/Plk3/Ddx3x/E2f1/E2f3/Ezh2/Gas1/Haspin/Myb/Pole/Psme1/Rdx/Rpa2/Rps6/Tcf3/Trp53/Dbf4/Skp2/Larp7/Nasp/E2f7/Paf1/Rbm38/Brd4/Pidd1/Anp32b/Eef1aknmt/Fam83d/Cul4b/Rcc1/Tcf19/Eif4g1/Cdc73/Rbbp8/Rfwd3/Phf8/Kif14	46
Ccdc86		GO:0016571	histone methylation	37/1672	152/21806	1.97646e-10	6.36089e-09	5.25478e-09	Brca1/Ctnnb1/Ctcf/Dnmt1/Dnmt3b/Ezh2/Fbl/Hdac2/Prmt1/Smad4/Myb/Nsd1/Smarcb1/Ctr9/Atrx/Ash2l/Macroh2a1/Nelfe/H1f2/H1f4/Paf1/Brd4/Suv39h2/Zfp110/Bcor/Ehmt1/Setdb1/Kdm1a/Pwp1/Nsd2/Rnf20/Ehmt2/Kdm4b/Kdm4a/Setd1a/Setd2/Auts2	37
Ccdc96		GO:0042274	ribosomal small subunit biogenesis	24/1672	71/21806	2.25881e-10	7.23377e-09	5.97587e-09	Rpsa/Rps2/Npm1/Rps19/Rps5/Rps6/Xrcc5/Wdr46/Rrs1/Rcl1/Utp3/Riok2/Nop9/Nol11/Nop14/Nat10/Tsr1/Pwp2/Dhx37/Tbl3/Bms1/Utp6/Wdr3/Ltv1	24
Cchcr1		GO:0051783	regulation of nuclear division	35/1672	140/21806	2.77672e-10	8.84877e-09	7.31003e-09	Birc5/Bub1/Bub1b/Bub3/Chek1/Mad1l1/Mki67/Nup62/Plk1/Rad21/Rad51ap1/Aurkb/Ttk/Zfp207/Anapc4/Cdc23/Mad2l1/Anapc7/Cul7/Ndc80/Fbxo5/Cdt1/Nsmce2/Trip13/Cdc16/Spdl1/Bora/Rcc1/Cdc20/Nusap1/Cdca2/Kntc1/Gen1/Ccnb1/Usp44	35
Ccna1		GO:1904358	positive regulation of telomere maintenance via telomere lengthening	17/1672	37/21806	3.65415e-10	1.15881e-08	9.57303e-09	Ctnnb1/Cct2/Cct3/Cct4/Cct5/Cct6a/Cct7/Cct8/Nek2/Aurkb/Tcp1/Xrcc5/Hnrnpa2b1/Dhx36/Pot1b/Parn/Rtel1	17
Ccna2		GO:0006479	protein methylation	42/1672	191/21806	3.73898e-10	1.17426e-08	9.70062e-09	Brca1/Ctnnb1/Ctcf/Dnmt1/Dnmt3b/Ezh2/Fbl/Gspt1/Hdac2/Prmt1/Ilf3/Smad4/Myb/Nsd1/Smarcb1/Ctr9/Atrx/Ash2l/Macroh2a1/Nelfe/H1f2/H1f4/Paf1/Brd4/Suv39h2/Zfp110/Kmt5a/Bcor/Prmt3/Fam98a/Ehmt1/Setdb1/Kdm1a/Pwp1/Nsd2/Rnf20/Ehmt2/Kdm4b/Kdm4a/Setd1a/Setd2/Auts2	42
Ccnb1		GO:0008213	protein alkylation	42/1672	191/21806	3.73898e-10	1.17426e-08	9.70062e-09	Brca1/Ctnnb1/Ctcf/Dnmt1/Dnmt3b/Ezh2/Fbl/Gspt1/Hdac2/Prmt1/Ilf3/Smad4/Myb/Nsd1/Smarcb1/Ctr9/Atrx/Ash2l/Macroh2a1/Nelfe/H1f2/H1f4/Paf1/Brd4/Suv39h2/Zfp110/Kmt5a/Bcor/Prmt3/Fam98a/Ehmt1/Setdb1/Kdm1a/Pwp1/Nsd2/Rnf20/Ehmt2/Kdm4b/Kdm4a/Setd1a/Setd2/Auts2	42
Ccnb2		GO:0000727	double-strand break repair via break-induced replication	10/1672	12/21806	3.91698e-10	1.22424e-08	1.01136e-08	Cdc45/Cdc7/Mcm3/Mcm2/Mcm4/Mcm5/Mcm6/Mcm7/Gins4/Gins2	10
Ccnd1		GO:0009314	response to radiation	71/1672	427/21806	4.41252e-10	1.37252e-08	1.13385e-08	Parp1/Blm/Brca1/Cat/Ccnd1/Ccnd2/Cdc25a/Chek1/Plk3/Ddb1/Ect2/Eif2s1/H2ax/Hmgn1/Hyal2/Cep250/Jun/Msh2/Msh6/Nedd4/Nek1/Npm1/Pcna/Pold1/Ptprk/Rad51/Rad51ap1/Rad54l/Rbp4/Rpgr/Ruvbl2/Sfrp2/Sfrp1/Aurkb/Trp53/Xrcc5/Chek2/Pbk/Noc2l/Rad18/Pmaip1/Fignl1/Fancg/Ube4b/Eef1d/Pold3/Pclaf/Nipbl/Dhx36/Rhno1/Cul4b/Ddias/Ckap5/Mfap4/Dtl/Ticrr/Ints7/Polh/Kdm1a/Synpo/Babam2/Trp53bp2/Ccar2/Spidr/Zranb3/Ints3/Usp1/Rfwd3…	71
Ccnd2		GO:0071459	protein localization to chromosome, centromeric region	14/1672	25/21806	4.58264e-10	1.41866e-08	1.17196e-08	Bub1b/Bub3/Cdk1/Cenpa/Ctcf/Haspin/Aurkb/Ttk/Ndc80/Cdt1/Spdl1/Cenpq/Rcc2/Kntc1	14
Ccne1		GO:0000470	maturation of LSU-rRNA	15/1672	29/21806	4.84643e-10	1.49321e-08	1.23355e-08	Npm1/Rpl7/Rpl7a/Nhp2/Ftsj3/Nsa2/Pes1/Rsl1d1/Ddx18/Rrp15/Rpf2/Gtpbp4/Rpf1/Nop2/Znhit6	15
Ccnf		GO:0034968	histone lysine methylation	32/1672	123/21806	5.38092e-10	1.65007e-08	1.36313e-08	Brca1/Ctnnb1/Dnmt1/Dnmt3b/Ezh2/Hdac2/Smad4/Myb/Nsd1/Smarcb1/Ctr9/Atrx/Ash2l/Macroh2a1/Nelfe/H1f2/H1f4/Brd4/Suv39h2/Zfp110/Bcor/Ehmt1/Setdb1/Kdm1a/Pwp1/Nsd2/Ehmt2/Kdm4b/Kdm4a/Setd1a/Setd2/Auts2	32
Ccnk		GO:1901361	organic cyclic compound catabolic process	74/1672	458/21806	7.15219e-10	2.18293e-08	1.80333e-08	Ada/Apaf1/Apex1/Hnrnpd/Dhx9/E2f1/Fen1/Fhit/Gspt1/Elavl1/Khsrp/Mapkapk2/Nudt1/Myef2/Npm1/Upf1/Ssb/Xrn2/Exosc10/Hnrnpu/Carhsp1/Ybx2/Nudt5/Samhd1/Cyp39a1/Rbm38/Syncrip/Snd1/Lsm5/Magohb/Rnaseh2b/Pop1/Rnaseh2c/Exosc8/Rnaseh2a/Taf15/Nbas/Afmid/Dhx36/Mtrex/Lrpprc/Dis3/Parn/Hnrnpr/Zc3h18/Ago4/Hnrnpm/Hnrnpa0/Cnot10/Pum1/Cnot6/Dut/Srsf1/Casc3/Eif4a3/Dis3l2/Mettl14/Pde12/Ythdf2/Tut4/Pabpc4/Thrap3/Tardbp/Der…	74
Cct2		GO:0043488	regulation of mRNA stability	36/1672	152/21806	7.8049e-10	2.37101e-08	1.95871e-08	Apex1/Hnrnpd/Dhx9/E2f1/Elavl1/Khsrp/Mapkapk2/Myef2/Npm1/Upf1/Hnrnpu/Carhsp1/Ybx2/Rbm38/Syncrip/Exosc8/Taf15/Dhx36/Parn/Hnrnpr/Hnrnpm/Hnrnpa0/Pum1/Cnot6/Srsf1/Mettl14/Pde12/Ythdf2/Tut4/Pabpc4/Thrap3/Tardbp/Cnot3/Fus/Cnot1/Mex3d	36
Cct3		GO:0031297	replication fork processing	17/1672	39/21806	1.01072e-09	3.05614e-08	2.5247e-08	Blm/Mre11a/Pcna/Rad51/Alyref/Traip/Atrx/Samhd1/Cenps/Tonsl/Fam111a/Gen1/Mms22l/Zranb3/Rfwd3/Eme1/Rtel1	17
Cct4		GO:0061013	regulation of mRNA catabolic process	37/1672	161/21806	1.12428e-09	3.38379e-08	2.79537e-08	Apex1/Hnrnpd/Dhx9/E2f1/Elavl1/Khsrp/Mapkapk2/Myef2/Npm1/Upf1/Hnrnpu/Carhsp1/Ybx2/Rbm38/Syncrip/Exosc8/Taf15/Nbas/Dhx36/Parn/Hnrnpr/Hnrnpm/Hnrnpa0/Pum1/Cnot6/Srsf1/Mettl14/Pde12/Ythdf2/Tut4/Pabpc4/Thrap3/Tardbp/Cnot3/Fus/Cnot1/Mex3d	37
Cct5		GO:0006282	regulation of DNA repair	32/1672	127/21806	1.29146e-09	3.86902e-08	3.19622e-08	Parp1/Blm/Brca1/Chek1/Dhx9/Foxm1/Hmgb1/Pcna/Rad51/Rad51ap1/Rpa2/Trim28/Timeless/Xrcc1/Fignl1/Aunip/Ubr5/Pot1b/Smchd1/Kdm1a/Nsd2/Babam2/Dek/Recql5/Rmi2/Spidr/Usp1/Fus/Setd2/Fancb/Rtel1/Zcwpw1	32
Cct6a		GO:0051784	negative regulation of nuclear division	21/1672	60/21806	1.44866e-09	4.32005e-08	3.56883e-08	Birc5/Bub1/Bub1b/Bub3/Chek1/Mad1l1/Plk1/Rad21/Aurkb/Ttk/Zfp207/Mad2l1/Ndc80/Fbxo5/Cdt1/Trip13/Spdl1/Kntc1/Gen1/Ccnb1/Usp44	21
Cct7		GO:0040029	regulation of gene expression, epigenetic	31/1672	121/21806	1.50134e-09	4.45672e-08	3.68173e-08	Brca1/Chek1/Ctcf/Dnmt1/Dnmt3b/Ezh2/Hdac6/Hells/Upf1/Trim27/Smarca4/Ubtf/Trim28/Ash2l/Macroh2a1/Exosc10/Hnrnpu/Pole3/Cdca4/Smchd1/Morc2a/Smarcd1/Setdb1/Smarca5/Hat1/Rbm15b/Pphln1/Setd1a/Phf8/Macroh2a2/Hdac1	31
Cct8		GO:0007064	mitotic sister chromatid cohesion	14/1672	27/21806	1.7807e-09	5.26196e-08	4.34694e-08	Smc3/Haspin/Rad21/Atrx/Smc1a/Macroh2a1/Naa10/Rec8/Cdca5/Nsmce2/Nipbl/Dscc1/Sgo1/Cdc20	14
Cd24a		GO:0080135	regulation of cellular response to stress	94/1672	653/21806	2.01685e-09	5.93281e-08	4.90114e-08	Abl1/Parp1/Blm/Brca1/Hyou1/Ctnnb1/Chek1/Cntf/Dhx9/Dhfr/Eno1/Foxm1/Rack1/Hdac6/Hmgb1/Hnrnpk/Prmt1/Hsph1/Ier5/Lmnb1/Commd1/Nek1/Neo1/Npm1/Pcna/Ptn/Ptprf/Ptprs/Rad51/Rad51ap1/Rpa2/Sfrp2/Sfrp1/Trim28/Timeless/Traf4/Trp53/Tpt1/Ezr/Xrcc1/Mapk7/Map3k1/Map3k7/Map4k4/Chek2/Bok/Pbk/Nono/Ddx39b/Ybx3/Brd4/Pmaip1/Fignl1/Zfp110/Rsl1d1/Fbxo5/Rnaseh2b/Nsmce1/Kmt5a/Aunip/Ubr5/Usp19/Sfpq/Pdia6/Bclaf1/Pot1b/Ddias/S…	94
Cd63		GO:0000082	G1/S transition of mitotic cell cycle	41/1672	194/21806	2.11734e-09	6.20037e-08	5.12217e-08	Apex1/Casp2/Ccnd1/Ccnd2/Ccne1/Cdc25a/Cdk2/Cdk4/Cdkn2c/Plk3/Ddx3x/E2f1/E2f3/Ezh2/Haspin/Myb/Pole/Psme1/Rdx/Rpa2/Rps6/Tcf3/Trp53/Dbf4/Skp2/Larp7/Nasp/E2f7/Rbm38/Brd4/Pidd1/Anp32b/Cul4b/Rcc1/Tcf19/Eif4g1/Cdc73/Rbbp8/Rfwd3/Phf8/Kif14	41
Cdc16		GO:0072331	signal transduction by p53 class mediator	34/1672	144/21806	2.49521e-09	7.27415e-08	6.00923e-08	Casp2/E2f1/Fhit/Foxm1/Hnrnpk/Msh2/Npm1/Trp53/Atrx/Chek2/Bok/E2f7/Rbm38/Pidd1/Pmaip1/Rrs1/Rps6ka6/Armc10/Rpf2/Rps20/Kmt5a/Dyrk2/Bcl2l12/Cdk5rap3/Tfap4/Kdm1a/Rrn3/Nop2/Trp53bp2/Bag6/Dyrk3/E2f2/Eda2r/Rpl5	34
Cdc20		GO:0043487	regulation of RNA stability	37/1672	166/21806	2.76584e-09	8.0271e-08	6.63125e-08	Apex1/Hnrnpd/Dhx9/E2f1/Elavl1/Khsrp/Mapkapk2/Myef2/Npm1/Upf1/Hnrnpu/Carhsp1/Ybx2/Rbm38/Syncrip/Exosc8/Taf15/Dhx36/Parn/Hnrnpr/Zc3h18/Hnrnpm/Hnrnpa0/Pum1/Cnot6/Srsf1/Mettl14/Pde12/Ythdf2/Tut4/Pabpc4/Thrap3/Tardbp/Cnot3/Fus/Cnot1/Mex3d	37
Cdc23		GO:0007063	regulation of sister chromatid cohesion	12/1672	20/21806	2.80166e-09	8.09493e-08	6.68728e-08	Bub1/Ctnnb1/Fen1/Rad21/Atrx/Macroh2a1/Naa10/Cdca5/Nsmce2/Sgo2a/Sfpq/Recql4	12
Cdc25a		GO:0050686	negative regulation of mRNA processing	15/1672	32/21806	2.83434e-09	8.15312e-08	6.73536e-08	Srsf10/Hnrnpk/Hnrnpl/Npm1/Ptbp1/Tra2b/Ctr9/U2af2/Nelfe/Hnrnpa2b1/Acin1/Srsf6/Srsf9/Rnf20/Srsf7	15
Cdc25b		GO:0018022	peptidyl-lysine methylation	33/1672	138/21806	3.02412e-09	8.66069e-08	7.15467e-08	Brca1/Ctnnb1/Dnmt1/Dnmt3b/Ezh2/Hdac2/Smad4/Myb/Nsd1/Smarcb1/Ctr9/Atrx/Ash2l/Macroh2a1/Nelfe/H1f2/H1f4/Brd4/Suv39h2/Zfp110/Kmt5a/Bcor/Ehmt1/Setdb1/Kdm1a/Pwp1/Nsd2/Ehmt2/Kdm4b/Kdm4a/Setd1a/Setd2/Auts2	33
Cdc25c		GO:0001701	in utero embryonic development	82/1672	546/21806	3.08154e-09	8.78644e-08	7.25855e-08	Ada/Apba2/Arnt2/Ctnnb1/Ccnb2/Ccnk/Chek1/Socs3/Cited1/Cpt2/Eno1/Gab1/Gli2/Gna13/Hcfc1/Hey1/Prmt1/Kif3a/Smad2/Smad4/Matr3/Mfng/Msh2/Myb/Nek2/Pcnt/Pdgfra/Pemt/Plcd1/Plcg1/Prkcsh/Rbpj/Rcn1/Rrm2/Stil/Sin3a/Smarca4/Smarcb1/Ncor2/Sox5/Plk4/Trim28/Trp53/Ctr9/Nbn/Prpf19/Nasp/E2f7/Dbn1/Ybx3/Actl6a/Brd4/Pbrm1/Asf1b/Rnaseh2b/Xab2/Rpa1/Ints1/Gins1/Sec24d/Camsap3/Phf6/Bcor/Myo1e/Dhx35/Setdb1/Rrn3/Thoc5/E2f8/Gi…	82
Cdc45		GO:0048026	positive regulation of mRNA splicing, via spliceosome	14/1672	28/21806	3.30954e-09	9.39533e-08	7.76155e-08	Prdx6/Hspa8/Ncl/Rbm3/Rbmx/Rbmxl1/Tra2b/Snrnp70/Prpf19/Dazap1/Obi1/Eif4a3/Thrap3/Ncbp1	14
Cdc5l		GO:0000380	alternative mRNA splicing, via spliceosome	23/1672	74/21806	3.46049e-09	9.78114e-08	8.08027e-08	Dhx9/Khdrbs3/Hnrnpa1/Hnrnpl/Myod1/Ptbp1/Rbmx/Khdrbs1/Srsf2/Tra2b/Hnrnpu/Rsrc1/Rbm25/Srsf6/Srrm4/Sfpq/Raver1/Hnrnpm/Srsf9/Rbm15b/Srsf1/Thrap3/Nova2	23
Cdc6		GO:0045814	negative regulation of gene expression, epigenetic	19/1672	52/21806	3.81139e-09	1.07263e-07	8.86112e-08	Dnmt1/Dnmt3b/Ezh2/Hells/Trim27/Smarca4/Ubtf/Trim28/Macroh2a1/Pole3/Smchd1/Morc2a/Setdb1/Smarca5/Hat1/Pphln1/Phf8/Macroh2a2/Hdac1	19
Cdc7		GO:0071168	protein localization to chromatin	15/1672	33/21806	4.82761e-09	1.35277e-07	1.11754e-07	Ezh2/Msh2/Plk1/Rad21/Ruvbl2/Macroh2a1/Mcm8/Cdca5/Nipbl/Lrwd1/Esco2/Pphln1/Setd2/Vcp/Macroh2a2	15
Cdc73		GO:1902969	mitotic DNA replication	10/1672	14/21806	5.14679e-09	1.43602e-07	1.18631e-07	Cdc45/Lig1/Mcm3/Mcm2/Mcm4/Mcm6/Pola1/Rad51/Gins1/Gins3	10
Cdca2		GO:0043604	amide biosynthetic process	104/1672	763/21806	5.70082e-09	1.5838e-07	1.30839e-07	Aco1/Rplp0/Hnrnpd/Cdk4/Ddx3x/Dhx9/Eef1a1/Eif2s1/Eif3a/Eif4a1/Rack1/Gspt1/Hnrnpl/Elavl1/Ilf3/Khsrp/Rpsa/Rps2/Ncl/Npm1/Pemt/Pa2g4/Rbm3/Upf1/Rpl22/Rpl36a/Rpl6/Rpl7/Rps12/Rps19/Rps4x/Rps5/Khdrbs1/Shmt1/Smpd2/Tcof1/Tyms/Vars/Abce1/Rpl8/Rps26/Eif3b/Pum3/Ybx2/Ddx39b/Caprin1/Eif3d/Eif3c/Syncrip/Rpl15/Eef1d/Rps20/Dph2/Rpl4/Exosc8/Degs2/Nolc1/Dhx36/Lrpprc/Parn/Hnrnpr/Ckap5/Rps9/Ago4/Srbd1/Cnot10/Pum1/Qars/…	104
Cdca3		GO:0033119	negative regulation of RNA splicing	14/1672	29/21806	5.9461e-09	1.64492e-07	1.35888e-07	Srsf10/Hnrnpk/Hnrnpl/Npm1/Ptbp1/Tra2b/U2af2/Rps26/Hnrnpa2b1/Ptbp2/Acin1/Srsf6/Srsf9/Srsf7	14
Cdca4		GO:0098534	centriole assembly	17/1672	43/21806	6.20458e-09	1.70915e-07	1.41194e-07	Cdk2/Mdm1/Npm1/Nup62/Stil/Plk4/Rbm14/Ccdc57/Sass6/4933427D14Rik/Spice1/Cntrob/Cenpj/Ccdc61/Wdr62/C2cd3/Poc1b	17
Cdca5		GO:0044774	mitotic DNA integrity checkpoint signaling	24/1672	83/21806	7.94688e-09	2.1707e-07	1.79323e-07	Blm/Brca1/Casp2/Ccnd1/Cdk1/Chek1/Mre11a/Msh2/Orc1/Plk1/Rpa2/Trp53/Cdc6/Nbn/Chek2/Rbm38/Pidd1/Dtl/Ticrr/Cdk5rap3/Babam2/Rfwd3/Topbp1/Eme1	24
Cdca7		GO:2000779	regulation of double-strand break repair	24/1672	83/21806	7.94688e-09	2.1707e-07	1.79323e-07	Parp1/Blm/Chek1/Foxm1/Rad51/Rad51ap1/Rpa2/Timeless/Fignl1/Aunip/Ubr5/Pot1b/Smchd1/Kdm1a/Nsd2/Dek/Recql5/Rmi2/Spidr/Fus/Setd2/Fancb/Rtel1/Zcwpw1	24
Cdca7l		GO:1990414	replication-born double-strand break repair via sister chromatid exchange	8/1672	9/21806	9.8692e-09	2.6845e-07	2.21769e-07	Blm/Rad21/Rad51/Xrcc1/Rec8/Nipbl/Recql5/Fancb	8
Cdca8		GO:0090501	RNA phosphodiester bond hydrolysis	22/1672	72/21806	1.07616e-08	2.91504e-07	2.40814e-07	Npm1/Exosc10/Cpsf2/Nhp2/Cpsf3/Rrs1/Rcl1/Fip1l1/Eri1/Pop1/Nop9/Nudt21/Elac2/Exosc8/Eri2/Parn/Tsr1/Pde12/Tbl3/Bms1/Cpsf6/Ncbp1	22
Cdh2		GO:0090305	nucleic acid phosphodiester bond hydrolysis	31/1672	131/21806	1.17678e-08	3.17437e-07	2.62237e-07	Apaf1/Apex1/Fen1/Mre11a/Npm1/Nthl1/Rad50/Xrn2/Exosc10/Cpsf2/Nhp2/Cpsf3/Rrs1/Rcl1/Fip1l1/Eri1/Pop1/Nop9/Nudt21/Elac2/Exosc8/Eri2/Parn/Tsr1/Ddx1/Pde12/Tbl3/Bms1/Fan1/Cpsf6/Ncbp1	31
Cdh24		GO:0000122	negative regulation of transcription by RNA polymerase II	120/1672	935/21806	1.34686e-08	3.61816e-07	2.98899e-07	Ctnnb1/Cbfa2t2/Cbfa2t3/Cbfb/Cbx2/Ccnd1/Ccne1/Cdk2/Plk3/Ctcf/Dnmt1/Dnmt3b/E2f1/Eno1/Ezh2/Foxm1/Gli2/Hcfc1/Hdac2/Hey1/Hmgb1/Hmgn2/Hnrnpab/Hnrnpk/Jun/Lyar/Mxd3/Smad4/Myb/Myef2/Nedd4/Nfib/Uhrf1/Nsd1/Pax6/Pcna/Plk1/Pou3f3/Rbpj/Rfc1/Trim27/Khdrbs1/Sin3a/Sin3b/Smarca4/Kdm5c/Ncor2/Aurkb/Tcf4/Tcf3/Tgif1/Trim28/Timeless/Tle1/Tle4/Trp53/Ctr9/Ezr/Atrx/Zfp41/Zfp90/Zfpm1/Mta2/Macroh2a1/Nelfe/Larp7/Lmcd1/H1f2/H…	120
Cdk1		GO:0051129	negative regulation of cellular component organization	98/1672	717/21806	1.3775e-08	3.68524e-07	3.04441e-07	Parp1/Birc5/Bub1/Bub1b/Bub3/Capza1/Ccnf/Chek1/Crmp1/Ddx3x/Dync1i2/Dnm2/Mapre1/Ephb2/Ptk2/Flii/Hdac2/Hdac6/Hmgb1/Hspa8/Hspa2/Stmn1/Arhgef2/Mad1l1/Smad4/Mcm2/Mdm1/Neo1/Npm1/Plk1/Prkcsh/Ptn/Ptprf/Ptprs/Rad21/Rad50/Rdx/Ryk/Sema6a/Sema6c/Aurkb/Top2a/Trp53/Ttk/Atrx/Xrcc1/Xrcc5/Zfp207/Coro1c/Apc2/Katna1/Map3k1/Map3k7/Vat1/Nbn/Exosc10/Bok/Hnrnpu/Mad2l1/Naa10/Dbn1/Ctsz/Ndc80/Fbxo5/Cdt1/Ctc1/Camsap3/Trip13…	98
Cdk2		GO:0010212	response to ionizing radiation	31/1672	132/21806	1.4263e-08	3.80017e-07	3.13935e-07	Blm/Brca1/Ccnd2/Ect2/H2ax/Msh2/Nek1/Rad51/Rad51ap1/Rad54l/Sfrp2/Sfrp1/Trp53/Xrcc5/Chek2/Pmaip1/Fignl1/Eef1d/Nipbl/Rhno1/Ddias/Ticrr/Ints7/Kdm1a/Babam2/Trp53bp2/Spidr/Ints3/Rfwd3/Topbp1/Rad54b	31
Cdk4		GO:1904814	regulation of protein localization to chromosome, telomeric region	10/1672	15/21806	1.43725e-08	3.81371e-07	3.15054e-07	Cct2/Cct3/Cct4/Cct5/Cct6a/Cct7/Cct8/Tcp1/Macroh2a1/Gnl3	10
Cdk5rap3		GO:0070202	regulation of establishment of protein localization to chromosome	9/1672	12/21806	1.59625e-08	4.21838e-07	3.48483e-07	Cct2/Cct3/Cct4/Cct5/Cct6a/Cct7/Cct8/Tcp1/Spidr	9
Cdkn2c		GO:0010608	posttranscriptional regulation of gene expression	83/1672	576/21806	1.71169e-08	4.50515e-07	3.72174e-07	Aco1/Apex1/Hnrnpd/Cdk4/Ddx3x/Dhx9/E2f1/Eif2s1/Rack1/Gspt1/Hnrnpl/Elavl1/Ilf3/Khsrp/Mapkapk2/Matr3/Myef2/Ncl/Npm1/Pa2g4/Rbm3/Upf1/Rpl22/Khdrbs1/Shmt1/Ncor2/Tcof1/Trp53/Tyms/Abce1/Eif3b/Hnrnpu/Carhsp1/Pum3/Hnrnpa2b1/Ybx2/Ddx39b/Caprin1/Eif3d/Rbm38/Syncrip/Dph2/Nudt21/Exosc8/Taf15/Nolc1/Dhx36/Lrpprc/Parn/Hnrnpr/Ckap5/Zc3h18/Rps9/Ago4/Hnrnpm/Hnrnpa0/Cnot10/Pum1/Nat10/Wtip/Cnot6/Eprs/Shmt2/Srsf1/Plxnb…	83
Cdkn3		GO:0051338	regulation of transferase activity	107/1672	811/21806	1.99923e-08	5.24073e-07	4.32941e-07	Abl1/Actb/Adnp/Hnrnpd/Blm/Ddr1/Ctnnb1/Ccna1/Ccna2/Ccnb2/Ccnd1/Ccnd2/Ccne1/Ccnf/Cct2/Cct4/Cd24a/Cdc25b/Cdkn2c/Csk/Ddx3x/Dvl2/Ect2/Eef1a1/Ephb2/Ezh2/Ptk2/Fzd8/Gab1/Hmgn1/Hsph1/Hsp90ab1/Hsp90aa1/Hyal2/Incenp/Rps2/Marcks/Mre11a/Nek2/Npm1/Nup62/Pcna/Pdgfra/Pim1/Plk1/Prim2/Rad50/Reln/Rfc2/Trim27/Ryk/Sfrp2/Sfrp1/Stil/Aurkb/Tcp1/Traf4/Trp53/Vav2/Xrcc5/Coro1c/Cdc6/Mapk7/Map3k1/Map3k7/Macroh2a1/Nbn/Hnrnpu/…	107
Cdr2		GO:0000245	spliceosomal complex assembly	17/1672	46/21806	2.06458e-08	5.3903e-07	4.45297e-07	Srsf10/Rbmx/Sf3a2/Zrsr1/Prpf19/Usp39/Ddx39b/Ptbp2/Isy1/Crnkl1/Srsf6/Scaf11/Sf3a3/Psip1/Srsf1/Setx/Ncbp1	17
Cdt1		GO:0034501	protein localization to kinetochore	11/1672	19/21806	2.21463e-08	5.73598e-07	4.73853e-07	Bub3/Cdk1/Haspin/Aurkb/Ttk/Ndc80/Cdt1/Spdl1/Cenpq/Rcc2/Kntc1	11
Cdv3		GO:1903083	protein localization to condensed chromosome	11/1672	19/21806	2.21463e-08	5.73598e-07	4.73853e-07	Bub3/Cdk1/Haspin/Aurkb/Ttk/Ndc80/Cdt1/Spdl1/Cenpq/Rcc2/Kntc1	11
Cebpz		GO:0045943	positive regulation of transcription by RNA polymerase I	12/1672	23/21806	2.41849e-08	6.23912e-07	5.15418e-07	Lyar/Ncl/Smarca4/Smarcb1/Ubtf/Nol11/Wdr43/Wdr75/Pwp1/Utp15/Dhx33/Phf8	12
Cecr2		GO:0006360	transcription by RNA polymerase I	18/1672	52/21806	2.62248e-08	6.73862e-07	5.56683e-07	Lyar/Ncl/Smarca4/Smarcb1/Taf1c/Ubtf/Tcof1/Macroh2a1/Polr1e/Nol11/Wdr43/Wdr75/Pwp1/Utp15/Rrn3/Dhx33/Phf8/Macroh2a2	18
Celsr2		GO:0034644	cellular response to UV	24/1672	88/21806	2.80784e-08	7.18653e-07	5.93685e-07	Parp1/Cdc25a/Chek1/Ddb1/Eif2s1/Hyal2/Nedd4/Npm1/Pcna/Pold1/Ptprk/Ruvbl2/Aurkb/Trp53/Pbk/Noc2l/Pold3/Dhx36/Rhno1/Cul4b/Ddias/Mfap4/Polh/Kdm1a	24
Cenpa		GO:0010569	regulation of double-strand break repair via homologous recombination	17/1672	47/21806	3.00398e-08	7.65839e-07	6.32665e-07	Parp1/Blm/Chek1/Rad51/Rad51ap1/Rpa2/Timeless/Fignl1/Smchd1/Kdm1a/Recql5/Rmi2/Spidr/Fus/Setd2/Fancb/Rtel1	17
Cenpc1		GO:0042273	ribosomal large subunit biogenesis	21/1672	70/21806	3.31635e-08	8.42171e-07	6.95724e-07	Rplp0/Npm1/Rpl6/Rpl7/Rpl7a/Nhp2/Ftsj3/Noc2l/Rrs1/Nsa2/Pes1/Rsl1d1/Ddx18/Rrp15/Rpf2/Nvl/Gtpbp4/Rpf1/Nop2/Znhit6/Rpl5	21
Cenph		GO:0000054	ribosomal subunit export from nucleus	10/1672	16/21806	3.56778e-08	8.98998e-07	7.42669e-07	Npm1/Nup88/Ran/Abce1/Rrs1/Riok2/Nop9/Xpo1/Lsg1/Ltv1	10
Cenpi		GO:0033750	ribosome localization	10/1672	16/21806	3.56778e-08	8.98998e-07	7.42669e-07	Npm1/Nup88/Ran/Abce1/Rrs1/Riok2/Nop9/Xpo1/Lsg1/Ltv1	10
Cenpj		GO:0048025	negative regulation of mRNA splicing, via spliceosome	12/1672	24/21806	4.4985e-08	1.12914e-06	9.32792e-07	Srsf10/Hnrnpk/Hnrnpl/Npm1/Ptbp1/Tra2b/U2af2/Hnrnpa2b1/Acin1/Srsf6/Srsf9/Srsf7	12
Cenpk		GO:1900262	regulation of DNA-directed DNA polymerase activity	8/1672	10/21806	4.60005e-08	1.14141e-06	9.42927e-07	Npm1/Pcna/Rfc2/Rfc3/Dscc1/Rfc5/Rfc4/Chtf18	8
Cenpl		GO:1900264	positive regulation of DNA-directed DNA polymerase activity	8/1672	10/21806	4.60005e-08	1.14141e-06	9.42927e-07	Npm1/Pcna/Rfc2/Rfc3/Dscc1/Rfc5/Rfc4/Chtf18	8
Cenpm		GO:1904851	positive regulation of establishment of protein localization to telomere	8/1672	10/21806	4.60005e-08	1.14141e-06	9.42927e-07	Cct2/Cct3/Cct4/Cct5/Cct6a/Cct7/Cct8/Tcp1	8
Cenpn		GO:0006473	protein acetylation	39/1672	199/21806	4.62081e-08	1.1422e-06	9.4358e-07	Brca1/Chek1/Ctcf/Ddx3x/Hcfc1/Hdac2/Smad4/Myod1/Por/Ruvbl2/Sin3a/Smarca4/Smarcb1/Tcf3/Map3k7/Kat6b/Naa10/Actl6a/Ruvbl1/Brd4/Noc2l/Pole3/Naa40/Esco2/Dscc1/Naa15/Phf14/Nat10/Hat1/Supt3/Yeats2/Tada2a/Bag6/Taf6l/Gtf2b/Kat6a/Taf1/Auts2/Jade3	39
Cenpo		GO:0009303	rRNA transcription	14/1672	33/21806	4.6831e-08	1.14886e-06	9.49083e-07	Ncl/Npm1/Npm3/Smarca4/Smarcb1/Tcof1/Top1/Trp53/Macroh2a1/Polr1e/Nol11/Pwp1/Gtf3c1/Macroh2a2	14
Cenpp		GO:0032212	positive regulation of telomere maintenance via telomerase	14/1672	33/21806	4.6831e-08	1.14886e-06	9.49083e-07	Ctnnb1/Cct2/Cct3/Cct4/Cct5/Cct6a/Cct7/Cct8/Nek2/Aurkb/Tcp1/Xrcc5/Pot1b/Parn	14
Cenpq		GO:0009124	nucleoside monophosphate biosynthetic process	16/1672	43/21806	4.80669e-08	1.1722e-06	9.68367e-07	Ada/Adsl/Dck/Gart/Nme2/Shmt1/Tyms/Umps/Impdh2/Paics/Cad/Uck2/Atic/Dut/Gmps/Ppat	16
Cenpt		GO:0051299	centrosome separation	9/1672	13/21806	4.83234e-08	1.1722e-06	9.68367e-07	Chek1/Kif11/Nek2/Nup62/Ranbp1/Aurka/Nde1/Cep85/Cntrob	9
Cenpu		GO:1904816	positive regulation of protein localization to chromosome, telomeric region	9/1672	13/21806	4.83234e-08	1.1722e-06	9.68367e-07	Cct2/Cct3/Cct4/Cct5/Cct6a/Cct7/Cct8/Tcp1/Gnl3	9
Cenpw		GO:0031060	regulation of histone methylation	23/1672	84/21806	5.0148e-08	1.21194e-06	1.00119e-06	Brca1/Ctnnb1/Ctcf/Dnmt1/Dnmt3b/Smad4/Myb/Nsd1/Smarcb1/Ctr9/Atrx/Macroh2a1/Nelfe/Paf1/Brd4/Zfp110/Bcor/Kdm1a/Rnf20/Ehmt2/Kdm4b/Kdm4a/Auts2	23
Cep112		GO:0006417	regulation of translation	61/1672	386/21806	5.0985e-08	1.2276e-06	1.01413e-06	Aco1/Hnrnpd/Cdk4/Ddx3x/Dhx9/Eif2s1/Rack1/Gspt1/Hnrnpl/Elavl1/Ilf3/Khsrp/Ncl/Npm1/Pa2g4/Rbm3/Upf1/Rpl22/Khdrbs1/Shmt1/Tcof1/Tyms/Abce1/Eif3b/Pum3/Ybx2/Ddx39b/Caprin1/Eif3d/Syncrip/Dph2/Exosc8/Nolc1/Dhx36/Lrpprc/Parn/Hnrnpr/Rps9/Ago4/Cnot10/Pum1/Nat10/Cnot6/Eprs/Shmt2/Plxnb2/Casc3/Eif4a3/Eif4g1/Mettl14/Pde12/Ythdf2/Tut4/Tardbp/Gcn1/Cnot3/Cnot1/Aars/Mex3d/Ncbp1/Rpl5	61
Cep128		GO:0034504	protein localization to nucleus	53/1672	316/21806	5.28038e-08	1.26671e-06	1.04644e-06	Parp1/Brca1/Ctnna1/Cdk1/E2f3/Ect2/Hspa8/Hsp90ab1/Elavl1/Hyal2/Kpnb1/Kpna2/Nup50/Npm1/Nup62/Plk1/Pola2/Nup88/Ran/Rangap1/Sin3a/Tbrg1/Trim28/Trp53/Larp7/Hnrnpu/Paf1/Rrs1/Rbm22/Rpf2/Nvl/Nolc1/Ubr5/Ints13/Pygo1/Hnrnpm/Fam53b/Cdk5rap3/Maged1/Nup107/Xpo1/Tmem98/Pom121/Sec13/Srsf1/Nup153/Sun2/Tardbp/Nup133/Nup54/Syne2/Ipo8/Nup85	53
Cep131		GO:0030490	maturation of SSU-rRNA	17/1672	49/21806	6.14365e-08	1.46838e-06	1.21304e-06	Rps19/Wdr46/Rrs1/Rcl1/Utp3/Riok2/Nop9/Nol11/Nop14/Nat10/Tsr1/Pwp2/Dhx37/Tbl3/Bms1/Utp6/Wdr3	17
Cep164		GO:0000910	cytokinesis	36/1672	178/21806	6.54485e-08	1.55854e-06	1.28752e-06	Ank3/Birc5/Cdc25b/Cenpa/Plk3/Ect2/Incenp/Stmn1/Nup62/Pdcd6ip/Plk1/Kif20a/Plk4/Aurkb/Aurka/Cdc6/Racgap1/Septin11/E2f7/Prpf40a/Bin3/Cul7/Anln/Kif23/Cep55/Map10/Pik3r4/Ckap2/Nusap1/E2f8/Cntrob/Washc5/Pik3c3/Prc1/Setd2/Kif14	36
Cep170		GO:0044773	mitotic DNA damage checkpoint signaling	22/1672	79/21806	6.99626e-08	1.65877e-06	1.37032e-06	Blm/Brca1/Casp2/Ccnd1/Cdk1/Chek1/Mre11a/Msh2/Plk1/Rpa2/Trp53/Nbn/Chek2/Rbm38/Pidd1/Dtl/Ticrr/Cdk5rap3/Babam2/Rfwd3/Topbp1/Eme1	22
Cep250		GO:0031507	heterochromatin assembly	16/1672	44/21806	7.0168e-08	1.65877e-06	1.37032e-06	Dnmt1/Dnmt3b/Ezh2/Hells/Smarca4/Ubtf/Trim28/Pole3/Smchd1/Morc2a/Setdb1/Smarca5/Hat1/Pphln1/Phf8/Hdac1	16
Cep290		GO:0006406	mRNA export from nucleus	18/1672	55/21806	7.08992e-08	1.66396e-06	1.37461e-06	Ddx19a/Nup88/Srsf3/Alyref/Nxf1/Hnrnpa2b1/Ddx39b/Mcm3ap/Rae1/Ddx39a/Nup107/Thoc5/Rbm15b/Nup133/Setd2/Thoc6/Ncbp1/Nup85	18
Cep41		GO:0071427	mRNA-containing ribonucleoprotein complex export from nucleus	18/1672	55/21806	7.08992e-08	1.66396e-06	1.37461e-06	Ddx19a/Nup88/Srsf3/Alyref/Nxf1/Hnrnpa2b1/Ddx39b/Mcm3ap/Rae1/Ddx39a/Nup107/Thoc5/Rbm15b/Nup133/Setd2/Thoc6/Ncbp1/Nup85	18
Cep55		GO:0006356	regulation of transcription by RNA polymerase I	14/1672	34/21806	7.39944e-08	1.72694e-06	1.42664e-06	Lyar/Ncl/Smarca4/Smarcb1/Ubtf/Macroh2a1/Nol11/Wdr43/Wdr75/Pwp1/Utp15/Dhx33/Phf8/Macroh2a2	14
Cep57		GO:0051656	establishment of organelle localization	63/1672	408/21806	7.41143e-08	1.72694e-06	1.42664e-06	Ap3b2/Birc5/Ctnnb1/Cenpa/Cenpc1/Ptk2/Fer/Hdac6/Kpnb1/Incenp/Kifc5b/Arhgef2/Mad1l1/Myo1b/Npm1/Nup62/Pax6/Plk1/Nup88/Nectin2/Ran/Exoc4/Aurkb/Tacc3/Ezr/Abce1/Hnrnpu/Pibf1/Cdca8/Cdc23/Mad2l1/Psrc1/Rrs1/Nuf2/Riok2/Ndc80/Cdt1/Nde1/Nop9/Cdca5/Spdl1/Myo1e/Fam83d/Sapcd2/Zbed3/Kif2c/Eml4/Cenpq/Pard3/Xpo1/Nusap1/Kif22/Spice1/Sun2/Lsg1/Kif18a/Crocc/Insc/Ccnb1/Syne2/Ltv1/Kif14/Kifc1	63
Cep70		GO:0051382	kinetochore assembly	10/1672	17/21806	8.06613e-08	1.86612e-06	1.54161e-06	Cenpa/Cenpc1/Cenph/Cenpk/Cenpw/Cenps/Cenpn/Kntc1/Dlgap5/Cenpt	10
Cep78		GO:0071428	rRNA-containing ribonucleoprotein complex export from nucleus	10/1672	17/21806	8.06613e-08	1.86612e-06	1.54161e-06	Npm1/Nup88/Ran/Abce1/Rrs1/Riok2/Nop9/Xpo1/Lsg1/Ltv1	10
Cep85		GO:0031056	regulation of histone modification	35/1672	173/21806	9.83635e-08	2.26759e-06	1.87327e-06	Brca1/Ctnnb1/Chek1/Ctcf/Dnmt1/Dnmt3b/Smad4/Myb/Nsd1/Ruvbl2/Sin3a/Smarcb1/Trp53/Ctr9/Atrx/Macroh2a1/Nelfe/Sart3/Paf1/Akap8/Brd4/Noc2l/Zfp110/Ubr5/Nipbl/Bcor/Kdm1a/Rnf20/Ehmt2/Kdm4b/Tada2a/Kdm4a/Ccnb1/Auts2/Wdr70	35
Cep89		GO:0032886	regulation of microtubule-based process	46/1672	262/21806	9.94767e-08	2.28515e-06	1.88778e-06	Abl1/Cep131/Ccnf/Diaph1/Mapre1/Hdac6/Hsph1/Kif3a/Stmn1/Arhgef2/Mdm1/Npm1/Nup62/Pdcd6ip/Plk1/Stil/Plk4/Tacc3/Apc2/Hnrnpu/Psrc1/Ska2/Ska1/Rae1/Rassf7/Cep70/Camsap3/Poc1a/Tpx2/Specc1l/Map10/Ckap5/Memo1/Bora/Eml4/Ckap2/Nat10/Xpo1/Tbcd/Gen1/Spice1/Cenpj/Ska3/Kif18a/Wdr62/Kifc1	46
Cfap77		GO:0030261	chromosome condensation	16/1672	45/21806	1.01149e-07	2.3141e-06	1.91169e-06	Cdk1/Smc2/Incenp/Top2a/H1f2/H1f4/Ncapg/Acin1/Akap8/Cdca5/Ncapd2/Smc4/Nusap1/Ncaph/H1f10/Ccnb1	16
Chaf1a		GO:0031124	mRNA 3'-end processing	19/1672	62/21806	1.01683e-07	2.3141e-06	1.91169e-06	Slbp/Ctr9/Nelfe/Cpsf2/Snrpa/Cpsf3/Paf1/Fip1l1/Nudt21/Dhx36/Wdr33/Cpsf1/Scaf8/Rnf20/Cdc73/Papolg/Ccnb1/Cpsf6/Ncbp1	19
Chaf1b		GO:1903827	regulation of cellular protein localization	79/1672	561/21806	1.01805e-07	2.3141e-06	1.91169e-06	Actb/Parp1/Ank3/Cep131/Brca1/Ctnna1/Ctnnb1/Ccne1/Cct2/Cct3/Cct4/Cct5/Cct6a/Cct7/Cct8/Cdk1/Cdh2/Plk3/Csk/Ect2/Ephb2/Rack1/Gpc1/Gpc4/Hnrnpk/Hsph1/Hsp90ab1/Hsp90aa1/Hyal2/Cep250/Kif3a/Commd1/Npm1/Nup62/Pcnt/Plk1/Ptn/Ran/Rangap1/Rdx/Sin3a/Tcp1/Trim28/Ezr/Macroh2a1/Larp7/Gnl3/Tamalin/Dbn1/Pmaip1/Cnpy4/Rbm22/Ndc80/Cdt1/Nvl/Anp32b/Cdca5/Nolc1/Ubr5/Gpc2/Sapcd2/Hnrnpm/Cdk5rap3/Cenpq/Maged1/Kdm1a/Xpo1/Tmem…	79
Chd1l		GO:0007099	centriole replication	15/1672	40/21806	1.11931e-07	2.5354e-06	2.09452e-06	Cdk2/Mdm1/Npm1/Nup62/Stil/Plk4/Ccdc57/Sass6/4933427D14Rik/Spice1/Cntrob/Cenpj/Wdr62/C2cd3/Poc1b	15
Chd4		GO:0000460	maturation of 5.8S rRNA	14/1672	35/21806	1.14624e-07	2.5874e-06	2.13747e-06	Npm1/Exosc10/Ftsj3/Rrs1/Rcl1/Nsa2/Pes1/Rrp15/Eri1/Nop9/Exosc8/Rpf1/Eri2/Mtrex	14
Chd7		GO:0051098	regulation of binding	61/1672	395/21806	1.18453e-07	2.66457e-06	2.20123e-06	Abl1/Actb/Adnp/Parp1/Blm/Ctnnb1/Crmp1/Dhx9/E2f1/Mapre1/Eif2s1/Eno1/Rack1/Hdac2/Hey1/Hmgb1/Hnrnpk/Hnrnpl/Hsp90ab1/Hspa4/Jun/Stmn1/Smad2/Smad4/Mfng/Myod1/Nek2/Nfib/Nsd1/Pax6/Plk1/Ptprf/Ran/Sin3a/Smarca4/Aurkb/Aurka/Trim28/Zfp90/Zfpm1/Larp7/Ybx2/Eif3d/Brd4/Ctsz/Cdt1/Nvl/Gtpbp4/Tfap4/Hmgb2/Kdm1a/Pcsk9/Eif4a3/Eif4g1/Plcl1/Niban2/Gtf2b/Disc1/Cpne1/Epb41/Ncbp1	61
Chek1		GO:0051347	positive regulation of transferase activity	74/1672	516/21806	1.23827e-07	2.77585e-06	2.29315e-06	Abl1/Adnp/Hnrnpd/Ddr1/Ctnnb1/Ccnd1/Ccnd2/Cct2/Cct4/Cd24a/Cdc25b/Csk/Ddx3x/Dvl2/Ect2/Ephb2/Ezh2/Ptk2/Fzd8/Gab1/Hmgn1/Hsph1/Hsp90ab1/Hsp90aa1/Incenp/Rps2/Marcks/Mre11a/Nek2/Npm1/Pcna/Pdgfra/Pim1/Plk1/Prim2/Rad50/Reln/Rfc2/Ryk/Stil/Aurkb/Tcp1/Traf4/Vav2/Xrcc5/Cdc6/Map3k1/Map3k7/Nbn/Pibf1/Hnrnpa2b1/Pdgfc/Psrc1/Nvl/Rfc3/Telo2/Dscc1/Tpx2/Rfc5/Pot1b/Prrc1/Parn/Pik3r4/Bora/Ube2s/Maged1/Arrdc3/Rfc4/Cdc20/…	74
Chek2		GO:1905515	non-motile cilium assembly	21/1672	75/21806	1.24701e-07	2.78585e-06	2.30141e-06	Cep131/Dnm2/Mapre1/Cep250/Kif3a/Stil/Pibf1/Tmem107/Ift172/Ift74/Arl13b/Poc1a/Cep89/Tmem17/Ift140/Cep290/Cenpj/Disc1/Ift52/C2cd3/Mks1	21
Cherp		GO:0043966	histone H3 acetylation	19/1672	63/21806	1.35181e-07	3.00962e-06	2.48627e-06	Brca1/Chek1/Smad4/Myod1/Sin3a/Smarca4/Smarcb1/Tcf3/Map3k7/Kat6b/Brd4/Pole3/Phf14/Supt3/Yeats2/Tada2a/Taf6l/Kat6a/Jade3	19
Chrd		GO:0006221	pyrimidine nucleotide biosynthetic process	12/1672	26/21806	1.38977e-07	3.08358e-06	2.54737e-06	Nme2/Shmt1/Dtymk/Tyms/Umps/Ctps/Ctps2/Nme4/Cad/Uck2/Dut/Nme7	12
Chrna3		GO:0006518	peptide metabolic process	105/1672	822/21806	1.41446e-07	3.1277e-06	2.58381e-06	Aco1/Rplp0/Hnrnpd/Cdk4/Ddx3x/Dhx9/Eef1a1/Eif2s1/Eif3a/Eif4a1/Rack1/Gspt1/Hnrnpl/Elavl1/Ilf3/Khsrp/Rpsa/Rps2/Lta4h/Ncl/Npm1/Pa2g4/Rbm3/Upf1/Rpl22/Rpl36a/Rpl6/Rpl7/Rps12/Rps19/Rps4x/Rps5/Khdrbs1/Shmt1/Tcof1/Tyms/Vars/Abce1/Rpl8/Rps26/Eif3b/Thop1/Hmgn5/Pum3/Ybx2/Ddx39b/Caprin1/Eif3d/Eif3c/Syncrip/Ncstn/Rpl15/Eef1d/Carnmt1/Rps20/Dph2/Rpl4/Exosc8/Nolc1/Dhx36/Lrpprc/Parn/Hnrnpr/Ckap5/Rps9/Ago4/Srbd1/Cn…	105
Chrnb4		GO:0045910	negative regulation of DNA recombination	16/1672	46/21806	1.44084e-07	3.17522e-06	2.62308e-06	Blm/Lig3/Msh2/Msh6/H1f2/H1f4/Rad18/Pot1b/Smchd1/Recql5/Rmi2/Zranb3/Ankle1/Fancb/H1f10/Rtel1	16
Chst2		GO:0006399	tRNA metabolic process	34/1672	168/21806	1.47848e-07	3.24716e-06	2.6825e-06	Thumpd3/Mettl1/Ssb/Vars/Exosc10/Elp2/Qtrt1/Tsen34/Prorp/Pop4/Osgep/Pop1/Elac2/Exosc8/2210016F16Rik/Nsun6/Elp4/Wdr6/Qars/Nat10/Lars2/Rars/Ddx1/Qtrt2/Lars/Eprs/Tars/Dars/Dars2/Elp1/Aars/Slfn9/Tarsl2/Gars	34
Chtf18		GO:0070203	regulation of establishment of protein localization to telomere	8/1672	11/21806	1.57243e-07	3.44189e-06	2.84337e-06	Cct2/Cct3/Cct4/Cct5/Cct6a/Cct7/Cct8/Tcp1	8
Cited1		GO:2000001	regulation of DNA damage checkpoint	10/1672	18/21806	1.6896e-07	3.68593e-06	3.04498e-06	Nek1/Rpa2/Chek2/Ddx39b/Brd4/Rnaseh2b/Thoc5/Ccar2/Rfwd3/Wdr76	10
Ckap2		GO:0032784	regulation of DNA-templated transcription, elongation	17/1672	53/21806	2.27298e-07	4.90918e-06	4.05551e-06	Ctnnb1/Ccnk/Ezh2/Alyref/Nelfe/Hnrnpu/Ddx39b/Zfp326/Brd4/Nelfcd/Wdr43/Scaf8/Thoc5/Supt16/Recql5/Cdc73/Ccar2	17
Ckap2l		GO:0070828	heterochromatin organization	17/1672	53/21806	2.27298e-07	4.90918e-06	4.05551e-06	Dnmt1/Dnmt3b/Ezh2/Hells/Smarca4/Ubtf/Trim28/Pole3/Smchd1/Morc2a/Setdb1/Smarca5/Hat1/Wdhd1/Pphln1/Phf8/Hdac1	17
Ckap4		GO:0098781	ncRNA transcription	17/1672	53/21806	2.27298e-07	4.90918e-06	4.05551e-06	Myod1/Ncl/Npm1/Npm3/Smarca4/Smarcb1/Zfp143/Tcof1/Top1/Trp53/Macroh2a1/Larp7/Polr1e/Nol11/Pwp1/Gtf3c1/Macroh2a2	17
Ckap5		GO:0000469	cleavage involved in rRNA processing	12/1672	27/21806	2.32678e-07	5.00873e-06	4.13775e-06	Npm1/Exosc10/Nhp2/Rrs1/Rcl1/Eri1/Nop9/Exosc8/Eri2/Tsr1/Tbl3/Bms1	12
Cks1b		GO:0045740	positive regulation of DNA replication	16/1672	48/21806	2.82819e-07	6.06801e-06	5.01283e-06	Cdk1/Cdc7/Cdk2/Dhx9/Faf1/Gli2/Jun/Npm1/Pcna/Atrx/Dbf4/E2f7/Cdt1/Ctc1/Stn1/E2f8	16
Cks2		GO:0007224	smoothened signaling pathway	32/1672	157/21806	2.87323e-07	6.14436e-06	5.0759e-06	Ctnna1/Gas1/Gli2/Rack1/Kif3a/Pax6/Por/Sfrp1/Stil/Tubd1/Evc/Herc4/Pdcl/Ift172/Arl13b/Dyrk2/Dlg5/Gpc2/2700049A03Rik/Zfp423/Tmem17/Tedc1/Ift140/Boc/Nme7/Wdpcp/Cenpj/Ift52/Ttc26/Vcp/C2cd3/Mks1	32
Cldn34c1		GO:0006368	transcription elongation from RNA polymerase II promoter	19/1672	66/21806	3.05395e-07	6.50941e-06	5.37747e-06	Ctnnb1/Chek1/Ezh2/Ctr9/Ash2l/Nelfe/Hnrnpu/Paf1/Brd4/Nelfcd/Gtf2f2/Cdca4/Wdr43/Smarcd1/Supt16/Recql5/Cdc73/Setd1a/Setd2	19
Clic4		GO:0061351	neural precursor cell proliferation	37/1672	197/21806	3.11486e-07	6.61755e-06	5.46681e-06	Ctnna1/Ctnnb1/Cd24a/Cdh2/Gli2/Kif3a/Arhgef2/Lhx1/Melk/Afdn/Pax6/Pcnt/Pou3f3/Ptn/Shcbp1/Ncor2/Sox5/Tacc3/Trp53/Racgap1/Nap1l1/Insm1/Ptbp2/Dbn1/Ctsz/Nde1/Zfp423/Kdm1a/Plxnb2/Rarb/Zfp503/Cip2a/Wdr62/Setd1a/Disc1/Kif14/Paupar	37
Clip2		GO:0044782	cilium organization	57/1672	370/21806	3.31325e-07	7.0161e-06	5.79606e-06	Cep131/Dnm2/Mapre1/Cep250/Kif3a/Mns1/Nek1/Pcnt/Nectin2/Rpgr/Stil/Plk4/Pibf1/Celsr2/Ccdc96/Tmem107/Sclt1/Ift172/Ift74/Cep70/Arl13b/Poc1a/Ccdc57/Dync2i2/Cep89/Tmem138/Wdr35/Hyls1/2700049A03Rik/Tchp/Ttc30a1/Cep41/Zfp423/Tmem17/Wdr90/Ift140/Nme7/Cep78/Ulk4/Dync2li1/Cep164/Cep290/Wdpcp/Cntrob/Cenpj/Crocc/Ofd1/Bbs12/Disc1/Ift52/Ttc26/C2cd3/Syne2/Ccdc66/Mks1/Poc1b/Dnah7a	57
Clmp		GO:0007100	mitotic centrosome separation	8/1672	12/21806	4.39806e-07	9.28304e-06	7.66879e-06	Chek1/Kif11/Nek2/Nup62/Ranbp1/Aurka/Nde1/Cep85	8
Cln6		GO:0043066	negative regulation of apoptotic process	116/1672	958/21806	5.23981e-07	1.1024e-05	9.10698e-06	Abl1/Ada/Adnp/Birc5/Api5/Arnt2/Atoh1/Blm/Brca1/Hyou1/Cat/Casp2/Ctnna1/Ctnnb1/Ccnd2/Cdk1/Socs3/Cited1/Plk3/Cntf/Cttn/Ddb1/Ddx3x/Dnmt1/Eno1/F2r/Ptk2/Gas1/Gli2/Gnai3/Hdac2/Hells/Hnrnpk/Hspa8/Hsph1/Hspd1/Hsp90ab1/Jun/Lhx3/Mre11a/Msh2/Ncl/Nnt/Npm1/Nup62/Pcnt/Pim1/Pa2g4/Plk1/Por/Pou3f3/Ptma/Rps6/Sfrp2/Sfrp1/St6gal1/Stil/Sin3a/Smarca4/Aurkb/Aurka/Tle1/Trp53/Tpt1/Ung/Mapk7/Map3k7/Map4k4/Yme1l1/Hmgn5/Bok/…	116
Cmss1		GO:0006284	base-excision repair	14/1672	39/21806	5.56368e-07	1.16676e-05	9.63867e-06	Parp1/Apex1/Hmgb1/Lig1/Lig3/Nthl1/Pcna/Pold1/Pole/Rpa2/Ung/Xrcc1/Rpa1/Mutyh	14
Cnih3		GO:0072528	pyrimidine-containing compound biosynthetic process	12/1672	29/21806	6.0099e-07	1.25628e-05	1.03782e-05	Nme2/Shmt1/Dtymk/Tyms/Umps/Ctps/Ctps2/Nme4/Cad/Uck2/Dut/Nme7	12
Cnn3		GO:0051569	regulation of histone H3-K4 methylation	13/1672	34/21806	6.07201e-07	1.2652e-05	1.04519e-05	Brca1/Ctnnb1/Dnmt1/Dnmt3b/Smad4/Myb/Ctr9/Macroh2a1/Nelfe/Bcor/Kdm1a/Ehmt2/Auts2	13
Cnot1		GO:0046112	nucleobase biosynthetic process	9/1672	16/21806	6.25088e-07	1.29831e-05	1.07254e-05	Ada/Gart/Shmt1/Umps/Ctps/Ctps2/Cad/Shmt2/Prps1l3	9
Cnot10		GO:0019080	viral gene expression	19/1672	69/21806	6.53632e-07	1.34897e-05	1.1144e-05	Dhx9/Eif3a/Jun/Ptbp1/Trim27/Smarca4/Smarcb1/Ssb/Map3k1/Eif3b/Larp7/Eif3d/Brd4/Ctdp1/Tfap4/Eif3l/Gtf2b/Tardbp/Hdac1	19
Cnot3		GO:0071479	cellular response to ionizing radiation	19/1672	69/21806	6.53632e-07	1.34897e-05	1.1144e-05	Blm/Ccnd2/Ect2/H2ax/Rad51/Rad51ap1/Sfrp2/Sfrp1/Trp53/Xrcc5/Chek2/Fignl1/Eef1d/Nipbl/Rhno1/Ddias/Ints7/Kdm1a/Spidr	19
Cnot6		GO:0071482	cellular response to light stimulus	25/1672	110/21806	6.75137e-07	1.38894e-05	1.14742e-05	Parp1/Cdc25a/Chek1/Ddb1/Eif2s1/Hyal2/Nedd4/Npm1/Pcna/Pold1/Ptprk/Rpgr/Ruvbl2/Aurkb/Trp53/Pbk/Noc2l/Pold3/Dhx36/Rhno1/Cul4b/Ddias/Mfap4/Polh/Kdm1a	25
Cnpy4		GO:1902750	negative regulation of cell cycle G2/M phase transition	18/1672	63/21806	7.048e-07	1.44539e-05	1.19405e-05	Blm/Brca1/Cdk1/Chek1/Mre11a/Orc1/Plk1/Rad21/Cdc6/Macroh2a1/Nbn/Miip/Dtl/Ticrr/Cdk5rap3/Babam2/Ints3/Topbp1	18
Cntf		GO:1904029	regulation of cyclin-dependent protein kinase activity	20/1672	76/21806	7.4138e-07	1.51563e-05	1.25208e-05	Actb/Blm/Ccna1/Ccna2/Ccnb2/Ccnd1/Ccnd2/Ccne1/Ccnf/Cdkn2c/Hsp90ab1/Pim1/Plk1/Stil/Cdc6/Psrc1/Gtpbp4/Cdk5rap3/Tfap4/Ccnb1	20
Cntln		GO:0007420	brain development	87/1672	669/21806	7.95336e-07	1.62084e-05	1.33899e-05	Abl1/Apaf1/Arnt2/Atoh1/Neurod6/Ctnnb1/Cdh2/Chrd/Cited1/Diaph1/E2f1/Ephb2/Ezh2/Gas1/Gli2/Hdac2/Hnrnpk/Kif3a/Lhx1/Lhx3/Meis1/Afdn/Nfib/Nhlh2/Nnat/Otx1/Otx2/Pax6/Pcnt/Pou3f3/Ptprs/Rbpj/Reln/Ryk/Sfrp2/Sfrp1/Stil/Tra2b/Sin3a/Smarca4/Ncor2/Tacc3/Top2b/Trp53/Atrx/Xrcc1/Celsr2/Barhl1/Spata5/Utp3/Nde1/Anp32b/Ift172/Arl13b/Draxin/Nipbl/Dlg5/Tubgcp2/Mdga1/Slitrk5/Coq8b/Nav2/Arid1a/Zfp423/Qars/Kdm1a/Plxnb2/N…	87
Cntrob		GO:0031109	microtubule polymerization or depolymerization	27/1672	126/21806	8.52333e-07	1.73157e-05	1.43046e-05	Abl1/Mapre1/Hdac6/Stmn1/Arhgef2/Apc2/Psrc1/Ska2/Haus2/Ska1/Fbxo5/Nde1/Camsap3/Kif18b/Ccdc57/Tpx2/Kif2c/Tubgcp2/Specc1l/Ckap5/Eml4/Ckap2/Tbcd/Cenpj/Ska3/Kif18a/Tubgcp3	27
Coasy		GO:0001824	blastocyst development	31/1672	157/21806	9.05242e-07	1.83333e-05	1.51452e-05	Ada/Chek1/Hcfc1/Matr3/Mfng/Nek2/Pemt/Rrm2/Smarca4/Smarcb1/Ctr9/Nbn/Prpf19/Nasp/Actl6a/Brd4/Pbrm1/Asf1b/Xab2/Ints1/Gins1/Phf6/Bcor/Setdb1/Thoc5/Gins4/Nop2/Rbbp8/Cnot3/Palb2/Cnot1	31
Cog1		GO:0010824	regulation of centrosome duplication	15/1672	46/21806	9.17064e-07	1.8515e-05	1.52954e-05	Cep131/Ccnf/Mdm1/Npm1/Nup62/Pdcd6ip/Stil/Plk4/Poc1a/Nat10/Xpo1/Gen1/Spice1/Cenpj/Kifc1	15
Col9a1		GO:0070198	protein localization to chromosome, telomeric region	12/1672	30/21806	9.31757e-07	1.87534e-05	1.54923e-05	Cct2/Cct3/Cct4/Cct5/Cct6a/Cct7/Cct8/Tcp1/Atrx/Macroh2a1/Gnl3/Pot1b	12
Commd1		GO:0043069	negative regulation of programmed cell death	117/1672	980/21806	9.56083e-07	1.91836e-05	1.58478e-05	Abl1/Ada/Adnp/Birc5/Api5/Arnt2/Atoh1/Blm/Brca1/Hyou1/Cat/Casp2/Ctnna1/Ctnnb1/Ccnd2/Cdk1/Socs3/Cited1/Plk3/Cntf/Cttn/Ddb1/Ddx3x/Dnmt1/Eno1/F2r/Ptk2/Gas1/Gli2/Gnai3/Hdac2/Hells/Hnrnpk/Hspa8/Hsph1/Hspd1/Hsp90ab1/Jun/Lhx3/Mre11a/Msh2/Ncl/Nnt/Npm1/Nup62/Pcnt/Pim1/Pa2g4/Plk1/Por/Pou3f3/Ptma/Rps6/Sfrp2/Sfrp1/St6gal1/Stil/Sin3a/Smarca4/Aurkb/Aurka/Tle1/Trp53/Tpt1/Ung/Mapk7/Map3k7/Map4k4/Yme1l1/Hmgn5/Bok/…	117
Copa		GO:0046605	regulation of centrosome cycle	16/1672	52/21806	9.68581e-07	1.93746e-05	1.60055e-05	Cep131/Ccnf/Mdm1/Npm1/Nup62/Pdcd6ip/Stil/Plk4/Poc1a/Nat10/Xpo1/Gen1/Spice1/Cenpj/Wdr62/Kifc1	16
Copb1		GO:0006475	internal protein amino acid acetylation	31/1672	158/21806	1.04464e-06	2.07682e-05	1.71568e-05	Brca1/Chek1/Ctcf/Hcfc1/Smad4/Myod1/Por/Ruvbl2/Sin3a/Smarca4/Smarcb1/Tcf3/Map3k7/Kat6b/Actl6a/Ruvbl1/Brd4/Noc2l/Pole3/Naa40/Phf14/Hat1/Supt3/Yeats2/Tada2a/Bag6/Taf6l/Kat6a/Taf1/Auts2/Jade3	31
Copb2		GO:0018393	internal peptidyl-lysine acetylation	31/1672	158/21806	1.04464e-06	2.07682e-05	1.71568e-05	Brca1/Chek1/Ctcf/Hcfc1/Smad4/Myod1/Por/Ruvbl2/Sin3a/Smarca4/Smarcb1/Tcf3/Map3k7/Kat6b/Actl6a/Ruvbl1/Brd4/Noc2l/Pole3/Naa40/Phf14/Hat1/Supt3/Yeats2/Tada2a/Bag6/Taf6l/Kat6a/Taf1/Auts2/Jade3	31
Coq8b		GO:0007076	mitotic chromosome condensation	8/1672	13/21806	1.06618e-06	2.10675e-05	1.7404e-05	Smc2/Ncapg/Akap8/Cdca5/Ncapd2/Smc4/Nusap1/Ncaph	8
Coro1c		GO:0051315	attachment of mitotic spindle microtubules to kinetochore	8/1672	13/21806	1.06618e-06	2.10675e-05	1.7404e-05	Cenpc1/Mad1l1/Aurkb/Hnrnpu/Nuf2/Ndc80/Cdt1/Kif2c	8
Cotl1		GO:0034724	DNA replication-independent nucleosome organization	10/1672	21/21806	1.09921e-06	2.16544e-05	1.78889e-05	Rbbp4/Atrx/Nasp/Cenpp/Mis18a/Asf1b/Itgb3bp/Oip5/Hat1/Supt16	10
Cpne1		GO:0060271	cilium assembly	52/1672	338/21806	1.11819e-06	2.19617e-05	1.81427e-05	Cep131/Dnm2/Mapre1/Cep250/Kif3a/Mns1/Nek1/Pcnt/Rpgr/Stil/Plk4/Pibf1/Celsr2/Ccdc96/Tmem107/Sclt1/Ift172/Ift74/Cep70/Arl13b/Poc1a/Ccdc57/Dync2i2/Cep89/Tmem138/Wdr35/Hyls1/2700049A03Rik/Tchp/Cep41/Zfp423/Tmem17/Wdr90/Ift140/Ulk4/Dync2li1/Cep164/Cep290/Wdpcp/Cntrob/Cenpj/Crocc/Ofd1/Disc1/Ift52/Ttc26/C2cd3/Syne2/Ccdc66/Mks1/Poc1b/Dnah7a	52
Cpsf1		GO:0042790	nucleolar large rRNA transcription by RNA polymerase I	9/1672	17/21806	1.23757e-06	2.41604e-05	1.99591e-05	Ncl/Smarca4/Smarcb1/Tcof1/Macroh2a1/Polr1e/Nol11/Pwp1/Macroh2a2	9
Cpsf2		GO:0070200	establishment of protein localization to telomere	9/1672	17/21806	1.23757e-06	2.41604e-05	1.99591e-05	Cct2/Cct3/Cct4/Cct5/Cct6a/Cct7/Cct8/Tcp1/Pot1b	9
Cpsf3		GO:0006378	mRNA polyadenylation	15/1672	47/21806	1.25181e-06	2.42925e-05	2.00682e-05	Ctr9/Nelfe/Cpsf2/Snrpa/Cpsf3/Paf1/Fip1l1/Nudt21/Wdr33/Cpsf1/Scaf8/Rnf20/Cdc73/Papolg/Cpsf6	15
Cpsf6		GO:0051972	regulation of telomerase activity	15/1672	47/21806	1.25181e-06	2.42925e-05	2.00682e-05	Hnrnpd/Ctnnb1/Cct2/Cct4/Hsp90ab1/Hsp90aa1/Nek2/Aurkb/Tcp1/Trp53/Hnrnpa2b1/Nvl/Pot1b/Parn/Pif1	15
Cpt2		GO:0060322	head development	92/1672	727/21806	1.26969e-06	2.45662e-05	2.02943e-05	Abl1/Apaf1/Arnt2/Atoh1/Neurod6/Ctnnb1/Cdh2/Chrd/Cited1/Diaph1/E2f1/Ephb2/Ezh2/Gas1/Gli2/Hdac2/Hnrnpk/Kif3a/Lhx1/Lhx3/Meis1/Afdn/Nfib/Nhlh2/Nnat/Otx1/Otx2/Pax6/Pcnt/Pdgfra/Pou3f3/Ptprs/Rbpj/Reln/Ryk/Sfrp2/Sfrp1/Stil/Tra2b/Sin3a/Smarca4/Ncor2/Tacc3/Top2b/Trp53/Atrx/Xrcc1/Celsr2/Barhl1/Spata5/Utp3/Nde1/Anp32b/Ift172/Arl13b/Draxin/Nipbl/Dlg5/Tubgcp2/Specc1l/Mdga1/Slitrk5/Coq8b/Ddx10/Nav2/Arid1a/Zfp42…	92
Crip2		GO:0000079	regulation of cyclin-dependent protein serine/threonine kinase activity	19/1672	72/21806	1.33257e-06	2.57064e-05	2.12363e-05	Actb/Blm/Ccna1/Ccna2/Ccnb2/Ccnd1/Ccnd2/Ccne1/Ccnf/Cdkn2c/Pim1/Plk1/Stil/Cdc6/Psrc1/Gtpbp4/Cdk5rap3/Tfap4/Ccnb1	19
Crmp1		GO:0006301	postreplication repair	11/1672	26/21806	1.36764e-06	2.63047e-05	2.17305e-05	Brca1/Msh2/Pcna/Pold1/Pole2/Rad18/Nsmce1/Pclaf/Dtl/Polh/Vcp	11
Crnkl1		GO:0120031	plasma membrane bounded cell projection assembly	73/1672	539/21806	1.37973e-06	2.64591e-05	2.1858e-05	Abl1/Prdx6/Cep131/Cttn/Dnm2/Mapre1/Ephb2/Fer/Cep250/Kif3a/Mns1/Nek1/Pcnt/Rdx/Rpgr/Stil/Plk4/Vav2/Ezr/Coro1c/Pibf1/Celsr2/Dbn1/Bin3/Ccdc96/Tmem107/Sclt1/Ift172/Ift74/Cep70/Arl13b/Anln/Poc1a/Ccdc57/Dync2i2/Cep89/Fam98a/Tmem138/Wdr35/Dock11/Hyls1/2700049A03Rik/Tchp/Cep41/Zfp423/Tmem17/Wdr90/Ift140/Rcc2/Cspg4/Ulk4/Dync2li1/Cep164/Cep290/Wdpcp/Cntrob/Cenpj/Spata13/Crocc/Ofd1/Disc1/Ift52/Ttc26/C2cd3/Sy…	73
Crocc		GO:0009123	nucleoside monophosphate metabolic process	18/1672	66/21806	1.494e-06	2.85661e-05	2.35987e-05	Ada/Adsl/Ak2/Dck/Gart/Nme2/Shmt1/Tyms/Umps/Impdh2/Paics/Cad/Uck2/Atic/Dut/Gmps/Ppat/Dnph1	18
Csk		GO:0000056	ribosomal small subunit export from nucleus	7/1672	10/21806	1.50225e-06	2.86396e-05	2.36594e-05	Npm1/Nup88/Ran/Riok2/Nop9/Xpo1/Ltv1	7
Cspg4		GO:0043631	RNA polyadenylation	15/1672	48/21806	1.69226e-06	3.21677e-05	2.6574e-05	Ctr9/Nelfe/Cpsf2/Snrpa/Cpsf3/Paf1/Fip1l1/Nudt21/Wdr33/Cpsf1/Scaf8/Rnf20/Cdc73/Papolg/Cpsf6	15
Csrp1		GO:0018394	peptidyl-lysine acetylation	32/1672	170/21806	1.81897e-06	3.44756e-05	2.84805e-05	Brca1/Chek1/Ctcf/Hcfc1/Hdac2/Smad4/Myod1/Por/Ruvbl2/Sin3a/Smarca4/Smarcb1/Tcf3/Map3k7/Kat6b/Actl6a/Ruvbl1/Brd4/Noc2l/Pole3/Naa40/Phf14/Hat1/Supt3/Yeats2/Tada2a/Bag6/Taf6l/Kat6a/Taf1/Auts2/Jade3	32
Csrp2		GO:0000281	mitotic cytokinesis	18/1672	67/21806	1.89741e-06	3.58577e-05	2.96223e-05	Ank3/Birc5/Cenpa/Ect2/Incenp/Stmn1/Nup62/Pdcd6ip/Plk1/Kif20a/Racgap1/Cul7/Anln/Kif23/Cep55/Ckap2/Nusap1/Cntrob	18
Cstf1		GO:1902369	negative regulation of RNA catabolic process	19/1672	74/21806	2.0903e-06	3.92309e-05	3.2409e-05	Hnrnpd/Dhx9/E2f1/Elavl1/Mapkapk2/Hnrnpu/Ybx2/Rbm38/Syncrip/Taf15/Nbas/Dhx36/Lrpprc/Parn/Hnrnpa0/Srsf1/Thrap3/Tardbp/Fus	19
Ctc1		GO:0010972	negative regulation of G2/M transition of mitotic cell cycle	17/1672	61/21806	2.094e-06	3.92309e-05	3.2409e-05	Blm/Brca1/Cdk1/Chek1/Mre11a/Orc1/Plk1/Rad21/Cdc6/Nbn/Miip/Dtl/Ticrr/Cdk5rap3/Babam2/Ints3/Topbp1	17
Ctcf		GO:0051568	histone H3-K4 methylation	17/1672	61/21806	2.094e-06	3.92309e-05	3.2409e-05	Brca1/Ctnnb1/Dnmt1/Dnmt3b/Smad4/Myb/Ctr9/Ash2l/Macroh2a1/Nelfe/H1f2/H1f4/Bcor/Kdm1a/Ehmt2/Setd1a/Auts2	17
Ctdp1		GO:0051988	regulation of attachment of spindle microtubules to kinetochore	8/1672	14/21806	2.31969e-06	4.33342e-05	3.57987e-05	Ect2/Nek2/Aurkb/Racgap1/Hnrnpu/Knstrn/Rcc2/Ccnb1	8
Ctnna1		GO:0016573	histone acetylation	29/1672	148/21806	2.36452e-06	4.40451e-05	3.6386e-05	Brca1/Chek1/Ctcf/Hcfc1/Smad4/Myod1/Ruvbl2/Sin3a/Smarca4/Smarcb1/Tcf3/Map3k7/Kat6b/Actl6a/Ruvbl1/Brd4/Noc2l/Pole3/Naa40/Phf14/Hat1/Supt3/Yeats2/Tada2a/Taf6l/Kat6a/Taf1/Auts2/Jade3	29
Ctnnb1		GO:0045143	homologous chromosome segregation	18/1672	68/21806	2.39685e-06	4.45197e-05	3.67781e-05	Ccne1/Cenpc1/Mre11a/Plk1/Psmc3ip/Rad21/Rec8/Sgo2a/Trip13/Syce2/Sgo1/Ndc1/Ago4/Espl1/Ehmt2/Bag6/Brip1/Zcwpw1	18
Ctnnbl1		GO:0072594	establishment of protein localization to organelle	59/1672	412/21806	2.41329e-06	4.46975e-05	3.69249e-05	Ap4m1/Brca1/Cct2/Cct3/Cct4/Cct5/Cct6a/Cct7/Cct8/Cdk1/E2f3/Ect2/Hspa8/Hsph1/Hspd1/Hsp90ab1/Hsp90aa1/Hspa4/Elavl1/Hyal2/Kpnb1/Kpna2/Nedd4/Nup50/Nup62/Pola2/Nup88/Ran/Ruvbl2/Tcp1/Trim28/Trp53/Srp54a/Macroh2a1/Sec61a1/Pmaip1/Timm50/Rbm22/Nolc1/Ubr5/Nipbl/Lrwd1/Pot1b/Dusp18/Pik3r4/Fam53b/Nup107/Pom121/Sec13/Nup153/Spidr/Tardbp/Nup133/Nup54/Ipo8/Vps37b/Macroh2a2/Nup85/Srp54b	59
Ctnnd1		GO:0010638	positive regulation of organelle organization	69/1672	509/21806	2.58291e-06	4.77031e-05	3.94079e-05	Abl1/Hnrnpd/Ctnnb1/Cct2/Cct3/Cct4/Cct5/Cct6a/Cct7/Cct8/Cttn/Dnmt1/Mapre1/Fen1/Fer/Mad1l1/Mns1/Mre11a/Nek2/Nup62/Pdcd6ip/Rad21/Rad50/Rad51ap1/Trim27/Plk4/Aurkb/Aurka/Tcp1/Trim28/Trp53/Atrx/Xrcc5/G3bp2/Map3k1/Macroh2a1/G3bp1/Nbn/Gnl3/Bok/Anapc4/Cdc23/Hnrnpa2b1/Anapc7/Psrc1/Pmaip1/Fbxo5/Cdt1/Nsmce2/Sgo2a/Cdc16/Sfpq/Dhx36/Pot1b/Parn/Morc2a/Wdr35/Ckap5/Setdb1/Synpo/Cnot6/Nusap1/Cenpj/Washc5/Pphln1/Cro…	69
Ctps		GO:0008315	G2/MI transition of meiotic cell cycle	5/1672	5/21806	2.63573e-06	4.78628e-05	3.95398e-05	Ccnb2/Cdc25a/Cdc25b/Cdc25c/Ndc80	5
Ctps2		GO:0051256	mitotic spindle midzone assembly	5/1672	5/21806	2.63573e-06	4.78628e-05	3.95398e-05	Aurkb/Racgap1/Kif23/Map10/Prc1	5
Ctr9		GO:0072757	cellular response to camptothecin	5/1672	5/21806	2.63573e-06	4.78628e-05	3.95398e-05	Blm/Rad51/Recql5/Spidr/Fancb	5
Ctse		GO:1902292	cell cycle DNA replication initiation	5/1672	5/21806	2.63573e-06	4.78628e-05	3.95398e-05	Mcm3/Mcm2/Mcm4/Pola1/Gins3	5
Ctsz		GO:1902315	nuclear cell cycle DNA replication initiation	5/1672	5/21806	2.63573e-06	4.78628e-05	3.95398e-05	Mcm3/Mcm2/Mcm4/Pola1/Gins3	5
Cttn		GO:1902975	mitotic DNA replication initiation	5/1672	5/21806	2.63573e-06	4.78628e-05	3.95398e-05	Mcm3/Mcm2/Mcm4/Pola1/Gins3	5
Cttnbp2nl		GO:0051302	regulation of cell division	33/1672	182/21806	2.97989e-06	5.3901e-05	4.4528e-05	Blm/Cat/Cdc25b/Plk3/Ect2/Incenp/Nup62/Pax6/Pgf/Plk1/Ptn/Kif20a/Sfrp2/Plk4/Aurkb/Aurka/Cdc6/Racgap1/E2f7/Pdgfc/Prpf40a/Kif18b/Kif23/Map10/Pik3r4/Thoc5/E2f8/Prdm15/Pik3c3/Prc1/Insc/Setd2/Kif14	33
Cul4b		GO:0007131	reciprocal meiotic recombination	15/1672	50/21806	3.0097e-06	5.3901e-05	4.4528e-05	Psmc3ip/Rad51/Rad51ap1/Rad54l/Top2a/Top2b/Trip13/Cenps/Mnd1/Rad51c/Chtf18/Topbp1/Brip1/Eme1/Rad54b	15
Cul7		GO:0044818	mitotic G2/M transition checkpoint	15/1672	50/21806	3.0097e-06	5.3901e-05	4.4528e-05	Blm/Brca1/Cdk1/Chek1/Mre11a/Orc1/Plk1/Cdc6/Nbn/Dtl/Ticrr/Cdk5rap3/Babam2/Ints3/Topbp1	15
Cwc27		GO:0061647	histone H3-K9 modification	15/1672	50/21806	3.0097e-06	5.3901e-05	4.4528e-05	Brca1/Chek1/Dnmt1/Dnmt3b/Smad4/Myb/Smarcb1/Atrx/Suv39h2/Zfp110/Setdb1/Kdm1a/Ehmt2/Kdm4b/Kdm4a	15
Cyp39a1		GO:0140527	reciprocal homologous recombination	15/1672	50/21806	3.0097e-06	5.3901e-05	4.4528e-05	Psmc3ip/Rad51/Rad51ap1/Rad54l/Top2a/Top2b/Trip13/Cenps/Mnd1/Rad51c/Chtf18/Topbp1/Brip1/Eme1/Rad54b	15
D11Wsu47e		GO:1902806	regulation of cell cycle G1/S phase transition	29/1672	150/21806	3.13266e-06	5.58777e-05	4.6161e-05	Apex1/Casp2/Ccnd1/Ccnd2/Plk3/Ddx3x/E2f1/Ezh2/Gas1/Haspin/Psme1/Rdx/Rpa2/Tcf3/Trp53/Dbf4/Larp7/E2f7/Paf1/Rbm38/Pidd1/Anp32b/Eef1aknmt/Fam83d/Cul4b/Eif4g1/Cdc73/Rfwd3/Kif14	29
D17H6S56E-5		GO:0034248	regulation of cellular amide metabolic process	62/1672	444/21806	3.13726e-06	5.58777e-05	4.6161e-05	Aco1/Hnrnpd/Cdk4/Ddx3x/Dhx9/Eif2s1/Rack1/Gspt1/Hnrnpl/Elavl1/Ilf3/Khsrp/Ncl/Npm1/Pa2g4/Rbm3/Upf1/Rpl22/Khdrbs1/Shmt1/Tcof1/Trp53/Tyms/Abce1/Eif3b/Pum3/Ybx2/Ddx39b/Caprin1/Eif3d/Syncrip/Dph2/Exosc8/Nolc1/Dhx36/Lrpprc/Parn/Hnrnpr/Rps9/Ago4/Cnot10/Pum1/Nat10/Cnot6/Eprs/Shmt2/Plxnb2/Casc3/Eif4a3/Eif4g1/Mettl14/Pde12/Ythdf2/Tut4/Tardbp/Gcn1/Cnot3/Cnot1/Aars/Mex3d/Ncbp1/Rpl5	62
D430041D05Rik		GO:0032465	regulation of cytokinesis	22/1672	97/21806	3.2149e-06	5.70277e-05	4.7111e-05	Cdc25b/Plk3/Ect2/Incenp/Nup62/Plk1/Kif20a/Plk4/Aurkb/Aurka/Cdc6/Racgap1/E2f7/Prpf40a/Kif23/Map10/Pik3r4/E2f8/Pik3c3/Prc1/Setd2/Kif14	22
Dars		GO:2001021	negative regulation of response to DNA damage stimulus	19/1672	76/21806	3.21938e-06	5.70277e-05	4.7111e-05	Tpt1/Xrcc1/Chek2/Ddx39b/Brd4/Fbxo5/Aunip/Ubr5/Ddias/Smchd1/Bcl2l12/Kdm1a/Thoc5/Recql5/Ccar2/Rmi2/Dyrk3/Fancb/Rtel1	19
Dars2		GO:0031440	regulation of mRNA 3'-end processing	11/1672	28/21806	3.29268e-06	5.81677e-05	4.80528e-05	Ctr9/Nelfe/Snrpa/Paf1/Nudt21/Dhx36/Rnf20/Cdc73/Ccnb1/Cpsf6/Ncbp1	11
Dazap1		GO:0002181	cytoplasmic translation	21/1672	90/21806	3.30242e-06	5.81817e-05	4.80643e-05	Rplp0/Dhx9/Eif3a/Eif4a1/Gspt1/Rpsa/Rps2/Rpl22/Rpl36a/Rpl6/Rpl8/Rps26/Eif3d/Rpl15/Dph2/Dhx36/Ckap5/Eif2b3/Ythdf2/Dhx29/Aars	21
Dbf4		GO:0098727	maintenance of cell number	32/1672	175/21806	3.47333e-06	6.10274e-05	5.04152e-05	Cdh2/Smc3/Ezh2/Elavl1/Nfya/Ptn/Rbpj/Sfrp1/Smarca4/Klf10/Tpt1/Ctr9/Smc1a/Med14/Gnl3/Paf1/Med12/Nipbl/Wdr43/Selenon/Arid1a/Dis3l2/Mettl14/Cdc73/Taf6l/Tut4/Cnot3/Wdr62/Setd1a/Cnot1/Kat6a/Ss18	32
Dbn1		GO:0016032	viral process	51/1672	342/21806	3.56771e-06	6.25167e-05	5.16455e-05	Ccnk/Ddb1/Ddx3x/Dhx9/Eif3a/Hcfc1/Hspa8/Hsp90ab1/Hyal2/Ilf3/Jun/Kpna2/Mre11a/Nedd4/Pdcd6ip/Ppib/Ptbp1/Nectin2/Rad50/Trim27/Smarca4/Smarcb1/Ssb/Stau1/Trim28/Top2a/Top2b/Trp53/Pcbp1/Map3k1/Nbn/Eif3b/Larp7/Eif3d/Ppie/Brd4/Trim59/Ctdp1/Morc2a/Vps16/Tfap4/Setdb1/Fam111a/Pde12/Eif3l/Gtf2b/Tardbp/Vcp/Dcaf1/Vps37b/Hdac1	51
Dcaf15		GO:0060341	regulation of cellular localization	104/1672	870/21806	3.65989e-06	6.39595e-05	5.28374e-05	Abl1/Actb/Parp1/Ank3/Birc5/Cep131/Brca1/Ctnna1/Ctnnb1/Ccne1/Cct2/Cct3/Cct4/Cct5/Cct6a/Cct7/Cct8/Cdk1/Cdh2/Plk3/Csk/Dhx9/Diaph1/Ect2/Ephb2/F2r/Fer/Gas1/Rack1/Gpc1/Gpc4/Hnrnpk/Hsph1/Hsp90ab1/Hsp90aa1/Hyal2/Cep250/Kif3a/Mad1l1/Commd1/Nedd4/Npm1/Nup62/Pcnt/Plcg1/Plk1/Ptn/Ran/Rangap1/Rdx/Khdrbs1/Sin3a/Aurkb/Tcp1/Trim28/Ezr/Bves/Macroh2a1/Larp7/Gnl3/Hnrnpu/Tamalin/Dbn1/Pmaip1/Cnpy4/Rbm22/Riok2/Ndc80/Cd…	104
Dcakd		GO:0043628	ncRNA 3'-end processing	13/1672	39/21806	3.69628e-06	6.425e-05	5.30774e-05	Fbl/Ssb/Larp7/Exosc10/Eri1/Ints1/Elac2/Exosc8/Eri2/Ints8/Parn/Ints7/Ints5	13
Dck		GO:0051567	histone H3-K9 methylation	13/1672	39/21806	3.69628e-06	6.425e-05	5.30774e-05	Brca1/Dnmt1/Dnmt3b/Myb/Smarcb1/Atrx/Suv39h2/Zfp110/Setdb1/Kdm1a/Ehmt2/Kdm4b/Kdm4a	13
Ddah2		GO:0009165	nucleotide biosynthetic process	36/1672	209/21806	3.72393e-06	6.45581e-05	5.33319e-05	Ada/Parp1/Adsl/Ak2/Dck/Eno1/Gart/Nme2/Rrm1/Rrm2/Shmt1/Dtymk/Tyms/Umps/Impdh2/Papss1/Ctps/Ctps2/Nme4/Paics/Dcakd/Cad/Coasy/Uck2/Acly/Atic/Dut/Nme7/Prpsap2/Gmps/Ppat/Vcp/Idh2/Prps1l3/Gars/Mthfd2l	36
Ddb1		GO:0030031	cell projection assembly	73/1672	554/21806	3.78443e-06	6.54324e-05	5.40543e-05	Abl1/Prdx6/Cep131/Cttn/Dnm2/Mapre1/Ephb2/Fer/Cep250/Kif3a/Mns1/Nek1/Pcnt/Rdx/Rpgr/Stil/Plk4/Vav2/Ezr/Coro1c/Pibf1/Celsr2/Dbn1/Bin3/Ccdc96/Tmem107/Sclt1/Ift172/Ift74/Cep70/Arl13b/Anln/Poc1a/Ccdc57/Dync2i2/Cep89/Fam98a/Tmem138/Wdr35/Dock11/Hyls1/2700049A03Rik/Tchp/Cep41/Zfp423/Tmem17/Wdr90/Ift140/Rcc2/Cspg4/Ulk4/Dync2li1/Cep164/Cep290/Wdpcp/Cntrob/Cenpj/Spata13/Crocc/Ofd1/Disc1/Ift52/Ttc26/C2cd3/Sy…	73
Ddi2		GO:1901977	negative regulation of cell cycle checkpoint	7/1672	11/21806	3.85601e-06	6.64931e-05	5.49305e-05	Mad1l1/Aurka/Chek2/Ddx39b/Brd4/Cdt1/Thoc5	7
Ddias		GO:0035825	homologous recombination	15/1672	51/21806	3.96303e-06	6.81579e-05	5.63057e-05	Psmc3ip/Rad51/Rad51ap1/Rad54l/Top2a/Top2b/Trip13/Cenps/Mnd1/Rad51c/Chtf18/Topbp1/Brip1/Eme1/Rad54b	15
Ddr1		GO:0051571	positive regulation of histone H3-K4 methylation	9/1672	19/21806	4.08286e-06	7.00334e-05	5.78551e-05	Brca1/Ctnnb1/Dnmt1/Dnmt3b/Smad4/Myb/Ctr9/Nelfe/Auts2	9
Ddx1		GO:0043489	RNA stabilization	17/1672	64/21806	4.3145e-06	7.3812e-05	6.09766e-05	Hnrnpd/Dhx9/E2f1/Elavl1/Mapkapk2/Hnrnpu/Ybx2/Rbm38/Syncrip/Taf15/Dhx36/Parn/Hnrnpa0/Srsf1/Thrap3/Tardbp/Fus	17
Ddx10		GO:0032205	negative regulation of telomere maintenance	12/1672	34/21806	4.42475e-06	7.54995e-05	6.23708e-05	Parp1/Rad50/Xrcc1/Nbn/Exosc10/Hnrnpu/Ctc1/Pot1b/Nat10/Stn1/Pif1/Rtel1	12
Ddx18		GO:0048589	developmental growth	97/1672	801/21806	4.51242e-06	7.67938e-05	6.34399e-05	Abl1/Adnp/Apba2/Rnd2/Ddr1/Ctnnb1/Cdk1/Cdk4/Chek1/Cntf/Col9a1/Cttn/Dnm2/Ezh2/Ptk2/Gamt/Gas1/Gas2/Gli2/Hdac2/Hdac6/Hnrnpk/Hsp90ab1/Hsp90aa1/Lhx1/Smad2/Smad4/Meis1/Afdn/Myod1/Nek1/Pcnt/Pdgfra/Pim1/Plaa/Por/Ppib/Mapk11/Ptn/Ptprs/Rbp4/Rbpj/Ryk/Sfrp2/Sema6a/Sema6c/Sfrp1/Stil/Sin3a/Smarca4/Aurka/Trim28/Trp53/Ctr9/Ezr/Atrx/Nbn/Prpf19/Clic4/Fubp1/Ddx39b/Dbn1/Ybx3/Brd4/Bin3/Med12/Evc/Ctdp1/Rpl4/Ints1/Ctc1/…	97
Ddx19a		GO:0000381	regulation of alternative mRNA splicing, via spliceosome	16/1672	58/21806	4.81069e-06	8.16561e-05	6.74568e-05	Khdrbs3/Hnrnpl/Myod1/Ptbp1/Rbmx/Khdrbs1/Srsf2/Tra2b/Hnrnpu/Rbm25/Srsf6/Srrm4/Raver1/Rbm15b/Thrap3/Nova2	16
Ddx20		GO:0097292	XMP metabolic process	6/1672	8/21806	4.92851e-06	8.27303e-05	6.83441e-05	Adsl/Gart/Impdh2/Paics/Atic/Ppat	6
Ddx21		GO:0097293	XMP biosynthetic process	6/1672	8/21806	4.92851e-06	8.27303e-05	6.83441e-05	Adsl/Gart/Impdh2/Paics/Atic/Ppat	6
Ddx27		GO:0097294	'de novo' XMP biosynthetic process	6/1672	8/21806	4.92851e-06	8.27303e-05	6.83441e-05	Adsl/Gart/Impdh2/Paics/Atic/Ppat	6
Ddx31		GO:0000466	maturation of 5.8S rRNA from tricistronic rRNA transcript (SSU-rRNA, 5.8S rRNA, LSU-rRNA)	10/1672	24/21806	4.93523e-06	8.27303e-05	6.83441e-05	Npm1/Exosc10/Ftsj3/Rrs1/Rcl1/Pes1/Eri1/Nop9/Exosc8/Eri2	10
Ddx39		GO:0051570	regulation of histone H3-K9 methylation	11/1672	29/21806	4.9376e-06	8.27303e-05	6.83441e-05	Brca1/Dnmt1/Dnmt3b/Myb/Smarcb1/Atrx/Zfp110/Kdm1a/Ehmt2/Kdm4b/Kdm4a	11
Ddx39b		GO:0006220	pyrimidine nucleotide metabolic process	13/1672	40/21806	5.09286e-06	8.51123e-05	7.0312e-05	Dck/Nme2/Shmt1/Dtymk/Tyms/Umps/Ctps/Ctps2/Nme4/Cad/Uck2/Dut/Nme7	13
Ddx3x		GO:0061640	cytoskeleton-dependent cytokinesis	21/1672	93/21806	5.75135e-06	9.58705e-05	7.91994e-05	Ank3/Birc5/Cenpa/Ect2/Incenp/Stmn1/Nup62/Pdcd6ip/Plk1/Kif20a/Aurkb/Racgap1/Septin11/Cul7/Anln/Kif23/Cep55/Ckap2/Nusap1/Cntrob/Washc5	21
Ddx42		GO:1901293	nucleoside phosphate biosynthetic process	36/1672	213/21806	5.81143e-06	9.66243e-05	7.98221e-05	Ada/Parp1/Adsl/Ak2/Dck/Eno1/Gart/Nme2/Rrm1/Rrm2/Shmt1/Dtymk/Tyms/Umps/Impdh2/Papss1/Ctps/Ctps2/Nme4/Paics/Dcakd/Cad/Coasy/Uck2/Acly/Atic/Dut/Nme7/Prpsap2/Gmps/Ppat/Vcp/Idh2/Prps1l3/Gars/Mthfd2l	36
Ddx46		GO:0000462	maturation of SSU-rRNA from tricistronic rRNA transcript (SSU-rRNA, 5.8S rRNA, LSU-rRNA)	12/1672	35/21806	6.26466e-06	0.000103894	8.58279e-05	Rps19/Wdr46/Rrs1/Rcl1/Utp3/Nop9/Tsr1/Pwp2/Dhx37/Tbl3/Bms1/Utp6	12
Ddx51		GO:0007163	establishment or maintenance of cell polarity	37/1672	223/21806	6.72764e-06	0.000111288	9.19362e-05	Actb/Rnd2/Ctnna1/Cenpa/Hey1/Hsp90ab1/Hsp90aa1/Kif3a/Arhgef2/Fam89b/Pax6/Pdcd6ip/Plk1/Exoc4/Ezr/Wee1/Pdlim1/Mad2l1/Amotl2/Ndc80/Nde1/Camsap3/Spdl1/Dlg5/Sapcd2/Kif2c/Rnd3/Sipa1l3/Ckap5/Pard3/Frmd4a/Cep290/Wdpcp/Frmd4b/Insc/Lrrc7/Syne2	37
Ddx59		GO:0006336	DNA replication-independent nucleosome assembly	9/1672	20/21806	6.91743e-06	0.000113849	9.40512e-05	Rbbp4/Atrx/Nasp/Cenpp/Mis18a/Asf1b/Itgb3bp/Oip5/Hat1	9
Decr1		GO:0046653	tetrahydrofolate metabolic process	9/1672	20/21806	6.91743e-06	0.000113849	9.40512e-05	Dhfr/Gart/Mthfd2/Shmt1/Tyms/Shmt2/Atic/Mthfd1l/Mthfd2l	9
Degs2		GO:0007143	female meiotic nuclear division	13/1672	41/21806	6.93591e-06	0.000113865	9.40644e-05	Ccnb2/Cdc25b/Plk1/Aurka/Top2a/Ttk/Ndc80/Fbxo5/Sgo2a/Trip13/Rad51c/Ncaph/Washc5	13
Dek		GO:0043543	protein acylation	39/1672	241/21806	7.08687e-06	0.00011605	9.58696e-05	Brca1/Chek1/Ctcf/Ddx3x/Hcfc1/Hdac2/Smad4/Myod1/Por/Ruvbl2/Sin3a/Smarca4/Smarcb1/Tcf3/Map3k7/Kat6b/Naa10/Actl6a/Ruvbl1/Brd4/Noc2l/Pole3/Naa40/Esco2/Dscc1/Naa15/Phf14/Nat10/Hat1/Supt3/Yeats2/Tada2a/Bag6/Taf6l/Gtf2b/Kat6a/Taf1/Auts2/Jade3	39
Dennd2a		GO:0006298	mismatch repair	10/1672	25/21806	7.66018e-06	0.000125123	0.000103365	Hmgb1/Msh2/Msh6/Pcna/Rpa2/Exo1/Rpa1/Rnaseh2a/Mutyh/Setd2	10
Depdc1b		GO:0006352	DNA-templated transcription, initiation	22/1672	102/21806	7.68151e-06	0.000125157	0.000103393	Hmgb1/Jun/Ubtf/Trp53/Med14/Med12/Polr1e/Gtf2f2/Gtf3c5/Cand1/Dhx36/Bclaf1/Gtf2e1/Smarca5/Rrn3/Taf6l/Taf5/Gtf2b/Gtf3c1/Gtf3c4/Setx/Taf1	22
Dera		GO:0048255	mRNA stabilization	15/1672	54/21806	8.63841e-06	0.000139812	0.0001155	Hnrnpd/Dhx9/E2f1/Elavl1/Mapkapk2/Hnrnpu/Ybx2/Rbm38/Syncrip/Taf15/Hnrnpa0/Srsf1/Thrap3/Tardbp/Fus	15
Dhfr		GO:0000463	maturation of LSU-rRNA from tricistronic rRNA transcript (SSU-rRNA, 5.8S rRNA, LSU-rRNA)	8/1672	16/21806	8.64548e-06	0.000139812	0.0001155	Npm1/Rpl7/Ftsj3/Pes1/Ddx18/Rpf2/Gtpbp4/Znhit6	8
Dhrs4		GO:0051984	positive regulation of chromosome segregation	8/1672	16/21806	8.64548e-06	0.000139812	0.0001155	Mad1l1/Aurkb/Cdc6/Hnrnpu/Rad18/Cdt1/Rcc2/Ccnb1	8
Dhx15		GO:0040001	establishment of mitotic spindle localization	12/1672	36/21806	8.74327e-06	0.000141042	0.000116516	Cenpa/Kpnb1/Arhgef2/Pax6/Plk1/Mad2l1/Ndc80/Nde1/Spdl1/Sapcd2/Nusap1/Insc	12
Dhx16		GO:0009262	deoxyribonucleotide metabolic process	14/1672	48/21806	9.23086e-06	0.000148539	0.000122709	Ada/Ak2/Dck/Nme2/Rrm1/Rrm2/Shmt1/Dtymk/Tyms/Samhd1/Oga/Dut/Dera/Dnph1	14
Dhx29		GO:0042255	ribosome assembly	16/1672	61/21806	9.79265e-06	0.000156803	0.000129536	Rplp0/Ddx3x/Rpsa/Rps2/Rpl6/Rps19/Rps5/Xrcc5/Rrs1/Rpf2/Efl1/Nop2/Pwp2/Dhx37/Dhx29/Rpl5	16
Dhx33		GO:1902373	negative regulation of mRNA catabolic process	16/1672	61/21806	9.79265e-06	0.000156803	0.000129536	Hnrnpd/Dhx9/E2f1/Elavl1/Mapkapk2/Hnrnpu/Ybx2/Rbm38/Syncrip/Taf15/Nbas/Hnrnpa0/Srsf1/Thrap3/Tardbp/Fus	16
Dhx35		GO:0001832	blastocyst growth	11/1672	31/21806	1.04702e-05	0.00016724	0.000138158	Chek1/Smarca4/Ctr9/Nbn/Prpf19/Brd4/Ints1/Gins1/Setdb1/Gins4/Palb2	11
Dhx36		GO:0006346	DNA methylation-dependent heterochromatin assembly	9/1672	21/21806	1.12811e-05	0.000179751	0.000148494	Dnmt1/Dnmt3b/Hells/Smarca4/Trim28/Morc2a/Setdb1/Pphln1/Hdac1	9
Dhx37		GO:0017148	negative regulation of translation	32/1672	185/21806	1.15423e-05	0.000183463	0.00015156	Hnrnpd/Ddx3x/Eif2s1/Rack1/Ilf3/Khsrp/Ncl/Upf1/Shmt1/Tyms/Ybx2/Caprin1/Syncrip/Exosc8/Dhx36/Parn/Hnrnpr/Ago4/Cnot10/Pum1/Cnot6/Eprs/Eif4a3/Eif4g1/Mettl14/Pde12/Ythdf2/Tut4/Tardbp/Cnot3/Cnot1/Mex3d	32
Dhx9		GO:1902808	positive regulation of cell cycle G1/S phase transition	14/1672	49/21806	1.20165e-05	0.000190448	0.00015733	Apex1/Ccnd1/Ccnd2/Ddx3x/Ezh2/Rdx/Dbf4/Larp7/Paf1/Anp32b/Fam83d/Cul4b/Eif4g1/Cdc73	14
Diaph1		GO:0007095	mitotic G2 DNA damage checkpoint signaling	12/1672	37/21806	1.20403e-05	0.000190448	0.00015733	Blm/Brca1/Cdk1/Chek1/Mre11a/Plk1/Nbn/Dtl/Ticrr/Cdk5rap3/Babam2/Topbp1	12
Diaph3		GO:2000045	regulation of G1/S transition of mitotic cell cycle	25/1672	128/21806	1.21599e-05	0.000191873	0.000158508	Apex1/Casp2/Ccnd1/Ccnd2/Plk3/Ddx3x/E2f1/Ezh2/Haspin/Psme1/Rdx/Rpa2/Tcf3/Trp53/Dbf4/Larp7/E2f7/Rbm38/Pidd1/Anp32b/Cul4b/Eif4g1/Cdc73/Rfwd3/Kif14	25
Dis3		GO:0007417	central nervous system development	108/1672	938/21806	1.27768e-05	0.000201119	0.000166146	Abl1/Apaf1/Arnt2/Atoh1/Neurod6/Ctnnb1/Cdh2/Chrd/Cited1/Cntf/Diaph1/E2f1/Ephb2/Ezh2/Ptk2/Gas1/Gli2/Hdac2/Hnrnpk/Hsp90ab1/Hsp90aa1/Kif3a/Lhx1/Lhx3/Marcks/Meis1/Afdn/Nfib/Nhlh2/Mycn/Nnat/Otx1/Otx2/Pax6/Pcnt/Pou3f3/Ptn/Ptprs/Rbpj/Reln/Ryk/Sfrp2/Exoc4/Sfrp1/Stil/Tra2b/Sin3a/Smarca4/Ncor2/Sox5/Tacc3/Top2b/Trp53/Atrx/Xrcc1/Prpf19/Celsr2/Barhl1/Spata5/Med12/Ncstn/Utp3/Nde1/Anp32b/Ift172/Arl13b/Draxin/Nip…	108
Dis3l2		GO:0045876	positive regulation of sister chromatid cohesion	6/1672	9/21806	1.38198e-05	0.000216488	0.000178842	Fen1/Rad21/Macroh2a1/Nsmce2/Sgo2a/Sfpq	6
Disc1		GO:0051255	spindle midzone assembly	6/1672	9/21806	1.38198e-05	0.000216488	0.000178842	Incenp/Aurkb/Racgap1/Kif23/Map10/Prc1	6
Dlg5		GO:0030900	forebrain development	55/1672	397/21806	1.39622e-05	0.000217881	0.000179993	Apaf1/Atoh1/Neurod6/Ctnnb1/Cdh2/Chrd/E2f1/Ephb2/Gli2/Hdac2/Hnrnpk/Kif3a/Lhx1/Lhx3/Afdn/Nfib/Nhlh2/Otx1/Otx2/Pax6/Pcnt/Pou3f3/Ptprs/Rbpj/Reln/Ryk/Stil/Tra2b/Sin3a/Smarca4/Ncor2/Tacc3/Top2b/Atrx/Xrcc1/Nde1/Arl13b/Draxin/Mdga1/Slitrk5/Arid1a/Kdm1a/Ulk4/Mettl14/Satb2/Rarb/Sun2/Wdr62/Setd2/Tsku/Disc1/Syne2/Chd7/Kif14/Hdac1	55
Dlgap5		GO:0016458	gene silencing	38/1672	239/21806	1.39757e-05	0.000217881	0.000179993	Cdk2/Ddx3x/Dhx9/Dnmt1/Dnmt3b/Ezh2/Hells/Hmgb1/Elavl1/Rbm3/Smarca4/Ncor2/Ubtf/Trim28/Trp53/Hnrnpa2b1/Snd1/Pole3/Eri1/Tdrkh/Smchd1/Morc2a/Ago4/Cnot10/Pum1/Setdb1/Smarca5/Wtip/Cnot6/Hat1/Eif4g1/Pphln1/Tut4/Cnot3/Cnot1/Phf8/Ncbp1/Hdac1	38
Dmrta1		GO:0000022	mitotic spindle elongation	5/1672	6/21806	1.48067e-05	0.0002281	0.000188435	Aurkb/Racgap1/Kif23/Map10/Prc1	5
Dnah7a		GO:0006189	'de novo' IMP biosynthetic process	5/1672	6/21806	1.48067e-05	0.0002281	0.000188435	Adsl/Gart/Paics/Atic/Ppat	5
Dnajc2		GO:0034080	CENP-A containing nucleosome assembly	5/1672	6/21806	1.48067e-05	0.0002281	0.000188435	Nasp/Cenpp/Mis18a/Itgb3bp/Oip5	5
Dnajc7		GO:0061641	CENP-A containing chromatin organization	5/1672	6/21806	1.48067e-05	0.0002281	0.000188435	Nasp/Cenpp/Mis18a/Itgb3bp/Oip5	5
Dnajc9		GO:1901563	response to camptothecin	5/1672	6/21806	1.48067e-05	0.0002281	0.000188435	Blm/Rad51/Recql5/Spidr/Fancb	5
Dnm2		GO:0000731	DNA synthesis involved in DNA repair	11/1672	32/21806	1.48519e-05	0.000228257	0.000188564	Pcna/Pola1/Pold1/Pole/Pole2/Pold3/Pclaf/Dtl/Polh/Hrob/Vcp	11
Dnmt1		GO:0006177	GMP biosynthetic process	8/1672	17/21806	1.52303e-05	0.000233519	0.000192912	Ada/Adsl/Gart/Impdh2/Paics/Atic/Gmps/Ppat	8
Dnmt3b		GO:0019827	stem cell population maintenance	30/1672	171/21806	1.61214e-05	0.0002466	0.000203718	Cdh2/Smc3/Elavl1/Nfya/Ptn/Rbpj/Sfrp1/Smarca4/Klf10/Tpt1/Ctr9/Smc1a/Med14/Gnl3/Paf1/Med12/Nipbl/Wdr43/Arid1a/Dis3l2/Mettl14/Cdc73/Taf6l/Tut4/Cnot3/Wdr62/Setd1a/Cnot1/Kat6a/Ss18	30
Dnph1		GO:0097193	intrinsic apoptotic signaling pathway	45/1672	305/21806	1.71741e-05	0.000262087	0.000216512	Parp1/Apaf1/Brca1/Bub1/Hyou1/Casp2/Ddx3x/E2f1/Eno1/Fhit/Rack1/Hdac2/Hells/Hnrnpk/Hsph1/Melk/Msh2/Msh6/Siah1b/Trp53/Tpt1/Mapk7/Nbn/Chek2/Bok/Nono/Ybx3/Noc2l/Pmaip1/Fignl1/Armc10/Dyrk2/Sfpq/Bclaf1/Ddias/Bcl2l12/Kdm1a/Rrn3/Rtkn2/Trp53bp2/Ccar2/Bag6/E2f2/Eda2r/Hdac1	45
Dnttip2		GO:0034086	maintenance of sister chromatid cohesion	7/1672	13/21806	1.74733e-05	0.000264172	0.000218234	Atrx/Macroh2a1/Naa10/Nsmce2/Sgo2a/Nipbl/Dscc1	7
Dock11		GO:0035999	tetrahydrofolate interconversion	7/1672	13/21806	1.74733e-05	0.000264172	0.000218234	Dhfr/Mthfd2/Shmt1/Tyms/Shmt2/Mthfd1l/Mthfd2l	7
Dph2		GO:0051573	negative regulation of histone H3-K9 methylation	7/1672	13/21806	1.74733e-05	0.000264172	0.000218234	Brca1/Dnmt1/Dnmt3b/Smarcb1/Kdm1a/Kdm4b/Kdm4a	7
Draxin		GO:2000105	positive regulation of DNA-dependent DNA replication	7/1672	13/21806	1.74733e-05	0.000264172	0.000218234	Cdc7/Cdk2/Atrx/Dbf4/E2f7/Cdt1/E2f8	7
Dscc1		GO:0031647	regulation of protein stability	45/1672	306/21806	1.867e-05	0.00028161	0.00023264	Ctnnd1/Cct2/Cct3/Cct4/Cct5/Cct6a/Cct7/Cct8/Hcfc1/Hdac6/Hspa8/Hspd1/Hsp90ab1/Hsp90aa1/Commd1/Npm1/Pim1/Plk1/Ppib/Siah1b/Aurka/Tbl1x/Tbrg1/Tcf3/Tcp1/Trp53/Zfp207/Chek2/Mcm8/Mfsd1/Ndc80/Ddi2/Gtpbp4/Ubr5/Usp19/Telo2/Zbed3/Naa15/Cdc73/Tada2a/Ccar2/Bag6/Tardbp/Insc/Rpl5	45
Dsn1		GO:0009156	ribonucleoside monophosphate biosynthetic process	11/1672	33/21806	2.07392e-05	0.000312097	0.000257825	Ada/Adsl/Gart/Umps/Impdh2/Paics/Cad/Uck2/Atic/Gmps/Ppat	11
Dtl		GO:0006606	protein import into nucleus	30/1672	174/21806	2.28005e-05	0.000342323	0.000282796	Brca1/Cdk1/E2f3/Ect2/Hspa8/Hsp90ab1/Elavl1/Hyal2/Kpnb1/Kpna2/Nup50/Nup62/Pola2/Nup88/Ran/Trim28/Trp53/Rbm22/Nolc1/Ubr5/Fam53b/Nup107/Pom121/Sec13/Nup153/Tardbp/Nup133/Nup54/Ipo8/Nup85	30
Dtymk		GO:0071214	cellular response to abiotic stimulus	46/1672	318/21806	2.31916e-05	0.000346595	0.000286325	Actb/Parp1/Blm/Ctnnb1/Ccnd2/Cdc25a/Chek1/Ddb1/Ddx3x/Ect2/Eif2s1/H2ax/Hyal2/Nedd4/Npm1/Pcna/Pold1/Ptprk/Rad51/Rad51ap1/Rpgr/Ruvbl2/Sfrp2/Sfrp1/Aurkb/Trp53/Xrcc5/Chek2/Pbk/Ybx3/Noc2l/Fignl1/Eef1d/Pold3/Nipbl/Dhx36/Rhno1/Cul4b/Ddias/Mfap4/Ints7/Polh/Kdm1a/Oxsr1/Spidr/Lrrc8d	46
Dusp18		GO:0104004	cellular response to environmental stimulus	46/1672	318/21806	2.31916e-05	0.000346595	0.000286325	Actb/Parp1/Blm/Ctnnb1/Ccnd2/Cdc25a/Chek1/Ddb1/Ddx3x/Ect2/Eif2s1/H2ax/Hyal2/Nedd4/Npm1/Pcna/Pold1/Ptprk/Rad51/Rad51ap1/Rpgr/Ruvbl2/Sfrp2/Sfrp1/Aurkb/Trp53/Xrcc5/Chek2/Pbk/Ybx3/Noc2l/Fignl1/Eef1d/Pold3/Nipbl/Dhx36/Rhno1/Cul4b/Ddias/Mfap4/Ints7/Polh/Kdm1a/Oxsr1/Spidr/Lrrc8d	46
Dut		GO:0031329	regulation of cellular catabolic process	89/1672	750/21806	2.42042e-05	0.000360898	0.000298141	Apaf1/Apex1/Hnrnpd/Cbfa2t3/Plk3/Cttn/Dhx9/E2f1/Ptk2/Faf1/Fhit/Gnai3/Rack1/Hdac6/Hmgb1/Hsp90ab1/Hsp90aa1/Elavl1/Khsrp/Mapkapk2/Commd1/Myef2/Nnt/Npm1/Plk1/Psme1/Rdx/Upf1/Trim27/Smarcc1/Aurka/Trp53/Usp5/Ezr/Map3k7/Bok/Hnrnpu/Pbk/Carhsp1/Ybx2/Rbm38/Syncrip/Soga3/Exosc8/Taf15/Nbas/Usp19/Dhx36/Lrpprc/Parn/Hnrnpr/Zc3h18/Hnrnpm/Hnrnpa0/Cdk5rap3/Pum1/Wdr6/Sh3bp4/Pcsk9/Xpo1/Cnot6/Cdc20/Rnf144a/Ehmt2/Srsf1/…	89
Dvl2		GO:0006520	cellular amino acid metabolic process	39/1672	254/21806	2.46099e-05	0.000366108	0.000302444	Bcat1/Dhfr/Gamt/Gart/Odc1/Pemt/Shmt1/Vars/Txnrd1/Ddah2/Ctps/Ctps2/Aldh18a1/Pycr2/Cad/Afmid/Qars/Lars2/Blmh/Rars/Lars/Psat1/Eprs/Shmt2/Sephs1/Acy1/Tars/Pycr1/Dars/Dars2/Gmps/Ppat/Thnsl2/Aars/Ahcy/Tarsl2/Accs/Gars/Mthfd2l	39
Dync1i2		GO:0006289	nucleotide-excision repair	14/1672	52/21806	2.5313e-05	0.000374387	0.000309284	Gtf2h4/Hmgb1/Hmgn1/Commd1/Nthl1/Pold1/Pole/Rpa2/Trp53/Xab2/Pold3/Rpa1/Brip1/Fan1	14
Dync2li1		GO:2001242	regulation of intrinsic apoptotic signaling pathway	30/1672	175/21806	2.55324e-05	0.000374387	0.000309284	Parp1/Bub1/Hyou1/Ddx3x/Eno1/Rack1/Hdac2/Hells/Hnrnpk/Hsph1/Siah1b/Trp53/Tpt1/Mapk7/Bok/Nono/Ybx3/Noc2l/Pmaip1/Fignl1/Armc10/Sfpq/Bclaf1/Ddias/Bcl2l12/Kdm1a/Rrn3/Rtkn2/Ccar2/Hdac1	30
Dyrk2		GO:0001833	inner cell mass cell proliferation	8/1672	18/21806	2.55696e-05	0.000374387	0.000309284	Chek1/Prpf19/Brd4/Ints1/Gins1/Setdb1/Gins4/Palb2	8
Dyrk3		GO:0009147	pyrimidine nucleoside triphosphate metabolic process	8/1672	18/21806	2.55696e-05	0.000374387	0.000309284	Nme2/Dtymk/Ctps/Ctps2/Nme4/Cad/Dut/Nme7	8
E130114P18Rik		GO:0009263	deoxyribonucleotide biosynthetic process	8/1672	18/21806	2.55696e-05	0.000374387	0.000309284	Dck/Nme2/Rrm1/Rrm2/Shmt1/Dtymk/Tyms/Dut	8
E130307A14Rik		GO:0031145	anaphase-promoting complex-dependent catabolic process	8/1672	18/21806	2.55696e-05	0.000374387	0.000309284	Anapc1/Anapc4/Cdc23/Anapc7/Ube2c/Cdc16/Ube2s/Cdc20	8
E130308A19Rik		GO:0090231	regulation of spindle checkpoint	8/1672	18/21806	2.55696e-05	0.000374387	0.000309284	Mad1l1/Aurka/Mad2l1/Ndc80/Cdt1/Gen1/Ccnb1/Usp44	8
E2f1		GO:0046777	protein autophosphorylation	37/1672	237/21806	2.71822e-05	0.000397105	0.000328051	Abl1/Ddr1/Ctnnd1/Csk/Ddx3x/Eif2s1/Ptk2/Fer/Hspa8/Hspa9/Jun/Mapkapk2/Melk/Mre11a/Nek2/Nme2/Pdgfra/Pim1/Rad50/Trim28/Ttk/Vrk1/Mapk7/Map3k1/Map4k1/Nbn/Chek2/Pdgfc/Brd4/Nek6/Riok2/Cad/Rap2b/Oxsr1/Pak2/Pask/Tnik	37
E2f2		GO:0016073	snRNA metabolic process	11/1672	34/21806	2.85418e-05	0.000415101	0.000342918	Larp7/Exosc10/Nhp2/Ints1/Exosc8/Ints11/Ints8/Ints7/Ints5/Ints9/Ints3	11
E2f3		GO:0051973	positive regulation of telomerase activity	11/1672	34/21806	2.85418e-05	0.000415101	0.000342918	Ctnnb1/Cct2/Cct4/Hsp90ab1/Hsp90aa1/Nek2/Aurkb/Tcp1/Nvl/Pot1b/Parn	11
E2f7		GO:0006418	tRNA aminoacylation for protein translation	12/1672	40/21806	2.92591e-05	0.000424583	0.000350751	Vars/Qars/Lars2/Rars/Lars/Eprs/Tars/Dars/Dars2/Aars/Tarsl2/Gars	12
E2f8		GO:0051100	negative regulation of binding	29/1672	168/21806	3.02834e-05	0.000438468	0.000362222	Actb/Adnp/Crmp1/E2f1/Rack1/Hdac2/Hey1/Hnrnpk/Hspa4/Jun/Myod1/Nek2/Nfib/Ptprf/Sin3a/Aurkb/Aurka/Zfp90/Zfpm1/Larp7/Ybx2/Ctsz/Gtpbp4/Tfap4/Kdm1a/Pcsk9/Eif4a3/Disc1/Cpne1	29
Ebf1		GO:0009894	regulation of catabolic process	103/1672	904/21806	3.11223e-05	0.000449613	0.000371429	Apaf1/Apex1/Hnrnpd/Cbfa2t3/Cdk4/Plk3/Cttn/Ddb1/Dhx9/E2f1/Ptk2/Faf1/Fhit/Gnai3/Rack1/Hdac6/Hmgb1/Hsp90ab1/Hsp90aa1/Elavl1/Khsrp/Smad4/Mapkapk2/Commd1/Myef2/Nedd4/Nnt/Npm1/Odc1/Plk1/Psme1/Rdx/Upf1/Trim27/Smarcc1/Aurka/Trp53/Usp5/Ezr/Apc2/Map3k7/Chek2/Bok/Hnrnpu/Pbk/Carhsp1/Ybx2/Mad2l1/Rbm38/Syncrip/Soga3/Exosc8/Psmd1/Taf15/Nbas/Usp19/Fam83d/Dhx36/Lrpprc/Cul4b/Parn/Hnrnpr/Zc3h18/Dtl/Hnrnpm/Hnrnpa0/C…	103
Ebf3		GO:0070601	centromeric sister chromatid cohesion	6/1672	10/21806	3.22961e-05	0.000465536	0.000384583	Bub1/Bub1b/Ctnnb1/Naa10/Sgo2a/Sgo1	6
Eci2		GO:0009148	pyrimidine nucleoside triphosphate biosynthetic process	7/1672	14/21806	3.26269e-05	0.000467197	0.000385955	Nme2/Dtymk/Ctps/Ctps2/Nme4/Cad/Nme7	7
Ect2		GO:0010457	centriole-centriole cohesion	7/1672	14/21806	3.26269e-05	0.000467197	0.000385955	Ctnnb1/Cep250/Kif3a/Nek2/Sgo1/Crocc/Cntln	7
Eda2r		GO:1901836	regulation of transcription of nucleolar large rRNA by RNA polymerase I	7/1672	14/21806	3.26269e-05	0.000467197	0.000385955	Ncl/Smarca4/Smarcb1/Macroh2a1/Nol11/Pwp1/Macroh2a2	7
Eef1a1		GO:0051170	import into nucleus	30/1672	178/21806	3.56063e-05	0.00050874	0.000420274	Brca1/Cdk1/E2f3/Ect2/Hspa8/Hsp90ab1/Elavl1/Hyal2/Kpnb1/Kpna2/Nup50/Nup62/Pola2/Nup88/Ran/Trim28/Trp53/Rbm22/Nolc1/Ubr5/Fam53b/Nup107/Pom121/Sec13/Nup153/Tardbp/Nup133/Nup54/Ipo8/Nup85	30
Eef1d		GO:0042073	intraciliary transport	13/1672	47/21806	3.58705e-05	0.00051139	0.000422463	Cep131/Rpgr/Ift172/Ift74/Dync2i2/Wdr35/Ttc30a1/Ift140/Nme7/Dync2li1/Bbs12/Ift52/Ttc26	13
Efcab11		GO:2001022	positive regulation of response to DNA damage stimulus	22/1672	112/21806	3.61852e-05	0.000514748	0.000425237	Parp1/Blm/Brca1/Dhx9/Foxm1/Hmgb1/Pcna/Rad51ap1/Trim28/Timeless/Xrcc1/Pmaip1/Nsmce1/Bclaf1/Smchd1/Babam2/Ccar2/Spidr/Fus/Ankle1/Fancb/Zcwpw1	22
Efl1		GO:0046822	regulation of nucleocytoplasmic transport	24/1672	128/21806	3.63572e-05	0.000516066	0.000426326	Brca1/Cdk1/Dhx9/Ect2/Hsp90ab1/Hyal2/Nedd4/Nup62/Ran/Rangap1/Khdrbs1/Trim28/Rbm22/Riok2/Anp32b/Nolc1/Ubr5/Xpo1/Thoc5/Nup153/Tardbp/Setd2/Nup54/Cpsf6	24
Efna4		GO:1903829	positive regulation of cellular protein localization	41/1672	277/21806	3.69875e-05	0.000523868	0.000432771	Parp1/Ank3/Brca1/Cct2/Cct3/Cct4/Cct5/Cct6a/Cct7/Cct8/Cdk1/Ect2/Ephb2/Rack1/Hnrnpk/Hsp90ab1/Hyal2/Cep250/Commd1/Npm1/Nup62/Ptn/Ran/Rdx/Tcp1/Trim28/Ezr/Larp7/Gnl3/Pmaip1/Cnpy4/Rbm22/Ndc80/Cdt1/Ubr5/Hnrnpm/Cdk5rap3/Cenpq/Crocc/Tardbp/Epb41	41
Efnb1		GO:0021915	neural tube development	32/1672	196/21806	3.80359e-05	0.000537546	0.000444071	Abl1/Apaf1/Dvl2/Enah/Gas1/Gli2/Kif3a/Nup50/Pax6/Sfrp2/Sfrp1/Stil/Tead2/Tgif1/Map3k7/Fzd2/Med12/Tmem107/Ift172/Arl13b/Specc1l/Arid1a/Ift140/Plxnb2/Hectd1/Nup133/Setd2/Ift52/Mthfd1l/C2cd3/Cecr2/Mks1	32
Efs		GO:0006457	protein folding	28/1672	162/21806	4.02312e-05	0.000567339	0.000468683	Cct2/Cct3/Cct4/Cct5/Cct6a/Cct7/Cct8/Fkbp5/Pdia3/Hspa8/Hsph1/Hspd1/Hspa2/Hsp90ab1/Hsp90aa1/Hspa9/Ppib/Tcp1/Nudcd2/Prdx4/Ppie/Dnajc7/Ube4b/Cwc27/Pdcl/Ppil1/Pdia5/Tbcd	28
Eftud2		GO:0009220	pyrimidine ribonucleotide biosynthetic process	8/1672	19/21806	4.11963e-05	0.000579691	0.000478887	Nme2/Umps/Ctps/Ctps2/Nme4/Cad/Uck2/Nme7	8
Ehmt1		GO:0045739	positive regulation of DNA repair	17/1672	75/21806	4.13821e-05	0.000581047	0.000480008	Parp1/Blm/Brca1/Dhx9/Foxm1/Hmgb1/Pcna/Rad51ap1/Trim28/Timeless/Xrcc1/Smchd1/Babam2/Spidr/Fus/Fancb/Zcwpw1	17
Ehmt2		GO:0050821	protein stabilization	31/1672	189/21806	4.55943e-05	0.000638811	0.000527727	Ctnnd1/Cct2/Cct3/Cct4/Cct5/Cct6a/Cct7/Cct8/Hcfc1/Hspd1/Hsp90ab1/Hsp90aa1/Npm1/Pim1/Ppib/Tbl1x/Tbrg1/Tcf3/Tcp1/Trp53/Zfp207/Chek2/Mcm8/Mfsd1/Gtpbp4/Usp19/Telo2/Zbed3/Naa15/Bag6/Rpl5	31
Eif2b2		GO:0010032	meiotic chromosome condensation	5/1672	7/21806	4.85275e-05	0.00067554	0.000558068	Smc2/Incenp/Ncapd2/Smc4/Ncaph	5
Eif2b3		GO:0051231	spindle elongation	5/1672	7/21806	4.85275e-05	0.00067554	0.000558068	Aurkb/Racgap1/Kif23/Map10/Prc1	5
Eif2s1		GO:1904872	regulation of telomerase RNA localization to Cajal body	5/1672	7/21806	4.85275e-05	0.00067554	0.000558068	Cct2/Cct4/Tcp1/Exosc10/Parn	5
Eif3a		GO:0070979	protein K11-linked ubiquitination	10/1672	30/21806	4.93598e-05	0.000685658	0.000566428	Anapc1/Anapc4/Cdc23/Anapc7/Ube2t/Ube2c/Cdc16/Ube2s/Anapc2/Rnf26	10
Eif3b		GO:0018023	peptidyl-lysine trimethylation	14/1672	55/21806	5.01078e-05	0.000693086	0.000572564	Smarcb1/Ctr9/Atrx/H1f2/H1f4/Brd4/Suv39h2/Zfp110/Setdb1/Pwp1/Kdm4b/Kdm4a/Setd1a/Setd2	14
Eif3c		GO:0072527	pyrimidine-containing compound metabolic process	14/1672	55/21806	5.01078e-05	0.000693086	0.000572564	Dck/Nme2/Shmt1/Tk1/Dtymk/Tyms/Umps/Ctps/Ctps2/Nme4/Cad/Uck2/Dut/Nme7	14
Eif3d		GO:0000478	endonucleolytic cleavage involved in rRNA processing	7/1672	15/21806	5.71195e-05	0.000778478	0.000643107	Npm1/Rrs1/Rcl1/Nop9/Tsr1/Tbl3/Bms1	7
Eif3l		GO:0000479	endonucleolytic cleavage of tricistronic rRNA transcript (SSU-rRNA, 5.8S rRNA, LSU-rRNA)	7/1672	15/21806	5.71195e-05	0.000778478	0.000643107	Npm1/Rrs1/Rcl1/Nop9/Tsr1/Tbl3/Bms1	7
Eif4a1		GO:0006337	nucleosome disassembly	7/1672	15/21806	5.71195e-05	0.000778478	0.000643107	Smarca4/Smarcb1/Smarcc1/Smarce1/Smarcd1/Arid1a/Grwd1	7
Eif4a3		GO:0009130	pyrimidine nucleoside monophosphate biosynthetic process	7/1672	15/21806	5.71195e-05	0.000778478	0.000643107	Nme2/Shmt1/Tyms/Umps/Cad/Uck2/Dut	7
Eif4g1		GO:0045842	positive regulation of mitotic metaphase/anaphase transition	7/1672	15/21806	5.71195e-05	0.000778478	0.000643107	Mad1l1/Anapc4/Cdc23/Anapc7/Cdt1/Nsmce2/Cdc16	7
Elac2		GO:0090503	RNA phosphodiester bond hydrolysis, exonucleolytic	7/1672	15/21806	5.71195e-05	0.000778478	0.000643107	Exosc10/Cpsf3/Eri1/Exosc8/Eri2/Parn/Pde12	7
Elavl1		GO:1901970	positive regulation of mitotic sister chromatid separation	7/1672	15/21806	5.71195e-05	0.000778478	0.000643107	Mad1l1/Anapc4/Cdc23/Anapc7/Cdt1/Nsmce2/Cdc16	7
Elavl2		GO:0017038	protein import	35/1672	227/21806	5.74944e-05	0.000781948	0.000645973	Brca1/Cdk1/E2f3/Ect2/Hspa8/Hspd1/Hsp90ab1/Hsp90aa1/Hspa4/Elavl1/Hyal2/Kpnb1/Kpna2/Nup50/Nup62/Pola2/Nup88/Ran/Trim28/Trp53/Timm50/Rbm22/Nolc1/Ubr5/Hnrnpm/Fam53b/Nup107/Pom121/Sec13/Nup153/Tardbp/Nup133/Nup54/Ipo8/Nup85	35
Eldr		GO:0032984	protein-containing complex disassembly	34/1672	218/21806	5.76508e-05	0.000782438	0.000646378	Capza1/Flii/Gspt1/Hdac6/Hspa8/Stmn1/Arhgef2/Rdx/Upf1/Smarca4/Smarcb1/Smarcc1/Apc2/Abce1/Smarce1/Camsap3/Kif18b/Tpx2/Kif2c/Specc1l/Oga/Eml4/Vps16/Ckap2/Smarcd1/Arid1a/Grwd1/Scaf8/Mical1/Scaf4/Dyrk3/Kif18a/Setx/Vcp	34
Elmsan1		GO:0006760	folic acid-containing compound metabolic process	9/1672	25/21806	5.91702e-05	0.00079972	0.000660655	Dhfr/Gart/Mthfd2/Shmt1/Tyms/Shmt2/Atic/Mthfd1l/Mthfd2l	9
Elp2		GO:0009127	purine nucleoside monophosphate biosynthetic process	9/1672	25/21806	5.91702e-05	0.00079972	0.000660655	Ada/Adsl/Dck/Gart/Impdh2/Paics/Atic/Gmps/Ppat	9
Elp4		GO:2001243	negative regulation of intrinsic apoptotic signaling pathway	20/1672	100/21806	6.17211e-05	0.000832466	0.000687707	Hyou1/Ddx3x/Eno1/Hdac2/Hells/Hsph1/Tpt1/Mapk7/Nono/Ybx3/Noc2l/Fignl1/Armc10/Ddias/Bcl2l12/Kdm1a/Rrn3/Rtkn2/Ccar2/Hdac1	20
Eme1		GO:0031058	positive regulation of histone modification	21/1672	108/21806	6.3009e-05	0.000848077	0.000700603	Brca1/Ctnnb1/Dnmt1/Dnmt3b/Smad4/Myb/Ruvbl2/Smarcb1/Trp53/Ctr9/Nelfe/Sart3/Paf1/Akap8/Brd4/Nipbl/Kdm1a/Rnf20/Tada2a/Ccnb1/Auts2	21
Eml4		GO:0043039	tRNA aminoacylation	12/1672	43/21806	6.47516e-05	0.000869732	0.000718492	Vars/Qars/Lars2/Rars/Lars/Eprs/Tars/Dars/Dars2/Aars/Tarsl2/Gars	12
Enah		GO:0006997	nucleus organization	25/1672	141/21806	6.63514e-05	0.000881272	0.000728026	Chek1/Plk1/Nectin2/Rps19/Ubtf/Pes1/Serbp1/Nolc1/Pygo1/Ndc1/Tmem43/Smarca5/Hmgb2/Nup107/Psme4/Rrn3/Pom121/Nup153/Sun2/Dyrk3/Tardbp/Nup133/Nup54/Syne2/Phf8	25
Engase		GO:0051640	organelle localization	68/1672	551/21806	6.63849e-05	0.000881272	0.000728026	Ap3b2/Birc5/Ctnnb1/Cdh2/Cenpa/Cenpc1/Ptk2/Fer/Hdac6/Kpnb1/Incenp/Kifc5b/Arhgef2/Mad1l1/Myo1b/Npm1/Nup62/Pax6/Plk1/Nup88/Nectin2/Ran/Exoc4/Aurkb/Tacc3/Ezr/Bves/Abce1/Hnrnpu/Pibf1/Cdca8/Cdc23/Mad2l1/Psrc1/Rrs1/Nuf2/Riok2/Ndc80/Cdt1/Nde1/Nop9/Cdca5/Rab13/Spdl1/Myo1e/Fam83d/Sapcd2/Zbed3/Fam98a/Kif2c/Eml4/Cenpq/Pard3/Xpo1/Nusap1/Kif22/Spice1/Cep290/Sun2/Lsg1/Kif18a/Crocc/Insc/Ccnb1/Syne2/Ltv1/Kif14/Ki…	68
Enkd1		GO:0009209	pyrimidine ribonucleoside triphosphate biosynthetic process	6/1672	11/21806	6.64241e-05	0.000881272	0.000728026	Nme2/Ctps/Ctps2/Nme4/Cad/Nme7	6
Eno1		GO:0031055	chromatin remodeling at centromere	6/1672	11/21806	6.64241e-05	0.000881272	0.000728026	Hells/Nasp/Cenpp/Mis18a/Itgb3bp/Oip5	6
Enox1		GO:0031442	positive regulation of mRNA 3'-end processing	6/1672	11/21806	6.64241e-05	0.000881272	0.000728026	Paf1/Nudt21/Dhx36/Cdc73/Ccnb1/Ncbp1	6
Epb41		GO:0044771	meiotic cell cycle phase transition	6/1672	11/21806	6.64241e-05	0.000881272	0.000728026	Ccnb2/Cdc25a/Cdc25b/Cdc25c/Ttk/Ndc80	6
Ephb2		GO:0016233	telomere capping	11/1672	37/21806	6.88435e-05	0.000909658	0.000751475	Hnrnpd/Mre11a/Nek2/Rad50/Aurkb/Xrcc1/Nbn/Hnrnpa2b1/Pot1b/Stn1/Rtel1	11
Epop		GO:0016572	histone phosphorylation	11/1672	37/21806	6.88435e-05	0.000909658	0.000751475	Ccna2/Cdk2/Haspin/Incenp/Aurkb/Vrk1/Baz1b/Macroh2a1/Akap8/Ccnb1/Dcaf1	11
Eprs		GO:0016575	histone deacetylation	17/1672	78/21806	7.02152e-05	0.000925901	0.000764894	Smarcad1/Hdac2/Hdac6/Sin3a/Sin3b/Tbl1x/Trp53/Mta2/Akap8/Nipbl/Sfpq/Rcor2/Brms1/Tada2a/Rcor1/Mideas/Hdac1	17
Ercc6l		GO:0019083	viral transcription	13/1672	50/21806	7.2861e-05	0.000958846	0.00079211	Dhx9/Jun/Trim27/Smarca4/Smarcb1/Map3k1/Larp7/Brd4/Ctdp1/Tfap4/Gtf2b/Tardbp/Hdac1	13
Eri1		GO:0070507	regulation of microtubule cytoskeleton organization	27/1672	159/21806	7.49997e-05	0.000984995	0.000813712	Abl1/Mapre1/Hdac6/Hsph1/Stmn1/Arhgef2/Nup62/Plk1/Tacc3/Apc2/Hnrnpu/Psrc1/Ska2/Ska1/Rae1/Rassf7/Cep70/Camsap3/Tpx2/Specc1l/Ckap5/Bora/Eml4/Ckap2/Tbcd/Ska3/Kif18a	27
Eri2		GO:0050779	RNA destabilization	18/1672	86/21806	7.63245e-05	0.00100037	0.000826417	Hnrnpd/Khsrp/Upf1/Exosc8/Dhx36/Parn/Hnrnpr/Zc3h18/Pum1/Cnot6/Mettl14/Pde12/Ythdf2/Tut4/Tardbp/Cnot3/Cnot1/Mex3d	18
Esco2		GO:0072698	protein localization to microtubule cytoskeleton	14/1672	57/21806	7.66094e-05	0.00100209	0.000827832	Cep131/Diaph1/Mapre1/Cep250/Nup62/Stil/Aurka/Ttk/Hnrnpu/Pibf1/Fam83d/4933427D14Rik/Disc1/C2cd3	14
Espl1		GO:0051101	regulation of DNA binding	23/1672	126/21806	8.06648e-05	0.00105302	0.000869904	Parp1/Ctnnb1/E2f1/Hdac2/Hey1/Hmgb1/Hspa4/Jun/Nek2/Nfib/Nsd1/Pax6/Sin3a/Smarca4/Trim28/Zfp90/Brd4/Cdt1/Tfap4/Hmgb2/Niban2/Gtf2b/Cpne1	23
Evc		GO:0043038	amino acid activation	12/1672	44/21806	8.28666e-05	0.00107959	0.000891859	Vars/Qars/Lars2/Rars/Lars/Eprs/Tars/Dars/Dars2/Aars/Tarsl2/Gars	12
Ewsr1		GO:0009451	RNA modification	25/1672	143/21806	8.41053e-05	0.00109245	0.000902485	Fbl/Thumpd3/Hnrnpc/Mettl1/Larp7/Nhp2/Ftsj3/Syncrip/Elp2/Qtrt1/Osgep/Gar1/2210016F16Rik/Nsun6/Elp4/Pus7l/Wdr6/Nat10/Qtrt2/Rbm15b/Nop2/Mettl14/Elp1/Aars/Rpusd2	25
Exo1		GO:0007549	dosage compensation	9/1672	26/21806	8.43581e-05	0.00109245	0.000902485	Brca1/Ctcf/Upf1/Macroh2a1/Exosc10/Hnrnpu/Smchd1/Rbm15b/Macroh2a2	9
Exoc2		GO:0031061	negative regulation of histone methylation	9/1672	26/21806	8.43581e-05	0.00109245	0.000902485	Brca1/Dnmt1/Dnmt3b/Smarcb1/Macroh2a1/Bcor/Kdm1a/Kdm4b/Kdm4a	9
Exoc4		GO:0016567	protein ubiquitination	77/1672	649/21806	8.45993e-05	0.0010934	0.000903266	Abl1/Brca1/Ctnnb1/Cbfb/Ccnf/Ddb1/Ddx3x/Rack1/Hdac6/Hsp90ab1/Hsp90aa1/Rps2/Anapc1/Commd1/Nedd4/Uhrf1/Npm1/Plaa/Plk1/Trim27/Traip/Ctr9/U2af2/Ubc/Uba1/Map3k1/Skp2/Prpf19/Anapc4/Klhl7/Cdc23/Paf1/Mad2l1/Anapc7/Rad18/Med12/Ube4b/Nmi/Cul7/Fbxo5/Ube2t/Herc4/Nsmce2/Ube2c/Gtpbp4/Cdc16/Ube2cbp/Ubr5/Bcor/Cand1/Prmt3/Obi1/Cul4b/Dtl/Ube2s/Cdk5rap3/Trim33/Anapc2/Kdm1a/Arrdc3/Cdc20/Rnf144a/Rnf20/Hectd1/Spsb4/Dca…	77
Exosc10		GO:0032880	regulation of protein localization	103/1672	928/21806	8.77414e-05	0.00113176	0.000934955	Actb/Parp1/Ank3/Birc5/Cep131/Brca1/Ctnna1/Ctnnb1/Ccne1/Cct2/Cct3/Cct4/Cct5/Cct6a/Cct7/Cct8/Cdk1/Cdh2/Plk3/Csk/Ect2/Ephb2/F2r/Rack1/Gpc1/Gpc4/Hdac6/Hnrnpk/Hsph1/Hsp90ab1/Hsp90aa1/Hyal2/Cep250/Kif3a/Afdn/Commd1/Neo1/Nnat/Npm1/Nup62/Pcnt/Plk1/Ptn/Ran/Rangap1/Rbp4/Rdx/Trim27/Exoc4/Sfrp1/Sin3a/Tcp1/Trim28/Ezr/Macroh2a1/Larp7/Gnl3/Celsr2/Tamalin/Dbn1/Pmaip1/Midn/Rsl1d1/Cnpy4/Gapvd1/Rbm22/Ndc80/Cdt1/C1q…	103
Exosc8		GO:0051293	establishment of spindle localization	13/1672	51/21806	9.09821e-05	0.00117124	0.000967568	Cenpa/Kpnb1/Arhgef2/Pax6/Plk1/Mad2l1/Ndc80/Nde1/Spdl1/Sapcd2/Zbed3/Nusap1/Insc	13
Ext2		GO:0000132	establishment of mitotic spindle orientation	10/1672	32/21806	9.19817e-05	0.00118177	0.000976265	Cenpa/Arhgef2/Pax6/Plk1/Mad2l1/Ndc80/Nde1/Spdl1/Sapcd2/Insc	10
Ezh2		GO:0007292	female gamete generation	27/1672	161/21806	9.33939e-05	0.00119754	0.000989299	Ctnnb1/Ccnb2/Cdc25b/Gas2/Plk1/Ptn/Rps6/Aurka/Top2a/Ttk/Zscan21/Ybx2/Ddx20/Rec8/Mcm8/Ndc80/Fbxo5/Sgo2a/Trip13/Rad51c/Ythdf2/Ncaph/Hrob/Washc5/Shb/Tut4/Ccnb1	27
Ezr		GO:0090266	regulation of mitotic cell cycle spindle assembly checkpoint	7/1672	16/21806	9.48215e-05	0.00120633	0.000996559	Mad1l1/Mad2l1/Ndc80/Cdt1/Gen1/Ccnb1/Usp44	7
F2r		GO:1902101	positive regulation of metaphase/anaphase transition of cell cycle	7/1672	16/21806	9.48215e-05	0.00120633	0.000996559	Mad1l1/Anapc4/Cdc23/Anapc7/Cdt1/Nsmce2/Cdc16	7
Faf1		GO:1903504	regulation of mitotic spindle checkpoint	7/1672	16/21806	9.48215e-05	0.00120633	0.000996559	Mad1l1/Mad2l1/Ndc80/Cdt1/Gen1/Ccnb1/Usp44	7
Fam110a		GO:2000232	regulation of rRNA processing	7/1672	16/21806	9.48215e-05	0.00120633	0.000996559	Ncl/Riok2/Shq1/Wdr43/Wdr75/Utp15/Ythdf2	7
Fam111a		GO:0016049	cell growth	65/1672	527/21806	9.69085e-05	0.00123047	0.0010165	Abl1/Adnp/Rnd2/Ddr1/Ctnnb1/Cdkn2c/Cntf/Cttn/Ddx3x/Dnm2/Eno1/Ptk2/Gas1/Rack1/Hdac6/Hnrnpk/Hsp90ab1/Hsp90aa1/Hyal2/Il3ra/Smad4/Afdn/Npm1/Plaa/Ptprs/Ryk/Sfrp2/Sema6a/Sema6c/Sfrp1/Sin3a/Smarca4/Aurka/Trp53/Dnajc2/Fubp1/Sec61a1/Ddx39b/Dbn1/Psrc1/Bin3/Ctdp1/Rpl4/Draxin/Naif1/Pot1b/Igfbpl1/Tchp/Sh3bp4/Anapc2/Kdm1a/Fdps/Eif4g1/Cdc73/Eif2b2/Ccar2/Wdr36/Disc1/Rbbp7/Cpne1/Auts2/Islr2/Dnph1/Kif14/Ncbp1	65
Fam129b		GO:0030330	DNA damage response, signal transduction by p53 class mediator	15/1672	66/21806	0.000111741	0.00141604	0.0011698	Casp2/Foxm1/Npm1/Trp53/Atrx/Chek2/E2f7/Rbm38/Pidd1/Pmaip1/Rps6ka6/Kmt5a/Tfap4/Kdm1a/Dyrk3	15
Fam132a		GO:0031330	negative regulation of cellular catabolic process	36/1672	244/21806	0.000114477	0.00144789	0.00119611	Hnrnpd/Dhx9/E2f1/Ptk2/Fhit/Hsp90ab1/Elavl1/Mapkapk2/Smarcc1/Trp53/Hnrnpu/Pbk/Ybx2/Rbm38/Syncrip/Taf15/Nbas/Usp19/Dhx36/Lrpprc/Parn/Hnrnpa0/Cdk5rap3/Wdr6/Ehmt2/Srsf1/Eif4g1/Ccar2/Senp1/Anks1/Bag6/Kdm4a/Thrap3/Tardbp/Fus/Rpl5	36
Fam210b		GO:0072332	intrinsic apoptotic signaling pathway by p53 class mediator	17/1672	81/21806	0.000115446	0.00145731	0.00120389	E2f1/Fhit/Hnrnpk/Msh2/Trp53/Chek2/Bok/Pmaip1/Armc10/Dyrk2/Bcl2l12/Kdm1a/Rrn3/Trp53bp2/Bag6/E2f2/Eda2r	17
Fam221a		GO:0010165	response to X-ray	9/1672	27/21806	0.000117963	0.00148332	0.00122538	Blm/Ccnd2/Msh2/Sfrp2/Sfrp1/Trp53/Xrcc5/Pmaip1/Nipbl	9
Fam50a		GO:0070193	synaptonemal complex organization	9/1672	27/21806	0.000117963	0.00148332	0.00122538	Hspa2/Plk1/Rad21/Rec8/Trip13/Syce2/Ago4/Ehmt2/Bag6	9
Fam53b		GO:0009113	purine nucleobase biosynthetic process	5/1672	8/21806	0.000121192	0.00150071	0.00123975	Ada/Gart/Shmt1/Shmt2/Prps1l3	5
Fam60a		GO:0044208	'de novo' AMP biosynthetic process	5/1672	8/21806	0.000121192	0.00150071	0.00123975	Adsl/Gart/Paics/Atic/Ppat	5
Fam64a		GO:0046602	regulation of mitotic centrosome separation	5/1672	8/21806	0.000121192	0.00150071	0.00123975	Chek1/Kif11/Nek2/Ranbp1/Cep85	5
Fam83d		GO:0071169	establishment of protein localization to chromatin	5/1672	8/21806	0.000121192	0.00150071	0.00123975	Ruvbl2/Macroh2a1/Nipbl/Lrwd1/Macroh2a2	5
Fam89b		GO:0090670	RNA localization to Cajal body	5/1672	8/21806	0.000121192	0.00150071	0.00123975	Cct2/Cct4/Tcp1/Exosc10/Parn	5
Fam98a		GO:0090671	telomerase RNA localization to Cajal body	5/1672	8/21806	0.000121192	0.00150071	0.00123975	Cct2/Cct4/Tcp1/Exosc10/Parn	5
Fan1		GO:0090672	telomerase RNA localization	5/1672	8/21806	0.000121192	0.00150071	0.00123975	Cct2/Cct4/Tcp1/Exosc10/Parn	5
Fancb		GO:0090685	RNA localization to nucleus	5/1672	8/21806	0.000121192	0.00150071	0.00123975	Cct2/Cct4/Tcp1/Exosc10/Parn	5
Fancg		GO:0034249	negative regulation of cellular amide metabolic process	32/1672	208/21806	0.000122052	0.00150848	0.00124617	Hnrnpd/Ddx3x/Eif2s1/Rack1/Ilf3/Khsrp/Ncl/Upf1/Shmt1/Tyms/Ybx2/Caprin1/Syncrip/Exosc8/Dhx36/Parn/Hnrnpr/Ago4/Cnot10/Pum1/Cnot6/Eprs/Eif4a3/Eif4g1/Mettl14/Pde12/Ythdf2/Tut4/Tardbp/Cnot3/Cnot1/Mex3d	32
Fasn		GO:0001556	oocyte maturation	10/1672	33/21806	0.000122957	0.00150932	0.00124686	Cdc25b/Aurka/Rec8/Fbxo5/Trip13/Ythdf2/Washc5/Shb/Tut4/Ccnb1	10
Fbl		GO:0051642	centrosome localization	10/1672	33/21806	0.000122957	0.00150932	0.00124686	Sema6a/Aurka/Ezr/Mad2l1/Nde1/Ints13/Pard3/Dlgap5/Sun2/Syne2	10
Fbxo5		GO:1902275	regulation of chromatin organization	10/1672	33/21806	0.000122957	0.00150932	0.00124686	Dnmt1/Mki67/Ssrp1/Trim28/Hnrnpu/Morc2a/Setdb1/Pphln1/Setd1a/Phf8	10
Fdft1		GO:0032446	protein modification by small protein conjugation	81/1672	699/21806	0.000123477	0.00150932	0.00124686	Abl1/Brca1/Ctnnb1/Cbfb/Ccnf/Ddb1/Ddx3x/Rack1/Hdac6/Hmg20b/Hsp90ab1/Hsp90aa1/Rps2/Anapc1/Commd1/Nedd4/Uhrf1/Npm1/Plaa/Plk1/Trim27/Trim28/Traip/Ctr9/U2af2/Ubc/Uba1/Map3k1/Skp2/Prpf19/Gnl3/Anapc4/Klhl7/Cdc23/Paf1/Mad2l1/Anapc7/Sae1/Rad18/Med12/Ube4b/Nmi/Cul7/Fbxo5/Ube2t/Herc4/Nsmce2/Ube2c/Gtpbp4/Cdc16/Ube2cbp/Ubr5/Bcor/Cand1/Prmt3/Obi1/Cul4b/Dtl/Ube2s/Cdk5rap3/Trim33/Anapc2/Kdm1a/Arrdc3/Cdc20/Rnf144…	81
Fdps		GO:0006266	DNA ligation	6/1672	12/21806	0.00012421	0.00150932	0.00124686	Lig1/Lig3/Rad51/Top2a/Xrcc1/Aplf	6
Fen1		GO:0006335	DNA replication-dependent nucleosome assembly	6/1672	12/21806	0.00012421	0.00150932	0.00124686	Rbbp4/Chaf1a/Nasp/Asf1b/Hat1/Chaf1b	6
Fer		GO:0034088	maintenance of mitotic sister chromatid cohesion	6/1672	12/21806	0.00012421	0.00150932	0.00124686	Atrx/Macroh2a1/Naa10/Nsmce2/Nipbl/Dscc1	6
Fhit		GO:0034723	DNA replication-dependent nucleosome organization	6/1672	12/21806	0.00012421	0.00150932	0.00124686	Rbbp4/Chaf1a/Nasp/Asf1b/Hat1/Chaf1b	6
Fignl1		GO:0072711	cellular response to hydroxyurea	6/1672	12/21806	0.00012421	0.00150932	0.00124686	Blm/Rad51/Timeless/Atrx/Ddi2/Spidr	6
Fip1l1		GO:0046824	positive regulation of nucleocytoplasmic transport	16/1672	74/21806	0.000125587	0.00152321	0.00125833	Brca1/Cdk1/Dhx9/Ect2/Hsp90ab1/Hyal2/Nedd4/Ran/Khdrbs1/Trim28/Rbm22/Riok2/Anp32b/Ubr5/Tardbp/Cpsf6	16
Fkbp3		GO:0061157	mRNA destabilization	17/1672	82/21806	0.000135369	0.0016388	0.00135383	Hnrnpd/Khsrp/Upf1/Exosc8/Dhx36/Parn/Hnrnpr/Pum1/Cnot6/Mettl14/Pde12/Ythdf2/Tut4/Tardbp/Cnot3/Cnot1/Mex3d	17
Fkbp5		GO:0007276	gamete generation	84/1672	734/21806	0.000141998	0.00171585	0.00141748	Cep131/Ctnnb1/Ccna1/Ccnb2/Cdc25b/Ddx3x/Gamt/Gas2/H2ax/Hsf2/Hspa2/Smad4/Mns1/Msh2/Nek1/Plk1/Ptn/Nectin2/Rbp4/Rps6/Aurka/Top2a/Ttk/Atrx/Zscan2/Zscan21/Zfp41/Xrn2/Racgap1/Larp7/Prdx4/Ybx2/Nphp1/Ddx20/Patz1/Ybx3/Rec8/Spata5/Rad18/Fignl1/Fancg/Suv39h2/Mcm8/Ndc80/Fbxo5/Herc4/Sgo2a/Trip13/Poc1a/Dazap1/Spata24/Pygo1/Dhx36/Tdrkh/Ndc1/Ddias/Cep57/Rai14/Ago4/Pum1/Hmgb2/Psme4/Pgm3/Ehmt2/Rad51c/Sec23ip/Mettl1…	84
Fkbp7		GO:0021537	telencephalon development	37/1672	256/21806	0.000142514	0.00171821	0.00141942	Atoh1/Neurod6/Ctnnb1/Cdh2/Ephb2/Hdac2/Hnrnpk/Kif3a/Lhx1/Afdn/Nfib/Otx2/Pax6/Pcnt/Pou3f3/Ptprs/Reln/Ryk/Tra2b/Ncor2/Tacc3/Xrcc1/Nde1/Arl13b/Draxin/Mdga1/Slitrk5/Ulk4/Rarb/Sun2/Wdr62/Tsku/Disc1/Syne2/Chd7/Kif14/Hdac1	37
Flii		GO:0046390	ribose phosphate biosynthetic process	27/1672	165/21806	0.000142721	0.00171821	0.00141942	Ada/Parp1/Adsl/Ak2/Eno1/Gart/Nme2/Tkt/Umps/Impdh2/Papss1/Ctps/Ctps2/Nme4/Paics/Dcakd/Cad/Coasy/Uck2/Acly/Atic/Nme7/Prpsap2/Gmps/Ppat/Vcp/Prps1l3	27
Fmnl2		GO:1901796	regulation of signal transduction by p53 class mediator	16/1672	75/21806	0.000148422	0.00178257	0.00147259	Hnrnpk/Npm1/Trp53/Pmaip1/Rrs1/Armc10/Rpf2/Rps20/Kmt5a/Bcl2l12/Cdk5rap3/Kdm1a/Rrn3/Nop2/Dyrk3/Rpl5	16
Foxm1		GO:2000279	negative regulation of DNA biosynthetic process	11/1672	40/21806	0.000150304	0.00178257	0.00147259	Chek1/Trp53/Dnajc2/Exosc10/Hnrnpu/Ctc1/Pot1b/Nat10/Stn1/Pif1/Niban2	11
Foxo6		GO:0007000	nucleolus organization	7/1672	17/21806	0.000150535	0.00178257	0.00147259	Rps19/Ubtf/Pes1/Nolc1/Smarca5/Rrn3/Phf8	7
Frmd4a		GO:0019081	viral translation	7/1672	17/21806	0.000150535	0.00178257	0.00147259	Dhx9/Eif3a/Ptbp1/Ssb/Eif3b/Eif3d/Eif3l	7
Frmd4b		GO:0031498	chromatin disassembly	7/1672	17/21806	0.000150535	0.00178257	0.00147259	Smarca4/Smarcb1/Smarcc1/Smarce1/Smarcd1/Arid1a/Grwd1	7
Frmpd3		GO:0032986	protein-DNA complex disassembly	7/1672	17/21806	0.000150535	0.00178257	0.00147259	Smarca4/Smarcb1/Smarcc1/Smarce1/Smarcd1/Arid1a/Grwd1	7
Ftsj3		GO:0098760	response to interleukin-7	7/1672	17/21806	0.000150535	0.00178257	0.00147259	Eno1/Pdia3/Hmgb1/Hspd1/Stip1/Hnrnph1/Atic	7
Fubp1		GO:0098761	cellular response to interleukin-7	7/1672	17/21806	0.000150535	0.00178257	0.00147259	Eno1/Pdia3/Hmgb1/Hspd1/Stip1/Hnrnph1/Atic	7
Fus		GO:1905820	positive regulation of chromosome separation	7/1672	17/21806	0.000150535	0.00178257	0.00147259	Mad1l1/Anapc4/Cdc23/Anapc7/Cdt1/Nsmce2/Cdc16	7
Fzd2		GO:0019953	sexual reproduction	100/1672	909/21806	0.000154016	0.00182047	0.0015039	Ada/Cep131/Ctnnb1/Ccna1/Ccnb2/Cct2/Cct3/Cct4/Cct5/Cct6a/Cct7/Cct8/Cdc25b/Ddx3x/Gamt/Gas2/Hdac2/H2ax/Hsf2/Hspa2/Smad4/Mns1/Msh2/Nek1/Nhlh2/Plk1/Ptn/Nectin2/Rbp4/Rps6/Aurka/Tcp1/Top2a/Ttk/Atrx/Zscan2/Zscan21/Zfp41/Xrn2/Racgap1/Larp7/Clic4/Prdx4/Ybx2/Nphp1/Ddx20/Patz1/Ybx3/Rec8/Spata5/Rad18/Fignl1/Fancg/Suv39h2/Mcm8/Ndc80/Fbxo5/Herc4/Sgo2a/Trip13/Poc1a/Dazap1/Spata24/Pygo1/Dhx36/Tdrkh/Ndc1/Ddias/Cep…	100
Fzd8		GO:0000393	spliceosomal conformational changes to generate catalytic conformation	4/1672	5/21806	0.000161712	0.00189421	0.00156482	Prpf19/Isy1/Xab2/Snrnp200	4
G3bp1		GO:0006269	DNA replication, synthesis of RNA primer	4/1672	5/21806	0.000161712	0.00189421	0.00156482	Pola1/Pola2/Prim1/Prim2	4
G3bp2		GO:0007057	spindle assembly involved in female meiosis I	4/1672	5/21806	0.000161712	0.00189421	0.00156482	Ccnb2/Aurka/Ndc80/Fbxo5	4
Gab1		GO:0044806	G-quadruplex DNA unwinding	4/1672	5/21806	0.000161712	0.00189421	0.00156482	Blm/Dhx9/Hnrnpa2b1/Dhx36	4
Gabpb1		GO:0075525	viral translational termination-reinitiation	4/1672	5/21806	0.000161712	0.00189421	0.00156482	Eif3a/Eif3b/Eif3d/Eif3l	4
Galk2		GO:0061842	microtubule organizing center localization	10/1672	34/21806	0.000162296	0.00189764	0.00156766	Sema6a/Aurka/Ezr/Mad2l1/Nde1/Ints13/Pard3/Dlgap5/Sun2/Syne2	10
Gamt		GO:0044380	protein localization to cytoskeleton	14/1672	61/21806	0.00016779	0.00195836	0.00161781	Cep131/Diaph1/Mapre1/Cep250/Nup62/Stil/Aurka/Ttk/Hnrnpu/Pibf1/Fam83d/4933427D14Rik/Disc1/C2cd3	14
Ganab		GO:0007129	homologous chromosome pairing at meiosis	13/1672	54/21806	0.000170547	0.00198696	0.00164145	Ccne1/Mre11a/Psmc3ip/Rad21/Rec8/Trip13/Syce2/Ndc1/Ago4/Ehmt2/Bag6/Brip1/Zcwpw1	13
Gapvd1		GO:0048145	regulation of fibroblast proliferation	20/1672	108/21806	0.000187479	0.00218032	0.00180118	Abl1/Ccna2/Cdk4/Dhx9/E2f1/Jun/Nras/Pdgfra/Sfrp1/Tgif1/Trp53/Cdc6/Nbn/Pdgfc/Pmaip1/Rnaseh2b/Ctc1/Cdc73/Rasa1/Ccnb1	20
Gar1		GO:0055086	nucleobase-containing small molecule metabolic process	61/1672	498/21806	0.000189393	0.00219864	0.00181632	Ada/Parp1/Adsl/Ak2/Cbfa2t3/Dck/Eno1/Fasn/Fhit/Gamt/Gart/Gnai3/Hsd17b4/Nudt1/Nme2/Pemt/Ran/Rrm1/Rrm2/Shmt1/Tk1/Dtymk/Tyms/Umps/Impdh2/Papss1/Slc27a3/Ctps/Nudt5/Ctps2/Samhd1/Nme4/Paics/Rnaseh2b/Dcakd/Cad/Coasy/Oga/Uck2/Efl1/Acly/Acaca/Shmt2/Atic/Pgm3/Dut/Acot2/Nme7/Prpsap2/Gmds/Tkfc/Gmps/Ppat/Dera/Ahcy/Vcp/Idh2/Prps1l3/Gars/Dnph1/Mthfd2l	61
Gars		GO:0009126	purine nucleoside monophosphate metabolic process	11/1672	41/21806	0.000191301	0.00221684	0.00183134	Ada/Adsl/Ak2/Dck/Gart/Impdh2/Paics/Atic/Gmps/Ppat/Dnph1	11
Gart		GO:0070647	protein modification by small protein conjugation or removal	91/1672	817/21806	0.000197602	0.00228579	0.00188831	Abl1/Brca1/Ctnnb1/Cbfb/Ccnf/Ddb1/Ddx3x/Rack1/Hdac6/Hmg20b/Hsp90ab1/Hsp90aa1/Rps2/Anapc1/Commd1/Nedd4/Uhrf1/Npm1/Plaa/Plk1/Trim27/Trim28/Traip/Ctr9/U2af2/Ubc/Uba1/Usp5/Map3k1/Skp2/Prpf19/Usp39/Gnl3/Anapc4/Klhl7/Cdc23/Sart3/Paf1/Mad2l1/Anapc7/Sae1/Rad18/Med12/Ube4b/Nmi/Cul7/Fbxo5/Ube2t/Herc4/Nsmce2/Ube2c/Gtpbp4/Cdc16/Ube2cbp/Ubr5/Bcor/Usp19/Cand1/Prmt3/Obi1/Cul4b/Dtl/Ube2s/Cdk5rap3/Trim33/Anapc2/Kd…	91
Gas1		GO:0045995	regulation of embryonic development	14/1672	62/21806	0.000201612	0.00232803	0.00192321	Ctnnb1/Lhx1/Otx2/Sfrp2/Tgif1/Racgap1/Rps6ka6/Nipbl/Zbed3/Dhx36/Rbm19/Ehmt1/Bag6/Tgif2	14
Gas2		GO:0009168	purine ribonucleoside monophosphate biosynthetic process	8/1672	23/21806	0.000202452	0.00233358	0.00192779	Ada/Adsl/Gart/Impdh2/Paics/Atic/Gmps/Ppat	8
Gcn1l1		GO:0031062	positive regulation of histone methylation	12/1672	48/21806	0.000205503	0.00236456	0.00195338	Brca1/Ctnnb1/Dnmt1/Dnmt3b/Smad4/Myb/Ctr9/Nelfe/Paf1/Brd4/Rnf20/Auts2	12
Gdi2		GO:0001841	neural tube formation	23/1672	134/21806	0.000210499	0.00241776	0.00199733	Abl1/Apaf1/Dvl2/Enah/Nup50/Sfrp2/Sfrp1/Stil/Tead2/Tgif1/Map3k7/Fzd2/Med12/Ift172/Specc1l/Arid1a/Plxnb2/Hectd1/Setd2/Ift52/Mthfd1l/Cecr2/Mks1	23
Gemin4		GO:0009416	response to light stimulus	43/1672	319/21806	0.000214274	0.0024387	0.00201463	Parp1/Cat/Ccnd1/Cdc25a/Chek1/Ddb1/Eif2s1/Hmgn1/Hyal2/Cep250/Msh2/Msh6/Nedd4/Npm1/Pcna/Pold1/Ptprk/Rbp4/Rpgr/Ruvbl2/Aurkb/Trp53/Pbk/Noc2l/Rad18/Pmaip1/Ube4b/Pold3/Pclaf/Dhx36/Rhno1/Cul4b/Ddias/Ckap5/Mfap4/Dtl/Polh/Kdm1a/Synpo/Ccar2/Zranb3/Usp1/Ccdc66	43
Gen1		GO:0000012	single strand break repair	6/1672	13/21806	0.000215698	0.0024387	0.00201463	Parp1/Smc2/Xrcc1/Smc4/Aplf/Tdp1	6
Gga2		GO:0007144	female meiosis I	6/1672	13/21806	0.000215698	0.0024387	0.00201463	Ccnb2/Cdc25b/Aurka/Ndc80/Fbxo5/Trip13	6
Gins1		GO:0009208	pyrimidine ribonucleoside triphosphate metabolic process	6/1672	13/21806	0.000215698	0.0024387	0.00201463	Nme2/Ctps/Ctps2/Nme4/Cad/Nme7	6
Gins2		GO:0016446	somatic hypermutation of immunoglobulin genes	6/1672	13/21806	0.000215698	0.0024387	0.00201463	Msh2/Msh6/Ung/Exo1/Mcm3ap/Samhd1	6
Gins3		GO:0045144	meiotic sister chromatid segregation	6/1672	13/21806	0.000215698	0.0024387	0.00201463	Bub1/Bub1b/Rec8/Sgo2a/Sgo1/Rad51c	6
Gins4		GO:0046831	regulation of RNA export from nucleus	6/1672	13/21806	0.000215698	0.0024387	0.00201463	Dhx9/Khdrbs1/Thoc5/Nup153/Setd2/Cpsf6	6
Gjc1		GO:0051177	meiotic sister chromatid cohesion	6/1672	13/21806	0.000215698	0.0024387	0.00201463	Bub1/Bub1b/Rec8/Sgo2a/Sgo1/Rad51c	6
Gkap1		GO:0072710	response to hydroxyurea	6/1672	13/21806	0.000215698	0.0024387	0.00201463	Blm/Rad51/Timeless/Atrx/Ddi2/Spidr	6
Gli2		GO:0090502	RNA phosphodiester bond hydrolysis, endonucleolytic	9/1672	29/21806	0.000219105	0.00247292	0.0020429	Npm1/Rrs1/Rcl1/Pop1/Nop9/Elac2/Tsr1/Tbl3/Bms1	9
Glyctk		GO:0048146	positive regulation of fibroblast proliferation	15/1672	70/21806	0.000224682	0.00253147	0.00209127	Abl1/Ccna2/Cdk4/Dhx9/E2f1/Jun/Nras/Pdgfra/Tgif1/Cdc6/Pdgfc/Rnaseh2b/Ctc1/Rasa1/Ccnb1	15
Gm11541		GO:0019985	translesion synthesis	7/1672	18/21806	0.000230059	0.00258757	0.00213761	Pcna/Pold1/Pole2/Pclaf/Dtl/Polh/Vcp	7
Gm21992		GO:0061014	positive regulation of mRNA catabolic process	17/1672	86/21806	0.00024826	0.00278314	0.00229917	Hnrnpd/Khsrp/Upf1/Exosc8/Dhx36/Parn/Hnrnpr/Pum1/Cnot6/Mettl14/Pde12/Ythdf2/Tut4/Tardbp/Cnot3/Cnot1/Mex3d	17
Gm27021		GO:0006476	protein deacetylation	19/1672	102/21806	0.000248303	0.00278314	0.00229917	Smarcad1/Hdac2/Hdac6/Sin3a/Sin3b/Ncor2/Tbl1x/Trp53/Mta2/Akap8/Nipbl/Sfpq/Rcor2/Brms1/Tada2a/Rcor1/Ccar2/Mideas/Hdac1	19
Gm38431		GO:0051653	spindle localization	13/1672	56/21806	0.000251871	0.00281827	0.00232819	Cenpa/Kpnb1/Arhgef2/Pax6/Plk1/Mad2l1/Ndc80/Nde1/Spdl1/Sapcd2/Zbed3/Nusap1/Insc	13
Gm44504		GO:0031057	negative regulation of histone modification	12/1672	49/21806	0.000253357	0.00282863	0.00233676	Brca1/Dnmt1/Dnmt3b/Sin3a/Smarcb1/Macroh2a1/Noc2l/Ubr5/Bcor/Kdm1a/Kdm4b/Kdm4a	12
Gm5643		GO:0000055	ribosomal large subunit export from nucleus	5/1672	9/21806	0.000255408	0.00282863	0.00233676	Npm1/Nup88/Ran/Rrs1/Xpo1	5
Gm6548		GO:0000244	spliceosomal tri-snRNP complex assembly	5/1672	9/21806	0.000255408	0.00282863	0.00233676	Prpf19/Sart3/Prpf6/Prpf3/Prpf8	5
Gm7325		GO:0010501	RNA secondary structure unwinding	5/1672	9/21806	0.000255408	0.00282863	0.00233676	Ddx3x/Dhx9/Ddx39b/Dhx36/Ago4	5
Gmds		GO:0034091	regulation of maintenance of sister chromatid cohesion	5/1672	9/21806	0.000255408	0.00282863	0.00233676	Atrx/Macroh2a1/Naa10/Nsmce2/Sgo2a	5
Gmnn		GO:1901838	positive regulation of transcription of nucleolar large rRNA by RNA polymerase I	5/1672	9/21806	0.000255408	0.00282863	0.00233676	Ncl/Smarca4/Smarcb1/Nol11/Pwp1	5
Gmps		GO:0071539	protein localization to centrosome	10/1672	36/21806	0.000273159	0.00302008	0.00249491	Cep131/Mapre1/Cep250/Nup62/Stil/Aurka/Pibf1/4933427D14Rik/Disc1/C2cd3	10
Gna13		GO:0048144	fibroblast proliferation	20/1672	111/21806	0.000274523	0.00303	0.00250311	Abl1/Ccna2/Cdk4/Dhx9/E2f1/Jun/Nras/Pdgfra/Sfrp1/Tgif1/Trp53/Cdc6/Nbn/Pdgfc/Pmaip1/Rnaseh2b/Ctc1/Cdc73/Rasa1/Ccnb1	20
Gnai3		GO:0042558	pteridine-containing compound metabolic process	9/1672	30/21806	0.000291853	0.00321583	0.00265662	Dhfr/Gart/Mthfd2/Shmt1/Tyms/Shmt2/Atic/Mthfd1l/Mthfd2l	9
Gnl2		GO:2000177	regulation of neural precursor cell proliferation	21/1672	120/21806	0.000296457	0.00326103	0.00269396	Ctnna1/Ctnnb1/Cd24a/Cdh2/Gli2/Lhx1/Afdn/Pax6/Ptn/Shcbp1/Trp53/Nap1l1/Insm1/Ptbp2/Ctsz/Zfp423/Kdm1a/Cip2a/Wdr62/Setd1a/Disc1	21
Gnl3		GO:0009394	2'-deoxyribonucleotide metabolic process	11/1672	43/21806	0.000302101	0.0033119	0.00273599	Ada/Ak2/Dck/Nme2/Shmt1/Dtymk/Tyms/Samhd1/Oga/Dut/Dnph1	11
Golim4		GO:0019692	deoxyribose phosphate metabolic process	11/1672	43/21806	0.000302101	0.0033119	0.00273599	Ada/Ak2/Dck/Nme2/Shmt1/Dtymk/Tyms/Samhd1/Oga/Dut/Dnph1	11
Gpaa1		GO:0001843	neural tube closure	20/1672	112/21806	0.000310514	0.0033984	0.00280744	Abl1/Apaf1/Dvl2/Enah/Sfrp2/Sfrp1/Stil/Tead2/Tgif1/Fzd2/Med12/Ift172/Specc1l/Arid1a/Plxnb2/Hectd1/Setd2/Mthfd1l/Cecr2/Mks1	20
Gpc1		GO:0006513	protein monoubiquitination	15/1672	72/21806	0.000311254	0.00340077	0.0028094	Ddb1/Nedd4/Uhrf1/Ctr9/Paf1/Rad18/Ube4b/Ube2t/Ube2cbp/Bcor/Obi1/Cul4b/Dtl/Rnf20/Cdc73	15
Gpc2		GO:1903320	regulation of protein modification by small protein conjugation or removal	35/1672	247/21806	0.000311866	0.00340175	0.00281021	Abl1/Brca1/Ctnnb1/Ddx3x/Hmg20b/Hsp90ab1/Hsp90aa1/Rps2/Commd1/Npm1/Plaa/Plk1/Ctr9/U2af2/Skp2/Gnl3/Sart3/Mad2l1/Sae1/Nmi/Fbxo5/Gtpbp4/Ubr5/Prmt3/Ube2s/Cdk5rap3/Kdm1a/Arrdc3/Cdc20/Rnf20/Spsb4/Vcp/Usp44/Wdr70/Rpl5	35
Gpc4		GO:0010970	transport along microtubule	26/1672	164/21806	0.00031434	0.00342299	0.00282776	Ap3b2/Cep131/Dync1i2/Hdac6/Hspa8/Kif3a/Rpgr/Stau1/Hnrnpu/Nde1/Ift172/Ift74/Camsap3/Sfpq/Dync2i2/Wdr35/Ttc30a1/Ift140/Nme7/Dync2li1/Sun2/Bbs12/Ift52/Ttc26/Syne2/Kifc1	26
Gprasp2		GO:0000212	meiotic spindle organization	7/1672	19/21806	0.000340229	0.00368025	0.00304028	Ccnb2/Aurka/Atrx/Ndc80/Fbxo5/Espl1/Washc5	7
Gpx7		GO:0032211	negative regulation of telomere maintenance via telomerase	7/1672	19/21806	0.000340229	0.00368025	0.00304028	Exosc10/Hnrnpu/Ctc1/Pot1b/Nat10/Stn1/Pif1	7
Grasp		GO:0036124	histone H3-K9 trimethylation	7/1672	19/21806	0.000340229	0.00368025	0.00304028	Smarcb1/Atrx/Suv39h2/Zfp110/Setdb1/Kdm4b/Kdm4a	7
Grip1		GO:0045292	mRNA cis splicing, via spliceosome	7/1672	19/21806	0.000340229	0.00368025	0.00304028	Prpf4b/Sart1/Prpf40a/Rbm22/Psip1/Srsf1/Ncbp1	7
Grwd1		GO:0040008	regulation of growth	81/1672	722/21806	0.000347864	0.00375658	0.00310334	Abl1/Adnp/Parp1/Rnd2/Ddr1/Ccnb2/Cdk1/Cdk4/Cdkn2c/Socs3/Cntf/Cttn/Ddx3x/Dnm2/Eno1/Ptk2/Gamt/Gas1/Rack1/Hdac2/Hnrnpk/Hyal2/Il3ra/Smad4/Meis1/Afdn/Myod1/Npm1/Pim1/Plaa/Ppib/Mapk11/Ptprs/Rbp4/Rbpj/Ryk/Sfrp2/Sema6a/Sema6c/Sfrp1/Sin3a/Smarca4/Tkt/Trp53/Ezr/Dnajc2/Ddx39b/Dbn1/Ybx3/Actl6a/Ruvbl1/Psrc1/Armc10/Ctdp1/Rpl4/Draxin/Nipbl/Naif1/Pot1b/Igfbpl1/Rftn1/Tchp/Sh3bp4/Anapc2/Fdps/Eif4g1/Wwc1/Cdc73/Eif2b…	81
Gsdmd		GO:0034243	regulation of transcription elongation from RNA polymerase II promoter	10/1672	37/21806	0.000348832	0.00376079	0.00310682	Ctnnb1/Ezh2/Nelfe/Hnrnpu/Brd4/Nelfcd/Wdr43/Supt16/Recql5/Cdc73	10
Gse1		GO:0060606	tube closure	20/1672	113/21806	0.000350557	0.00377313	0.00311702	Abl1/Apaf1/Dvl2/Enah/Sfrp2/Sfrp1/Stil/Tead2/Tgif1/Fzd2/Med12/Ift172/Specc1l/Arid1a/Plxnb2/Hectd1/Setd2/Mthfd1l/Cecr2/Mks1	20
Gsg1l		GO:0002566	somatic diversification of immune receptors via somatic mutation	6/1672	14/21806	0.000353001	0.0037869	0.00312839	Msh2/Msh6/Ung/Exo1/Mcm3ap/Samhd1	6
Gsg2		GO:0006999	nuclear pore organization	6/1672	14/21806	0.000353001	0.0037869	0.00312839	Ndc1/Nup107/Pom121/Nup153/Nup133/Nup54	6
Gspt1		GO:0051099	positive regulation of binding	29/1672	193/21806	0.000371787	0.00398186	0.00328944	Abl1/Parp1/Ctnnb1/Dhx9/Mapre1/Eif2s1/Eno1/Hmgb1/Hnrnpl/Hsp90ab1/Hspa4/Stmn1/Mfng/Myod1/Pax6/Ran/Smarca4/Trim28/Eif3d/Brd4/Cdt1/Nvl/Hmgb2/Eif4g1/Plcl1/Niban2/Gtf2b/Epb41/Ncbp1	29
Gstcd		GO:1901998	toxin transport	11/1672	44/21806	0.000375179	0.00401157	0.00331399	Cct2/Cct3/Cct4/Cct5/Cct6a/Cct7/Cct8/Tcp1/Copb2/Antxr2/Arid1a	11
Gtf2b		GO:0006312	mitotic recombination	8/1672	25/21806	0.000388869	0.00413077	0.00341246	Blm/Rad50/Rad51/Xrcc1/Nsmce2/Rad51c/Gen1/Ankle1	8
Gtf2e1		GO:0016180	snRNA processing	8/1672	25/21806	0.000388869	0.00413077	0.00341246	Ints1/Exosc8/Ints11/Ints8/Ints7/Ints5/Ints9/Ints3	8
Gtf2f2		GO:0046037	GMP metabolic process	8/1672	25/21806	0.000388869	0.00413077	0.00341246	Ada/Adsl/Gart/Impdh2/Paics/Atic/Gmps/Ppat	8
Gtf2h4		GO:1904357	negative regulation of telomere maintenance via telomere lengthening	8/1672	25/21806	0.000388869	0.00413077	0.00341246	Parp1/Exosc10/Hnrnpu/Ctc1/Pot1b/Nat10/Stn1/Pif1	8
Gtf2ird1		GO:0031344	regulation of cell projection organization	83/1672	748/21806	0.000417666	0.00442944	0.00365919	Abl1/Adnp/Rnd2/Cbfa2t2/Cd24a/Cdh2/Cntf/Crmp1/Cttn/Dync1i2/Dnm2/Eef1a1/Ephb2/Ezh2/Ptk2/Fer/Hdac2/Hnrnpk/Marcks/Afdn/Mns1/Nedd4/Neo1/Nme2/Pax6/Prkcsh/Ptn/Ptprf/Ptprs/Ranbp1/Rdx/Reln/Ryk/Sf3a2/Sfrp2/Sema6a/Sema6c/Sfrp1/Ezr/Coro1c/Katna1/Caprin1/Plxnc1/Dbn1/Bin3/Ctsz/Cul7/Rpl4/Anln/Bhlhb9/Draxin/Gpc2/Dhx36/Fam98a/Grip1/Dock11/Tchp/Anapc2/Rrn3/Ift140/Cdc20/Rcc2/Chrna3/Cspg4/Plxnb2/Ulk4/Dync2li1/Wdpcp/…	83
Gtf3c1		GO:0060560	developmental growth involved in morphogenesis	38/1672	280/21806	0.000423662	0.00448571	0.00370568	Abl1/Adnp/Rnd2/Ddr1/Ctnnb1/Cntf/Cttn/Dnm2/Hdac6/Hnrnpk/Hsp90ab1/Hsp90aa1/Lhx1/Afdn/Plaa/Ptprs/Ryk/Sfrp2/Sema6a/Sema6c/Sfrp1/Sin3a/Aurka/Trim28/Dbn1/Bin3/Med12/Rpl4/Draxin/Kdm5b/Anapc2/Kdm1a/Eif2b2/Wdr36/Disc1/Cpne1/Auts2/Islr2	38
Gtf3c2		GO:0034661	ncRNA catabolic process	10/1672	38/21806	0.000441193	0.00464109	0.00383404	Exosc10/Snd1/Pop1/Exosc8/Dis3/Parn/Dis3l2/Tut4/Slfn9/Zswim8	10
Gtf3c4		GO:0051294	establishment of spindle orientation	10/1672	38/21806	0.000441193	0.00464109	0.00383404	Cenpa/Arhgef2/Pax6/Plk1/Mad2l1/Ndc80/Nde1/Spdl1/Sapcd2/Insc	10
Gtf3c5		GO:1900087	positive regulation of G1/S transition of mitotic cell cycle	10/1672	38/21806	0.000441193	0.00464109	0.00383404	Apex1/Ccnd1/Ccnd2/Ddx3x/Rdx/Dbf4/Larp7/Anp32b/Cul4b/Eif4g1	10
Gtpbp10		GO:1905508	protein localization to microtubule organizing center	10/1672	38/21806	0.000441193	0.00464109	0.00383404	Cep131/Mapre1/Cep250/Nup62/Stil/Aurka/Pibf1/4933427D14Rik/Disc1/C2cd3	10
Gtpbp4		GO:0000912	assembly of actomyosin apparatus involved in cytokinesis	4/1672	6/21806	0.000455522	0.00474575	0.0039205	Ect2/Pdcd6ip/Racgap1/Anln	4
Gtse1		GO:0000915	actomyosin contractile ring assembly	4/1672	6/21806	0.000455522	0.00474575	0.0039205	Ect2/Pdcd6ip/Racgap1/Anln	4
Gypc		GO:0007056	spindle assembly involved in female meiosis	4/1672	6/21806	0.000455522	0.00474575	0.0039205	Ccnb2/Aurka/Ndc80/Fbxo5	4
H1fx		GO:0044837	actomyosin contractile ring organization	4/1672	6/21806	0.000455522	0.00474575	0.0039205	Ect2/Pdcd6ip/Racgap1/Anln	4
H2-Q7		GO:0046654	tetrahydrofolate biosynthetic process	4/1672	6/21806	0.000455522	0.00474575	0.0039205	Dhfr/Gart/Atic/Mthfd1l	4
H2afv		GO:2000002	negative regulation of DNA damage checkpoint	4/1672	6/21806	0.000455522	0.00474575	0.0039205	Chek2/Ddx39b/Brd4/Thoc5	4
H2afx		GO:0009141	nucleoside triphosphate metabolic process	19/1672	107/21806	0.000467006	0.00485761	0.00401291	Ada/Parp1/Ak2/Eno1/Gnai3/Nme2/Ran/Dtymk/Impdh2/Ctps/Ctps2/Samhd1/Nme4/Cad/Oga/Efl1/Dut/Nme7/Vcp	19
H2afy		GO:0006241	CTP biosynthetic process	5/1672	10/21806	0.00047852	0.0049536	0.00409221	Nme2/Ctps/Ctps2/Nme4/Nme7	5
H2afy2		GO:0009157	deoxyribonucleoside monophosphate biosynthetic process	5/1672	10/21806	0.00047852	0.0049536	0.00409221	Dck/Nme2/Shmt1/Tyms/Dut	5
H2afz		GO:0090306	meiotic spindle assembly	5/1672	10/21806	0.00047852	0.0049536	0.00409221	Ccnb2/Aurka/Ndc80/Fbxo5/Washc5	5
Has3		GO:0046599	regulation of centriole replication	7/1672	20/21806	0.000488941	0.00505343	0.00417468	Mdm1/Npm1/Nup62/Stil/Plk4/Spice1/Cenpj	7
Hat1		GO:0036297	interstrand cross-link repair	9/1672	32/21806	0.000497544	0.00512604	0.00423466	Msh6/Rad51/Rad51ap1/Fancg/Mcm8/Hrob/Rfwd3/Fancb/Fan1	9
Haus1		GO:0070670	response to interleukin-4	9/1672	32/21806	0.000497544	0.00512604	0.00423466	Rplp0/Cdk4/Cited1/Fasn/Hsp90ab1/Rps2/Mcm2/Tuba1b/Impdh2	9
Haus2		GO:0001558	regulation of cell growth	54/1672	444/21806	0.000510521	0.00525142	0.00433824	Abl1/Adnp/Rnd2/Ddr1/Cdkn2c/Cntf/Cttn/Ddx3x/Dnm2/Eno1/Ptk2/Gas1/Rack1/Hnrnpk/Hyal2/Il3ra/Smad4/Afdn/Npm1/Plaa/Ptprs/Ryk/Sfrp2/Sema6a/Sema6c/Sfrp1/Sin3a/Smarca4/Trp53/Dnajc2/Ddx39b/Dbn1/Psrc1/Ctdp1/Rpl4/Draxin/Naif1/Pot1b/Igfbpl1/Tchp/Sh3bp4/Anapc2/Fdps/Eif4g1/Cdc73/Eif2b2/Ccar2/Wdr36/Disc1/Rbbp7/Islr2/Dnph1/Kif14/Ncbp1	54
Haus4		GO:0044819	mitotic G1/S transition checkpoint signaling	8/1672	26/21806	0.000524206	0.00538367	0.0044475	Casp2/Ccnd1/Plk3/Rpa2/Trp53/Rbm38/Pidd1/Rfwd3	8
Haus5		GO:0006167	AMP biosynthetic process	6/1672	15/21806	0.000550256	0.00557426	0.00460494	Ada/Adsl/Gart/Paics/Atic/Ppat	6
Haus6		GO:0006188	IMP biosynthetic process	6/1672	15/21806	0.000550256	0.00557426	0.00460494	Ada/Adsl/Gart/Paics/Atic/Ppat	6
Haus8		GO:0007135	meiosis II	6/1672	15/21806	0.000550256	0.00557426	0.00460494	Bub1/Bub1b/Rec8/Sgo2a/Sgo1/Rad51c	6
Hcfc1		GO:0009265	2'-deoxyribonucleotide biosynthetic process	6/1672	15/21806	0.000550256	0.00557426	0.00460494	Dck/Nme2/Shmt1/Dtymk/Tyms/Dut	6
Hdac1		GO:0016584	nucleosome positioning	6/1672	15/21806	0.000550256	0.00557426	0.00460494	Ctcf/H1f2/H1f4/Paf1/Smarca5/H1f10	6
Hdac2		GO:0039692	single stranded viral RNA replication via double stranded DNA intermediate	6/1672	15/21806	0.000550256	0.00557426	0.00460494	Smarcb1/Trim28/Top2a/Top2b/Morc2a/Setdb1	6
Hdac6		GO:0046385	deoxyribose phosphate biosynthetic process	6/1672	15/21806	0.000550256	0.00557426	0.00460494	Dck/Nme2/Shmt1/Dtymk/Tyms/Dut	6
Hddc2		GO:0061983	meiosis II cell cycle process	6/1672	15/21806	0.000550256	0.00557426	0.00460494	Bub1/Bub1b/Rec8/Sgo2a/Sgo1/Rad51c	6
Hdlbp		GO:0009161	ribonucleoside monophosphate metabolic process	12/1672	53/21806	0.000550481	0.00557426	0.00460494	Ada/Adsl/Ak2/Gart/Umps/Impdh2/Paics/Cad/Uck2/Atic/Gmps/Ppat	12
Heatr5b		GO:0120035	regulation of plasma membrane bounded cell projection organization	81/1672	733/21806	0.000552495	0.00558216	0.00461146	Abl1/Adnp/Rnd2/Cbfa2t2/Cd24a/Cdh2/Cntf/Crmp1/Dync1i2/Dnm2/Eef1a1/Ephb2/Ezh2/Ptk2/Fer/Hdac2/Hnrnpk/Marcks/Afdn/Mns1/Nedd4/Neo1/Nme2/Pax6/Prkcsh/Ptn/Ptprf/Ptprs/Ranbp1/Rdx/Reln/Ryk/Sf3a2/Sfrp2/Sema6a/Sema6c/Sfrp1/Ezr/Coro1c/Katna1/Caprin1/Plxnc1/Dbn1/Bin3/Ctsz/Cul7/Rpl4/Anln/Bhlhb9/Draxin/Gpc2/Dhx36/Fam98a/Dock11/Tchp/Anapc2/Rrn3/Ift140/Cdc20/Rcc2/Chrna3/Cspg4/Plxnb2/Ulk4/Dync2li1/Wdpcp/Cntrob/Eif2…	81
Heatr6		GO:0032506	cytokinetic process	10/1672	39/21806	0.000552978	0.00558216	0.00461146	Ect2/Nup62/Pdcd6ip/Kif20a/Aurkb/Racgap1/Bin3/Anln/Cep55/Cntrob	10
Hectd1		GO:0006413	translational initiation	19/1672	109/21806	0.000592835	0.00597522	0.00493618	Ddx3x/Eif2s1/Eif3a/Eif4a1/Rps2/Npm1/Khdrbs1/Abce1/Eif3b/Eif3d/Eif3c/Eif2b3/Eif4g1/Ythdf2/Dhx33/Eif2b2/Dhx29/Eif3l/Ncbp1	19
Hells		GO:0008033	tRNA processing	20/1672	118/21806	0.000625655	0.00629626	0.00520139	Thumpd3/Mettl1/Ssb/Elp2/Qtrt1/Tsen34/Prorp/Pop4/Osgep/Pop1/Elac2/2210016F16Rik/Nsun6/Elp4/Wdr6/Nat10/Ddx1/Qtrt2/Elp1/Aars	20
Herc4		GO:0009112	nucleobase metabolic process	9/1672	33/21806	0.000638014	0.00640081	0.00528776	Ada/Gart/Shmt1/Umps/Ctps/Ctps2/Cad/Shmt2/Prps1l3	9
Hes6		GO:0032786	positive regulation of DNA-templated transcription, elongation	9/1672	33/21806	0.000638014	0.00640081	0.00528776	Ctnnb1/Ccnk/Alyref/Ddx39b/Brd4/Scaf8/Thoc5/Supt16/Cdc73	9
Hey1		GO:0009798	axis specification	17/1672	93/21806	0.000645835	0.0064693	0.00534434	Ctnnb1/Cited1/Hey1/Lhx1/Smad2/Smad4/Mns1/Otx2/Pax6/Sfrp1/Stil/Aurka/Peg12/Ift172/Arl13b/Bcor/C2cd3	17
Hirip3		GO:0007019	microtubule depolymerization	12/1672	54/21806	0.000659033	0.00659135	0.00544516	Hdac6/Stmn1/Arhgef2/Apc2/Camsap3/Kif18b/Tpx2/Kif2c/Specc1l/Eml4/Ckap2/Kif18a	12
Hist1h1c		GO:0000956	nuclear-transcribed mRNA catabolic process	19/1672	110/21806	0.000666037	0.00665116	0.00549458	Gspt1/Upf1/Ssb/Xrn2/Exosc10/Magohb/Exosc8/Nbas/Dhx36/Parn/Cnot6/Casc3/Eif4a3/Dis3l2/Pde12/Thrap3/Cnot3/Cnot1/Ncbp1	19
Hist1h1e		GO:2000781	positive regulation of double-strand break repair	10/1672	40/21806	0.000687203	0.006852	0.00566049	Parp1/Blm/Foxm1/Rad51ap1/Timeless/Smchd1/Spidr/Fus/Fancb/Zcwpw1	10
Hist1h2ae		GO:0006376	mRNA splice site selection	8/1672	27/21806	0.000695256	0.00692169	0.00571806	Srsf10/Rbmx/Ptbp2/Isy1/Srsf6/Psip1/Srsf1/Setx	8
Hist1h2ag		GO:0014020	primary neural tube formation	20/1672	119/21806	0.000698863	0.00694696	0.00573894	Abl1/Apaf1/Dvl2/Enah/Sfrp2/Sfrp1/Stil/Tead2/Tgif1/Fzd2/Med12/Ift172/Specc1l/Arid1a/Plxnb2/Hectd1/Setd2/Mthfd1l/Cecr2/Mks1	20
Hist1h2ai		GO:0097190	apoptotic signaling pathway	70/1672	620/21806	0.000716708	0.00711347	0.00587649	Parp1/Apaf1/Brca1/Bub1/Hyou1/Casp2/Ctnna1/Ctnnb1/Cd24a/Cttn/Ddx3x/E2f1/Eno1/Faf1/Fhit/Gas1/Gnai3/Rack1/Pdia3/Hdac2/Hells/Hnrnpk/Hsph1/Hyal2/Jun/Melk/Msh2/Msh6/Sfrp2/Sfrp1/Siah1b/Trp53/Tpt1/Mapk7/Map3k7/Casp8ap2/Nbn/Chek2/Bok/Nono/Aatf/Ybx3/Noc2l/Pidd1/Pmaip1/Fignl1/Ube4b/Zfp110/Timm50/Armc10/Dyrk2/Sfpq/Bclaf1/Ddias/Wdr35/Bcl2l12/Maged1/Hmgb2/Qars/Kdm1a/Rrn3/Rtkn2/Trp53bp2/Ccar2/Senp1/Pak2/Bag6/E2…	70
Hist1h2ao		GO:0042752	regulation of circadian rhythm	21/1672	128/21806	0.000721829	0.00715337	0.00590945	Ada/Hnrnpd/Cdk1/Ddb1/Ezh2/Sin3a/Kdm5c/Klf10/Timeless/Top2a/Trp53/Nono/Suv39h2/Pspc1/Sfpq/Kdm5b/Maged1/Spsb4/Ccar2/Thrap3/Tardbp	21
Hist1h2bc		GO:0008589	regulation of smoothened signaling pathway	17/1672	94/21806	0.00073308	0.00724279	0.00598332	Ctnna1/Gas1/Gli2/Rack1/Por/Sfrp1/Tubd1/Evc/Herc4/Pdcl/Ift172/Dlg5/Tedc1/Ift140/Vcp/C2cd3/Mks1	17
Hist1h2bj		GO:0031110	regulation of microtubule polymerization or depolymerization	17/1672	94/21806	0.00073308	0.00724279	0.00598332	Abl1/Mapre1/Hdac6/Stmn1/Arhgef2/Apc2/Psrc1/Ska2/Ska1/Camsap3/Tpx2/Specc1l/Ckap5/Eml4/Ckap2/Tbcd/Ska3	17
Hist1h2bk		GO:0022411	cellular component disassembly	49/1672	400/21806	0.000772061	0.0076048	0.00628238	Apaf1/Ddr1/Capza1/Cd24a/Cdk1/Plk3/Cttn/Flii/Gspt1/Hdac6/Hspa8/Hspa2/Stmn1/Arhgef2/Plk1/Rdx/Upf1/Smarca4/Smarcb1/Smarcc1/Top2a/Trp53/Vrk1/Apc2/Abce1/Map4k4/Bok/Acin1/Smarce1/Camsap3/Kif18b/Tpx2/Kif2c/Specc1l/Oga/Eml4/Cdk5rap3/Vps16/Ckap2/Smarcd1/Arid1a/Grwd1/Scaf8/Mical1/Scaf4/Dyrk3/Kif18a/Setx/Vcp	49
Hist1h2br		GO:2001233	regulation of apoptotic signaling pathway	49/1672	400/21806	0.000772061	0.0076048	0.00628238	Parp1/Apaf1/Brca1/Bub1/Hyou1/Casp2/Ctnna1/Ctnnb1/Cttn/Ddx3x/Eno1/Faf1/Gas1/Gnai3/Rack1/Pdia3/Hdac2/Hells/Hnrnpk/Hsph1/Hyal2/Sfrp2/Sfrp1/Siah1b/Trp53/Tpt1/Mapk7/Map3k7/Bok/Nono/Aatf/Ybx3/Noc2l/Pmaip1/Fignl1/Armc10/Sfpq/Bclaf1/Ddias/Bcl2l12/Maged1/Hmgb2/Qars/Kdm1a/Rrn3/Rtkn2/Ccar2/Pak2/Hdac1	49
Hist1h3c		GO:0001838	embryonic epithelial tube formation	24/1672	156/21806	0.000814572	0.00796678	0.00658142	Abl1/Apaf1/Ctnnb1/Dvl2/Enah/Nup50/Sfrp2/Sfrp1/Stil/Tead2/Tgif1/Map3k7/Fzd2/Med12/Ift172/Specc1l/Arid1a/Plxnb2/Hectd1/Setd2/Ift52/Mthfd1l/Cecr2/Mks1	24
Hist1h3h		GO:0009260	ribonucleotide biosynthetic process	24/1672	156/21806	0.000814572	0.00796678	0.00658142	Ada/Parp1/Adsl/Ak2/Eno1/Gart/Nme2/Umps/Impdh2/Papss1/Ctps/Ctps2/Nme4/Paics/Dcakd/Cad/Coasy/Uck2/Acly/Atic/Nme7/Gmps/Ppat/Vcp	24
Hist1h4d		GO:0043549	regulation of kinase activity	77/1672	699/21806	0.00081863	0.00796678	0.00658142	Abl1/Actb/Adnp/Blm/Ddr1/Ccna1/Ccna2/Ccnb2/Ccnd1/Ccnd2/Ccne1/Ccnf/Cd24a/Cdc25b/Cdkn2c/Csk/Ddx3x/Dvl2/Ect2/Eef1a1/Ephb2/Ezh2/Ptk2/Fzd8/Gab1/Hsph1/Hsp90ab1/Hsp90aa1/Hyal2/Incenp/Marcks/Mre11a/Npm1/Nup62/Pdgfra/Pim1/Plk1/Rad50/Reln/Trim27/Ryk/Sfrp2/Sfrp1/Stil/Traf4/Vav2/Xrcc5/Coro1c/Cdc6/Mapk7/Map3k1/Map3k7/Macroh2a1/Nbn/Hnrnpu/Pibf1/Pdgfc/Psrc1/Midn/Gtpbp4/Cep85/Telo2/Tpx2/Prrc1/Rap2b/Pik3r4/Bora/Cd…	77
Hist1h4i		GO:0009221	pyrimidine deoxyribonucleotide biosynthetic process	5/1672	11/21806	0.000821933	0.00796678	0.00658142	Nme2/Shmt1/Dtymk/Tyms/Dut	5
Hist2h2be		GO:0010587	miRNA catabolic process	5/1672	11/21806	0.000821933	0.00796678	0.00658142	Snd1/Parn/Dis3l2/Tut4/Zswim8	5
Hltf		GO:0044417	translocation of molecules into host	5/1672	11/21806	0.000821933	0.00796678	0.00658142	Tcp1/Alyref/Ddx39b/Thoc5/Thoc6	5
Hmg20b		GO:0046036	CTP metabolic process	5/1672	11/21806	0.000821933	0.00796678	0.00658142	Nme2/Ctps/Ctps2/Nme4/Nme7	5
Hmgb1		GO:0071481	cellular response to X-ray	5/1672	11/21806	0.000821933	0.00796678	0.00658142	Ccnd2/Sfrp2/Sfrp1/Xrcc5/Nipbl	5
Hmgb1-rs17		GO:0090309	positive regulation of DNA methylation-dependent heterochromatin assembly	5/1672	11/21806	0.000821933	0.00796678	0.00658142	Dnmt1/Trim28/Morc2a/Setdb1/Pphln1	5
Hmgb2		GO:0000076	DNA replication checkpoint signaling	6/1672	16/21806	0.000823516	0.00796678	0.00658142	Orc1/Timeless/Cdc6/Cdt1/Ticrr/Topbp1	6
Hmgb3		GO:0032239	regulation of nucleobase-containing compound transport	6/1672	16/21806	0.000823516	0.00796678	0.00658142	Dhx9/Khdrbs1/Thoc5/Nup153/Setd2/Cpsf6	6
Hmgn1		GO:1905168	positive regulation of double-strand break repair via homologous recombination	6/1672	16/21806	0.000823516	0.00796678	0.00658142	Parp1/Blm/Rad51ap1/Timeless/Fus/Fancb	6
Hmgn2		GO:0009895	negative regulation of catabolic process	40/1672	310/21806	0.000839125	0.00810573	0.0066962	Hnrnpd/Cbfa2t3/Dhx9/E2f1/Ptk2/Fhit/Hsp90ab1/Elavl1/Smad4/Mapkapk2/Smarcc1/Trp53/Hnrnpu/Pbk/Ybx2/Mad2l1/Rbm38/Syncrip/Taf15/Nbas/Usp19/Dhx36/Lrpprc/Parn/Hnrnpa0/Cdk5rap3/Wdr6/Sf3b3/Ehmt2/Srsf1/Eif4g1/Ccar2/Senp1/Anks1/Bag6/Kdm4a/Thrap3/Tardbp/Fus/Rpl5	40
Hmgn5		GO:0006303	double-strand break repair via nonhomologous end joining	13/1672	63/21806	0.000844184	0.00814249	0.00672658	Lig1/Lig3/Mre11a/Pola1/Xrcc1/Xrcc5/Prpf19/Aunip/Aplf/Pot1b/Smchd1/Nsd2/Dek	13
Hmgxb4		GO:1990138	neuron projection extension	29/1672	203/21806	0.000857518	0.00825885	0.0068227	Abl1/Adnp/Ddr1/Ctnnb1/Cntf/Cttn/Dnm2/Hnrnpk/Hsp90ab1/Hsp90aa1/Afdn/Plaa/Ptprs/Ryk/Sema6a/Sema6c/Sin3a/Aurka/Dbn1/Rpl4/Draxin/Anapc2/Kdm1a/Eif2b2/Wdr36/Disc1/Cpne1/Auts2/Islr2	29
Hmmr		GO:0006305	DNA alkylation	14/1672	71/21806	0.000872123	0.00836235	0.0069082	Parp1/Brca1/Ctcf/Dnmt1/Dnmt3b/Ezh2/Hells/Smarca4/Trim28/Mta2/Mis18a/Tdrkh/Ehmt1/Ehmt2	14
Hn1l		GO:0006306	DNA methylation	14/1672	71/21806	0.000872123	0.00836235	0.0069082	Parp1/Brca1/Ctcf/Dnmt1/Dnmt3b/Ezh2/Hells/Smarca4/Trim28/Mta2/Mis18a/Tdrkh/Ehmt1/Ehmt2	14
Hnrnpa0		GO:0042733	embryonic digit morphogenesis	14/1672	71/21806	0.000872123	0.00836235	0.0069082	Ctnnb1/Gas1/Gli2/Hdac2/Smad4/Mycn/Sfrp2/Tmem107/Ift140/Wdpcp/Ift52/C2cd3/Mks1/Hdac1	14
Hnrnpa1		GO:0009218	pyrimidine ribonucleotide metabolic process	8/1672	28/21806	0.000908531	0.00868582	0.00717543	Nme2/Umps/Ctps/Ctps2/Nme4/Cad/Uck2/Nme7	8
Hnrnpa2b1		GO:0043486	histone exchange	8/1672	28/21806	0.000908531	0.00868582	0.00717543	Ptma/Nasp/Cenpp/Anp32e/Mis18a/Itgb3bp/Oip5/Psme4	8
Hnrnpa3		GO:0006753	nucleoside phosphate metabolic process	53/1672	445/21806	0.000929858	0.00886822	0.0073261	Ada/Parp1/Adsl/Ak2/Cbfa2t3/Dck/Eno1/Fasn/Fhit/Gart/Gnai3/Hsd17b4/Nme2/Ran/Rrm1/Rrm2/Shmt1/Dtymk/Tyms/Umps/Impdh2/Papss1/Slc27a3/Ctps/Nudt5/Ctps2/Samhd1/Nme4/Paics/Rnaseh2b/Dcakd/Cad/Coasy/Oga/Uck2/Efl1/Acly/Acaca/Atic/Dut/Acot2/Nme7/Prpsap2/Tkfc/Gmps/Ppat/Dera/Vcp/Idh2/Prps1l3/Gars/Dnph1/Mthfd2l	53
Hnrnpab		GO:0007140	male meiotic nuclear division	12/1672	56/21806	0.000930338	0.00886822	0.0073261	Hspa2/Zscan21/Rec8/Fignl1/Suv39h2/Sgo2a/Trip13/Tdrkh/Ago4/Rad51c/Chtf18/Kif18a	12
Hnrnpc		GO:0046931	pore complex assembly	7/1672	22/21806	0.000938851	0.0089232	0.00737152	Cct3/Cct8/Afdn/Gsdmd/Ndc1/Nup107/Nup153	7
Hnrnpd		GO:2001224	positive regulation of neuron migration	7/1672	22/21806	0.000938851	0.0089232	0.00737152	Arhgef2/Pax6/Plaa/Reln/Sema6a/Nipbl/Wdr62	7
Hnrnpdl		GO:0030705	cytoskeleton-dependent intracellular transport	28/1672	195/21806	0.000962753	0.00913702	0.00754816	Ap3b2/Cep131/Dync1i2/Hdac6/Hspa8/Kif3a/Myo1b/Rpgr/Stau1/Hnrnpu/Nde1/Ift172/Ift74/Camsap3/Sfpq/Myo1e/Dync2i2/Wdr35/Ttc30a1/Ift140/Nme7/Dync2li1/Sun2/Bbs12/Ift52/Ttc26/Syne2/Kifc1	28
Hnrnpf		GO:0044728	DNA methylation or demethylation	16/1672	88/21806	0.000977077	0.00925945	0.0076493	Parp1/Apex1/Brca1/Ctcf/Dnmt1/Dnmt3b/Ezh2/Hells/Smarca4/Trim28/Mta2/Mis18a/Tdrkh/Ehmt1/Ehmt2/Alkbh2	16
Hnrnph1		GO:0045727	positive regulation of translation	21/1672	131/21806	0.00098243	0.00929662	0.00768001	Hnrnpd/Cdk4/Ddx3x/Dhx9/Hnrnpl/Elavl1/Npm1/Rbm3/Khdrbs1/Ddx39b/Eif3d/Syncrip/Dhx36/Rps9/Nat10/Plxnb2/Eif4a3/Eif4g1/Mettl14/Ythdf2/Rpl5	21
Hnrnph3		GO:0030010	establishment of cell polarity	23/1672	149/21806	0.000987718	0.00932582	0.00770413	Cenpa/Hey1/Hsp90ab1/Hsp90aa1/Arhgef2/Fam89b/Pax6/Plk1/Exoc4/Wee1/Mad2l1/Amotl2/Ndc80/Nde1/Camsap3/Spdl1/Sapcd2/Sipa1l3/Pard3/Frmd4a/Wdpcp/Frmd4b/Insc	23
Hnrnpk		GO:0006231	dTMP biosynthetic process	4/1672	7/21806	0.000998181	0.00932582	0.00770413	Nme2/Shmt1/Tyms/Dut	4
Hnrnpl		GO:0009177	pyrimidine deoxyribonucleoside monophosphate biosynthetic process	4/1672	7/21806	0.000998181	0.00932582	0.00770413	Nme2/Shmt1/Tyms/Dut	4
Hnrnpll		GO:0032776	DNA methylation on cytosine	4/1672	7/21806	0.000998181	0.00932582	0.00770413	Dnmt1/Dnmt3b/Smarca4/Ehmt2	4
Hnrnpm		GO:0035735	intraciliary transport involved in cilium assembly	4/1672	7/21806	0.000998181	0.00932582	0.00770413	Cep131/Ift74/Dync2li1/Ttc26	4
Hnrnpr		GO:0046060	dATP metabolic process	4/1672	7/21806	0.000998181	0.00932582	0.00770413	Ada/Ak2/Samhd1/Oga	4
Hnrnpu		GO:0051572	negative regulation of histone H3-K4 methylation	4/1672	7/21806	0.000998181	0.00932582	0.00770413	Brca1/Macroh2a1/Bcor/Kdm1a	4
Hnrnpul1		GO:0051987	positive regulation of attachment of spindle microtubules to kinetochore	4/1672	7/21806	0.000998181	0.00932582	0.00770413	Aurkb/Hnrnpu/Rcc2/Ccnb1	4
Hnrnpul2		GO:0016574	histone ubiquitination	11/1672	49/21806	0.00099997	0.00932582	0.00770413	Ddb1/Uhrf1/Ctr9/Paf1/Ubr5/Bcor/Cul4b/Kdm1a/Rnf20/Cdc73/Wdr70	11
Hsd11b2		GO:0031111	negative regulation of microtubule polymerization or depolymerization	11/1672	49/21806	0.00099997	0.00932582	0.00770413	Mapre1/Hdac6/Stmn1/Arhgef2/Apc2/Camsap3/Tpx2/Specc1l/Eml4/Ckap2/Tbcd	11
Hsd17b4		GO:1902532	negative regulation of intracellular signal transduction	61/1672	531/21806	0.0010013	0.00932582	0.00770413	Abl1/Hyou1/Csk/Ddx3x/Eif3a/Eno1/Ephb2/Foxm1/Rack1/Hdac2/Hells/Hsph1/Hyal2/Stmn1/Mad1l1/Smad4/Nup62/Sfrp2/Sema6a/Sfrp1/Aurka/Tle1/Tpt1/Ezr/Mapk7/Chek2/Pbk/Nono/Ddx39b/Ybx3/Tspan6/Brd4/Noc2l/Fignl1/Nmi/Tnfaip8l1/Trim59/Rps6ka6/Cdt1/Armc10/Alg13/Dyrk2/Dlg5/Ddias/Bcl2l12/Cdk5rap3/Qars/Sh3bp4/Kdm1a/Wtip/Rrn3/Thoc5/Prdm15/Rtkn2/Wwc1/Ccar2/Tkfc/Dyrk3/Cpne1/Kctd10/Hdac1	61
Hsf2		GO:0007405	neuroblast proliferation	14/1672	72/21806	0.00100751	0.00937023	0.00774082	Ctnna1/Ctnnb1/Cd24a/Arhgef2/Pax6/Ptn/Sox5/Trp53/Racgap1/Nde1/Kdm1a/Plxnb2/Wdr62/Disc1	14
Hsp90aa1		GO:0035601	protein deacylation	19/1672	114/21806	0.00104201	0.00966346	0.00798306	Smarcad1/Hdac2/Hdac6/Sin3a/Sin3b/Ncor2/Tbl1x/Trp53/Mta2/Akap8/Nipbl/Sfpq/Rcor2/Brms1/Tada2a/Rcor1/Ccar2/Mideas/Hdac1	19
Hsp90ab1		GO:0098732	macromolecule deacylation	19/1672	114/21806	0.00104201	0.00966346	0.00798306	Smarcad1/Hdac2/Hdac6/Sin3a/Sin3b/Ncor2/Tbl1x/Trp53/Mta2/Akap8/Nipbl/Sfpq/Rcor2/Brms1/Tada2a/Rcor1/Ccar2/Mideas/Hdac1	19
Hspa2		GO:0072522	purine-containing compound biosynthetic process	25/1672	168/21806	0.00104993	0.00972311	0.00803233	Ada/Parp1/Adsl/Ak2/Dck/Eno1/Gart/Nme2/Shmt1/Impdh2/Papss1/Nme4/Paics/Dcakd/Coasy/Acly/Shmt2/Atic/Nme7/Prpsap2/Gmps/Ppat/Vcp/Prps1l3/Mthfd2l	25
Hspa4		GO:0009117	nucleotide metabolic process	52/1672	437/21806	0.00105442	0.00975074	0.00805516	Ada/Parp1/Adsl/Ak2/Cbfa2t3/Dck/Eno1/Fasn/Fhit/Gart/Gnai3/Hsd17b4/Nme2/Ran/Rrm1/Rrm2/Shmt1/Dtymk/Tyms/Umps/Impdh2/Papss1/Slc27a3/Ctps/Ctps2/Samhd1/Nme4/Paics/Rnaseh2b/Dcakd/Cad/Coasy/Oga/Uck2/Efl1/Acly/Acaca/Atic/Dut/Acot2/Nme7/Prpsap2/Tkfc/Gmps/Ppat/Dera/Vcp/Idh2/Prps1l3/Gars/Dnph1/Mthfd2l	52
Hspa8		GO:1900180	regulation of protein localization to nucleus	23/1672	150/21806	0.00108374	0.0100076	0.00826738	Parp1/Brca1/Ctnna1/Cdk1/Ect2/Hsp90ab1/Hyal2/Npm1/Nup62/Ran/Sin3a/Trim28/Larp7/Rbm22/Nvl/Nolc1/Ubr5/Hnrnpm/Cdk5rap3/Maged1/Tmem98/Tardbp/Nup54	23
Hspa9		GO:0007369	gastrulation	26/1672	178/21806	0.00111428	0.0102751	0.0084883	Ctnnb1/Chrd/Dvl2/Ext2/Rack1/Lhx1/Smad2/Smad4/Nsd1/Otx2/Rps6/Sfrp2/Exoc4/Sfrp1/Tcf3/Tgif1/Trp53/Ctr9/Mapk7/Macroh2a1/Txnrd1/Paf1/Arid1a/Cdc73/Tgif2/Setd2	26
Hspbap1		GO:0032647	regulation of interferon-alpha production	8/1672	29/21806	0.00117117	0.0107539	0.00888389	Ddx3x/Dhx9/Hmgb1/Hspd1/Ptprs/Nmi/Dhx36/Setd2	8
Hspd1		GO:0061003	positive regulation of dendritic spine morphogenesis	8/1672	29/21806	0.00117117	0.0107539	0.00888389	Ephb2/Marcks/Afdn/Reln/Caprin1/Dbn1/Bhlhb9/Dhx36	8
Hsph1		GO:0070897	transcription preinitiation complex assembly	8/1672	29/21806	0.00117117	0.0107539	0.00888389	Hmgb1/Trp53/Polr1e/Gtf2f2/Cand1/Taf6l/Gtf2b/Taf1	8
Hunk		GO:0006978	DNA damage response, signal transduction by p53 class mediator resulting in transcription of p21 class mediator	6/1672	17/21806	0.0011906	0.0108556	0.00896792	Foxm1/Trp53/Chek2/Rbm38/Rps6ka6/Tfap4	6
Hyal2		GO:0008334	histone mRNA metabolic process	6/1672	17/21806	0.0011906	0.0108556	0.00896792	Upf1/Slbp/Ssb/Exosc10/Cpsf2/Cpsf3	6
Hyls1		GO:0009200	deoxyribonucleoside triphosphate metabolic process	6/1672	17/21806	0.0011906	0.0108556	0.00896792	Ada/Ak2/Dtymk/Samhd1/Oga/Dut	6
Hyou1		GO:0031445	regulation of heterochromatin assembly	6/1672	17/21806	0.0011906	0.0108556	0.00896792	Dnmt1/Trim28/Morc2a/Setdb1/Pphln1/Phf8	6
Idh2		GO:0120261	regulation of heterochromatin organization	6/1672	17/21806	0.0011906	0.0108556	0.00896792	Dnmt1/Trim28/Morc2a/Setdb1/Pphln1/Phf8	6
Ier5		GO:0034332	adherens junction organization	11/1672	50/21806	0.00119448	0.0108758	0.00898455	Actb/Ctnnb1/Csk/Afdn/Rdx/Camsap3/Dlg5/Specc1l/Tbcd/Pak2/Cdh24	11
Ier5l		GO:0045880	positive regulation of smoothened signaling pathway	10/1672	43/21806	0.00125902	0.0114177	0.00943227	Ctnna1/Gas1/Por/Sfrp1/Tubd1/Evc/Pdcl/Ift172/Dlg5/Tedc1	10
Ifrd2		GO:0006353	DNA-templated transcription, termination	7/1672	23/21806	0.00126103	0.0114177	0.00943227	Dhx9/Polr2a/Xrn2/Ttf2/Scaf8/Scaf4/Setx	7
Ift140		GO:0009129	pyrimidine nucleoside monophosphate metabolic process	7/1672	23/21806	0.00126103	0.0114177	0.00943227	Nme2/Shmt1/Tyms/Umps/Cad/Uck2/Dut	7
Ift172		GO:1904666	regulation of ubiquitin protein ligase activity	7/1672	23/21806	0.00126103	0.0114177	0.00943227	Plk1/Mad2l1/Fbxo5/Ube2s/Cdc20/Usp44/Rpl5	7
Ift52		GO:0021543	pallium development	24/1672	161/21806	0.00127651	0.0115419	0.00953481	Atoh1/Neurod6/Ctnnb1/Cdh2/Hdac2/Hnrnpk/Kif3a/Afdn/Pax6/Pou3f3/Ptprs/Reln/Tra2b/Tacc3/Xrcc1/Nde1/Mdga1/Sun2/Wdr62/Tsku/Disc1/Syne2/Kif14/Hdac1	24
Ift74		GO:0050775	positive regulation of dendrite morphogenesis	12/1672	58/21806	0.00128873	0.0116361	0.00961269	Ephb2/Marcks/Afdn/Ptprf/Reln/Caprin1/Dbn1/Cul7/Bhlhb9/Dhx36/Anapc2/Tnik	12
Igfbpl1		GO:1902115	regulation of organelle assembly	28/1672	199/21806	0.00131898	0.0117903	0.00974004	Dnm2/Arhgef2/Smad4/Mdm1/Mns1/Npm1/Nup62/Pdcd6ip/Plk1/Ptprs/Rdx/Stil/Plk4/Ezr/G3bp2/G3bp1/Hnrnpu/Tchp/Cnot6/Ift140/Ehmt2/Spice1/Dync2li1/Cntrob/Cenpj/Crocc/Cnot1/Syne2	28
Igsf10		GO:0031453	positive regulation of heterochromatin assembly	5/1672	12/21806	0.00132031	0.0117903	0.00974004	Dnmt1/Trim28/Morc2a/Setdb1/Pphln1	5
Igsf9		GO:0033523	histone H2B ubiquitination	5/1672	12/21806	0.00132031	0.0117903	0.00974004	Ctr9/Paf1/Rnf20/Cdc73/Wdr70	5
Ikbkap		GO:0034333	adherens junction assembly	5/1672	12/21806	0.00132031	0.0117903	0.00974004	Actb/Ctnnb1/Dlg5/Tbcd/Pak2	5
Il3ra		GO:0072697	protein localization to cell cortex	5/1672	12/21806	0.00132031	0.0117903	0.00974004	Plk1/Ezr/Sapcd2/Mex3b/Epb41	5
Ilf2		GO:0075522	IRES-dependent viral translational initiation	5/1672	12/21806	0.00132031	0.0117903	0.00974004	Eif3a/Ptbp1/Ssb/Eif3b/Eif3d	5
Ilf3		GO:0098789	pre-mRNA cleavage required for polyadenylation	5/1672	12/21806	0.00132031	0.0117903	0.00974004	Cpsf2/Fip1l1/Nudt21/Cpsf6/Ncbp1	5
Impdh2		GO:0120263	positive regulation of heterochromatin organization	5/1672	12/21806	0.00132031	0.0117903	0.00974004	Dnmt1/Trim28/Morc2a/Setdb1/Pphln1	5
Incenp		GO:2000736	regulation of stem cell differentiation	13/1672	66/21806	0.00133045	0.0118587	0.0097966	Ccnk/Hspa9/Ltbp3/Pdgfra/Ptn/Sox5/Tead2/Hnrnpu/Nudt21/Dhx36/Pwp1/Ythdf2/Setd1a	13
Insc		GO:0060968	regulation of gene silencing	14/1672	74/21806	0.00133162	0.0118587	0.0097966	Cdk2/Dhx9/Dnmt1/Elavl1/Ncor2/Trim28/Trp53/Morc2a/Pum1/Setdb1/Wtip/Eif4g1/Pphln1/Phf8	14
Insm1		GO:0002200	somatic diversification of immune receptors	15/1672	83/21806	0.00147977	0.0131235	0.0108414	Ezh2/Hmgb1/Hspd1/Msh2/Msh6/Tcf3/Ung/Exo1/Nbn/Mcm3ap/Samhd1/Ctnnbl1/Aplf/Nsd2/Dcaf1	15
Ints1		GO:0046785	microtubule polymerization	15/1672	83/21806	0.00147977	0.0131235	0.0108414	Abl1/Mapre1/Stmn1/Psrc1/Haus2/Fbxo5/Nde1/Camsap3/Ccdc57/Tpx2/Tubgcp2/Ckap5/Tbcd/Cenpj/Tubgcp3	15
Ints11		GO:0072089	stem cell proliferation	15/1672	83/21806	0.00147977	0.0131235	0.0108414	Ccne1/Ltbp3/Nfya/Pim1/Sfrp2/Thpo/Hnrnpu/Fubp1/Sart3/Ctc1/Hmgb2/Kdm1a/Ythdf2/Shb/Setd1a	15
Ints13		GO:0000904	cell morphogenesis involved in differentiation	87/1672	825/21806	0.00148171	0.0131235	0.0108414	Abl1/Actb/Adnp/Ank3/Rnd2/Atoh1/Ctnnb1/Cdh2/Cntf/Bcar1/Crmp1/Cttn/Dnm2/Efna4/Efnb1/Enah/Ephb2/Ptk2/Fer/Gas1/Gli2/Hdac6/Hsp90ab1/Hsp90aa1/Stmn1/Lhx1/Lhx3/Marcks/Smad4/Afdn/Nedd4/Neo1/Nfib/Otx2/Pax6/Ptn/Ptprf/Ptprs/Reln/Ryk/Sema6a/Sema6c/Sfrp1/St6gal1/Sin3a/Top2b/Zfpm1/Coro1c/Bves/Map3k1/Clic4/Caprin1/Celsr2/Plxnc1/Dbn1/Akip1/Cul7/Rpl4/Arl13b/Bhlhb9/Draxin/Prmt3/Dhx36/Grip1/Sipa1l3/Slitrk5/Pard3/Ana…	87
Ints3		GO:0010390	histone monoubiquitination	8/1672	30/21806	0.00149092	0.0131691	0.0108791	Ddb1/Uhrf1/Ctr9/Paf1/Bcor/Cul4b/Rnf20/Cdc73	8
Ints5		GO:0071353	cellular response to interleukin-4	8/1672	30/21806	0.00149092	0.0131691	0.0108791	Rplp0/Cdk4/Fasn/Hsp90ab1/Rps2/Mcm2/Tuba1b/Impdh2	8
Ints7		GO:0043967	histone H4 acetylation	13/1672	67/21806	0.00153689	0.0135568	0.0111993	Brca1/Hcfc1/Myod1/Ruvbl2/Smarcb1/Tcf3/Actl6a/Ruvbl1/Brd4/Naa40/Hat1/Auts2/Jade3	13
Ints8		GO:2001234	negative regulation of apoptotic signaling pathway	32/1672	240/21806	0.00155067	0.0136598	0.0112844	Brca1/Hyou1/Ctnna1/Ctnnb1/Cttn/Ddx3x/Eno1/Gas1/Gnai3/Hdac2/Hells/Hsph1/Sfrp2/Tpt1/Mapk7/Map3k7/Bok/Nono/Aatf/Ybx3/Noc2l/Fignl1/Armc10/Ddias/Bcl2l12/Hmgb2/Qars/Kdm1a/Rrn3/Rtkn2/Ccar2/Hdac1	32
Ints9		GO:0000184	nuclear-transcribed mRNA catabolic process, nonsense-mediated decay	9/1672	37/21806	0.00155786	0.0137045	0.0113214	Gspt1/Upf1/Exosc10/Magohb/Nbas/Parn/Casc3/Eif4a3/Ncbp1	9
Ipo8		GO:0048812	neuron projection morphogenesis	76/1672	706/21806	0.00166242	0.0145218	0.0119966	Abl1/Actb/Adnp/Ank3/Rnd2/Atoh1/Ddr1/Ctnnb1/Cdh2/Cntf/Crmp1/Cttn/Dnm2/Efna4/Efnb1/Enah/Ephb2/Ptk2/Gas1/Gli2/Hdac6/Hnrnpk/Hsp90ab1/Hsp90aa1/Stmn1/Lhx1/Lhx3/Marcks/Smad4/Afdn/Nedd4/Neo1/Nfib/Otx2/Pax6/Plaa/Ptn/Ptprf/Ptprs/Reln/Ryk/Sema6a/Sema6c/Sin3a/Aurka/Top2b/Wee1/Map4k4/Caprin1/Celsr2/Plxnc1/Dbn1/Cul7/Rpl4/Bhlhb9/Draxin/Prmt3/Dhx36/Grip1/Slitrk5/Anapc2/Kdm1a/Chrna3/Boc/Plxnb2/Eif2b2/Pak2/Wdr36/T…	76
Isg20l2		GO:0007130	synaptonemal complex assembly	7/1672	24/21806	0.00166359	0.0145218	0.0119966	Rad21/Rec8/Trip13/Syce2/Ago4/Ehmt2/Bag6	7
Islr2		GO:0009048	dosage compensation by inactivation of X chromosome	7/1672	24/21806	0.00166359	0.0145218	0.0119966	Brca1/Ctcf/Upf1/Exosc10/Hnrnpu/Smchd1/Rbm15b	7
Isoc1		GO:0031571	mitotic G1 DNA damage checkpoint signaling	7/1672	24/21806	0.00166359	0.0145218	0.0119966	Casp2/Ccnd1/Rpa2/Trp53/Rbm38/Pidd1/Rfwd3	7
Isy1		GO:0051123	RNA polymerase II preinitiation complex assembly	7/1672	24/21806	0.00166359	0.0145218	0.0119966	Hmgb1/Trp53/Gtf2f2/Cand1/Taf6l/Gtf2b/Taf1	7
Itga7		GO:0034471	ncRNA 5'-end processing	6/1672	18/21806	0.00167086	0.0145218	0.0119966	Ssb/Prorp/Pop4/Pop1/Nop9/Tbl3	6
Itgb3bp		GO:0042026	protein refolding	6/1672	18/21806	0.00167086	0.0145218	0.0119966	Hspa8/Hspd1/Hspa2/Hsp90aa1/Hspa9/Pdcl	6
Jade3		GO:0042772	DNA damage response, signal transduction resulting in transcription	6/1672	18/21806	0.00167086	0.0145218	0.0119966	Foxm1/Trp53/Chek2/Rbm38/Rps6ka6/Tfap4	6
Jun		GO:1900363	regulation of mRNA polyadenylation	6/1672	18/21806	0.00167086	0.0145218	0.0119966	Ctr9/Nelfe/Snrpa/Nudt21/Rnf20/Cpsf6	6
Kat6a		GO:0032479	regulation of type I interferon production	17/1672	101/21806	0.00167403	0.0145298	0.0120032	Ddx3x/Dhx9/Hmgb1/Hspd1/Hsp90aa1/Pola1/Ptprs/Traip/G3bp1/Nmi/Polr3b/Dhx36/Hmgb2/Rnf26/Dhx33/Polr3a/Setd2	17
Kat6b		GO:0043392	negative regulation of DNA binding	11/1672	52/21806	0.00167706	0.0145368	0.012009	E2f1/Hdac2/Hey1/Hspa4/Jun/Nek2/Nfib/Sin3a/Zfp90/Tfap4/Cpne1	11
Katna1		GO:0048568	embryonic organ development	59/1672	521/21806	0.00168104	0.0145519	0.0120214	Ada/Atoh1/Ctnnb1/Socs3/Cited1/Dvl2/Ephb2/Gab1/Gas1/Gli2/Hey1/Kif3a/Lhx1/Lmo2/Smad2/Myb/Mycn/Otx1/Otx2/Pax6/Pcnt/Pdgfra/Plcd1/Rbp4/Rbpj/Stil/Tra2b/Smarca4/Plk4/Tead2/Trim28/Trp53/Zfpm1/E2f7/Pdgfc/Fzd2/Med12/Ift172/Arl13b/Nipbl/Arid1a/Kdm1a/Ift140/Thoc5/E2f8/Eif4a3/Hectd1/Satb2/Wdpcp/Rarb/Palb2/Setd2/Kat6a/Ift52/Mthfd1l/C2cd3/Chd7/Ppp1r13l/Mks1	59
Katnal2		GO:0031396	regulation of protein ubiquitination	29/1672	213/21806	0.00182533	0.0157799	0.0130359	Abl1/Brca1/Ddx3x/Hsp90ab1/Hsp90aa1/Rps2/Commd1/Npm1/Plaa/Plk1/Ctr9/U2af2/Skp2/Mad2l1/Nmi/Fbxo5/Gtpbp4/Ubr5/Prmt3/Ube2s/Cdk5rap3/Kdm1a/Arrdc3/Cdc20/Rnf20/Spsb4/Usp44/Wdr70/Rpl5	29
Kbtbd6		GO:0031400	negative regulation of protein modification process	59/1672	523/21806	0.00183693	0.015859	0.0131013	Abl1/Actb/Brca1/Ctnnb1/Cdkn2c/Socs3/Dnmt1/Dnmt3b/Ephb2/Rack1/Hdac2/Hmg20b/Hspa4/Hyal2/Jun/Nnt/Npm1/Nup62/Pax6/Plaa/Plk1/Trim27/Sfrp2/Sfrp1/Sin3a/Smarcb1/U2af2/Xrcc1/Coro1c/Mapk7/Macroh2a1/Pibf1/Pbk/Insm1/Mad2l1/Noc2l/Fbxo5/Gtpbp4/Cep85/Ubr5/Bcor/Prmt3/Zbed3/Oga/Cdk5rap3/Tfap4/Pard3/Qars/Kdm1a/Pwp1/Mical1/Kdm4b/Eif4g1/Shb/Kdm4a/Tardbp/Ccnb1/Usp44/Rpl5	59
Kcne1l		GO:0016321	female meiosis chromosome segregation	4/1672	8/21806	0.00187517	0.0160061	0.0132228	Plk1/Top2a/Ttk/Ncaph	4
Kctd10		GO:0019856	pyrimidine nucleobase biosynthetic process	4/1672	8/21806	0.00187517	0.0160061	0.0132228	Umps/Ctps/Ctps2/Cad	4
Kctd15		GO:0030952	establishment or maintenance of cytoskeleton polarity	4/1672	8/21806	0.00187517	0.0160061	0.0132228	Pdlim1/Camsap3/Kif2c/Ckap5	4
Kctd5		GO:0034182	regulation of maintenance of mitotic sister chromatid cohesion	4/1672	8/21806	0.00187517	0.0160061	0.0132228	Atrx/Macroh2a1/Naa10/Nsmce2	4
Kdm1a		GO:0034720	histone H3-K4 demethylation	4/1672	8/21806	0.00187517	0.0160061	0.0132228	Kdm5c/Riox2/Kdm5b/Kdm1a	4
Kdm4a		GO:0060318	definitive erythrocyte differentiation	4/1672	8/21806	0.00187517	0.0160061	0.0132228	Smarca4/Zfpm1/Cdk5rap3/Senp1	4
Kdm4b		GO:1903608	protein localization to cytoplasmic stress granule	4/1672	8/21806	0.00187517	0.0160061	0.0132228	Ddx3x/Dhx9/Ssb/Ddx1	4
Kdm5b		GO:1905216	positive regulation of RNA binding	4/1672	8/21806	0.00187517	0.0160061	0.0132228	Hnrnpl/Eif3d/Eif4g1/Ncbp1	4
Kdm5c		GO:0032607	interferon-alpha production	8/1672	31/21806	0.00187612	0.0160061	0.0132228	Ddx3x/Dhx9/Hmgb1/Hspd1/Ptprs/Nmi/Dhx36/Setd2	8
Khdrbs1		GO:0009167	purine ribonucleoside monophosphate metabolic process	9/1672	38/21806	0.00190441	0.0162262	0.0134046	Ada/Adsl/Ak2/Gart/Impdh2/Paics/Atic/Gmps/Ppat	9
Khdrbs3		GO:0022604	regulation of cell morphogenesis	41/1672	334/21806	0.00190824	0.0162375	0.013414	Abl1/Rnd2/Bcar1/Diaph1/Dnm2/Ephb2/Ptk2/Gas2/Gna13/Hnrnpk/Itga7/Kif3a/Marcks/Afdn/Plaa/Ptn/Ptprf/Rdx/Reln/St6gal1/Ezr/Coro1c/Bves/Caprin1/Plxnc1/Prpf40a/Dbn1/Cul7/Zmym4/Bhlhb9/Fmnl2/Dhx36/Grip1/Rnd3/Ago4/Anapc2/Wtip/Rcc2/Plxnb2/Epb41/Tnik	41
Khsrp		GO:0021987	cerebral cortex development	18/1672	111/21806	0.00191628	0.0162846	0.0134529	Atoh1/Ctnnb1/Cdh2/Hnrnpk/Afdn/Pax6/Pou3f3/Ptprs/Reln/Tra2b/Tacc3/Nde1/Mdga1/Sun2/Wdr62/Disc1/Syne2/Kif14	18
Kif11		GO:0099111	microtubule-based transport	28/1672	204/21806	0.00192015	0.0162962	0.0134624	Ap3b2/Cep131/Dync1i2/Hdac6/Hspa8/Kif3a/Rpgr/Stau1/Hnrnpu/Nde1/Ift172/Ift74/Camsap3/Sfpq/Dync2i2/Wdr35/Ttc30a1/Ift140/Nme7/Ulk4/Dync2li1/Sun2/Ofd1/Bbs12/Ift52/Ttc26/Syne2/Kifc1	28
Kif14		GO:0120039	plasma membrane bounded cell projection morphogenesis	77/1672	721/21806	0.00192754	0.0163376	0.0134966	Abl1/Actb/Adnp/Ank3/Rnd2/Atoh1/Ddr1/Ctnnb1/Cdh2/Cntf/Crmp1/Cttn/Dnm2/Efna4/Efnb1/Enah/Ephb2/Ptk2/Gas1/Gli2/Hdac6/Hnrnpk/Hsp90ab1/Hsp90aa1/Stmn1/Lhx1/Lhx3/Marcks/Smad4/Afdn/Nedd4/Neo1/Nfib/Otx2/Pax6/Plaa/Ptn/Ptprf/Ptprs/Reln/Ryk/Sema6a/Sema6c/Sin3a/Aurka/Top2b/Wee1/Coro1c/Map4k4/Caprin1/Celsr2/Plxnc1/Dbn1/Cul7/Rpl4/Bhlhb9/Draxin/Prmt3/Dhx36/Grip1/Slitrk5/Anapc2/Kdm1a/Chrna3/Boc/Plxnb2/Eif2b2/Pak2/…	77
Kif18a		GO:0010769	regulation of cell morphogenesis involved in differentiation	19/1672	120/21806	0.00193825	0.016407	0.013554	Abl1/Bcar1/Dnm2/Ephb2/Ptk2/Marcks/Afdn/Ptprf/Reln/St6gal1/Coro1c/Caprin1/Dbn1/Cul7/Bhlhb9/Dhx36/Anapc2/Rcc2/Tnik	19
Kif18b		GO:0032989	cellular component morphogenesis	88/1672	844/21806	0.00194442	0.0164378	0.0135794	Abl1/Actb/Adnp/Ank3/Rnd2/Atoh1/Ddr1/Ctnnb1/Cdh2/Cntf/Crmp1/Csrp1/Csrp2/Cttn/Dnm2/Efna4/Efnb1/Enah/Ephb2/Ptk2/Flii/Gas1/Gli2/Gpc1/Hdac2/Hdac6/Hnrnpk/Hsp90ab1/Hsp90aa1/Stmn1/Lhx1/Lhx3/Marcks/Smad4/Afdn/Nedd4/Neo1/Nfib/Otx2/Pax6/Pdgfra/Plaa/Prx/Ptn/Ptprf/Ptprs/Nectin2/Reln/Ryk/Sema6a/Sema6c/Sin3a/Aurka/Top2b/Wee1/Coro1c/Map4k4/Caprin1/Celsr2/Plxnc1/Dbn1/Cul7/Rpl4/Bhlhb9/Draxin/Prmt3/Dhx36/Grip1/Slit…	88
Kif20a		GO:0072175	epithelial tube formation	24/1672	166/21806	0.00194806	0.0164472	0.0135871	Abl1/Apaf1/Ctnnb1/Dvl2/Enah/Nup50/Sfrp2/Sfrp1/Stil/Tead2/Tgif1/Map3k7/Fzd2/Med12/Ift172/Specc1l/Arid1a/Plxnb2/Hectd1/Setd2/Ift52/Mthfd1l/Cecr2/Mks1	24
Kif21b		GO:0032388	positive regulation of intracellular transport	26/1672	185/21806	0.00195398	0.0164758	0.0136108	Ank3/Cep131/Brca1/Cdk1/Plk3/Dhx9/Ect2/Hsp90ab1/Hyal2/Kif3a/Commd1/Nedd4/Pcnt/Ran/Rdx/Khdrbs1/Trim28/Ezr/Pmaip1/Rbm22/Riok2/Anp32b/Ubr5/Cep290/Tardbp/Cpsf6	26
Kif22		GO:1902807	negative regulation of cell cycle G1/S phase transition	14/1672	77/21806	0.00197785	0.0166554	0.0137592	Casp2/Ccnd1/Plk3/Ezh2/Gas1/Haspin/Rpa2/Trp53/E2f7/Rbm38/Pidd1/Eef1aknmt/Cdc73/Rfwd3	14
Kif23		GO:0050767	regulation of neurogenesis	52/1672	450/21806	0.0019999	0.0167369	0.0138264	Adnp/Rnd2/Ctnna1/Ctnnb1/Cd24a/Cntf/E2f1/Ephb2/Ezh2/Ptk2/Hdac2/Hey1/Arhgef2/Marcks/Afdn/Mycn/Pax6/Ptn/Ptprf/Ptprs/Reln/Ryk/Sema6a/Sema6c/Trp53/Xrcc5/Prpf19/Nap1l1/Caprin1/Plxnc1/Hes6/Dbn1/Cul7/Rpl4/Bhlhb9/Draxin/Dhx36/Hmgb2/Anapc2/Kdm1a/Tmem98/Plxnb2/Ythdf2/Eif2b2/Kdm4a/Wdr62/Disc1/Idh2/Islr2/Chd7/Hdac1/Tnik	52
Kif2c		GO:0010452	histone H3-K36 methylation	5/1672	13/21806	0.00201069	0.0167369	0.0138264	Nsd1/Brd4/Bcor/Nsd2/Setd2	5
Kif3a		GO:0033182	regulation of histone ubiquitination	5/1672	13/21806	0.00201069	0.0167369	0.0138264	Ctr9/Ubr5/Kdm1a/Rnf20/Wdr70	5
Kif4		GO:0034244	negative regulation of transcription elongation from RNA polymerase II promoter	5/1672	13/21806	0.00201069	0.0167369	0.0138264	Ezh2/Nelfe/Hnrnpu/Nelfcd/Recql5	5
Kifc1		GO:0040034	regulation of development, heterochronic	5/1672	13/21806	0.00201069	0.0167369	0.0138264	Hmgn1/Hmgn2/Pax6/Rbpj/Sox5	5
Kifc5b		GO:0043922	negative regulation by host of viral transcription	5/1672	13/21806	0.00201069	0.0167369	0.0138264	Jun/Brd4/Tfap4/Tardbp/Hdac1	5
Klf10		GO:0098787	mRNA cleavage involved in mRNA processing	5/1672	13/21806	0.00201069	0.0167369	0.0138264	Cpsf2/Fip1l1/Nudt21/Cpsf6/Ncbp1	5
Klf16		GO:1905214	regulation of RNA binding	5/1672	13/21806	0.00201069	0.0167369	0.0138264	Hnrnpl/Eif3d/Eif4a3/Eif4g1/Ncbp1	5
Klhdc4		GO:1905269	positive regulation of chromatin organization	5/1672	13/21806	0.00201069	0.0167369	0.0138264	Dnmt1/Trim28/Morc2a/Setdb1/Pphln1	5
Klhl29		GO:0032606	type I interferon production	17/1672	103/21806	0.00208115	0.0173012	0.0142927	Ddx3x/Dhx9/Hmgb1/Hspd1/Hsp90aa1/Pola1/Ptprs/Traip/G3bp1/Nmi/Polr3b/Dhx36/Hmgb2/Rnf26/Dhx33/Polr3a/Setd2	17
Klhl7		GO:0010975	regulation of neuron projection development	61/1672	548/21806	0.00212772	0.0176658	0.0145938	Abl1/Adnp/Rnd2/Cbfa2t2/Cd24a/Cdh2/Cntf/Crmp1/Dync1i2/Eef1a1/Ephb2/Ezh2/Ptk2/Hdac2/Hnrnpk/Marcks/Afdn/Nedd4/Neo1/Nme2/Pax6/Prkcsh/Ptn/Ptprf/Ptprs/Ranbp1/Reln/Ryk/Sf3a2/Sfrp2/Sema6a/Sema6c/Sfrp1/Katna1/Caprin1/Plxnc1/Dbn1/Ctsz/Cul7/Rpl4/Bhlhb9/Draxin/Gpc2/Dhx36/Anapc2/Rrn3/Cdc20/Chrna3/Cspg4/Plxnb2/Ulk4/Eif2b2/Washc5/Pak2/Lrrc7/Tsku/Disc1/Setx/Nrcam/Islr2/Tnik	61
Kmt5a		GO:0002183	cytoplasmic translational initiation	7/1672	25/21806	0.00215932	0.0178858	0.0147756	Eif3a/Eif4a1/Rps2/Eif3d/Eif2b3/Ythdf2/Dhx29	7
Knstrn		GO:0048588	developmental cell growth	35/1672	275/21806	0.00215972	0.0178858	0.0147756	Abl1/Adnp/Rnd2/Ddr1/Ctnnb1/Cntf/Cttn/Dnm2/Hdac6/Hnrnpk/Hsp90ab1/Hsp90aa1/Afdn/Plaa/Ptprs/Ryk/Sema6a/Sema6c/Sin3a/Aurka/Fubp1/Ddx39b/Dbn1/Ctdp1/Rpl4/Draxin/Anapc2/Kdm1a/Fdps/Eif2b2/Wdr36/Disc1/Cpne1/Auts2/Islr2	35
Kntc1		GO:0000209	protein polyubiquitination	32/1672	245/21806	0.00216566	0.0179122	0.0147974	Brca1/Ctnnb1/Cbfb/Ddx3x/Hdac6/Anapc1/Nedd4/Plaa/Trim27/Map3k1/Skp2/Prpf19/Anapc4/Cdc23/Anapc7/Ube4b/Nmi/Ube2t/Ube2c/Cdc16/Ube2cbp/Ubr5/Dtl/Ube2s/Anapc2/Rnf144a/Rnf20/Hectd1/Spsb4/Dcaf15/Rnf26/Kbtbd6	32
Kpna2		GO:2000142	regulation of DNA-templated transcription, initiation	10/1672	46/21806	0.00216929	0.0179194	0.0148034	Hmgb1/Jun/Trp53/Med14/Med12/Cand1/Dhx36/Bclaf1/Rrn3/Setx	10
Kpnb1		GO:0048598	embryonic morphogenesis	71/1672	658/21806	0.00218522	0.0180281	0.0148931	Abl1/Apaf1/Atoh1/Ctnnb1/Chrd/Socs3/Dvl2/Enah/Ephb2/Ext2/Gas1/Gli2/Rack1/Hdac2/Kif3a/Aff3/Lhx1/Smad2/Smad4/Mycn/Nup50/Nsd1/Otx1/Otx2/Pax6/Pdgfra/Rbp4/Rbpj/Rps6/Sfrp2/Exoc4/Sfrp1/Stil/Smarca4/Tcf3/Tead2/Tgif1/Trim28/Trp53/Ctr9/Mapk7/Map3k7/Macroh2a1/Txnrd1/Paf1/Fzd2/Med12/Tmem107/Ift172/Arl13b/Nipbl/Specc1l/Arid1a/Ift140/Plxnb2/Eif4a3/Hectd1/Satb2/Cdc73/Wdpcp/Rarb/Tgif2/Setd2/Ofd1/Ift52/Mthfd1l/C2c…	71
L3mbtl3		GO:0000028	ribosomal small subunit assembly	6/1672	19/21806	0.002285	0.0188274	0.0155535	Rpsa/Rps2/Rps19/Rps5/Xrcc5/Pwp2	6
L3mbtl4		GO:0048599	oocyte development	11/1672	54/21806	0.00230803	0.018993	0.0156903	Ctnnb1/Cdc25b/Aurka/Rec8/Fbxo5/Trip13/Ythdf2/Washc5/Shb/Tut4/Ccnb1	11
Lap3		GO:0048858	cell projection morphogenesis	77/1672	726/21806	0.00231573	0.0190323	0.0157227	Abl1/Actb/Adnp/Ank3/Rnd2/Atoh1/Ddr1/Ctnnb1/Cdh2/Cntf/Crmp1/Cttn/Dnm2/Efna4/Efnb1/Enah/Ephb2/Ptk2/Gas1/Gli2/Hdac6/Hnrnpk/Hsp90ab1/Hsp90aa1/Stmn1/Lhx1/Lhx3/Marcks/Smad4/Afdn/Nedd4/Neo1/Nfib/Otx2/Pax6/Plaa/Ptn/Ptprf/Ptprs/Reln/Ryk/Sema6a/Sema6c/Sin3a/Aurka/Top2b/Wee1/Coro1c/Map4k4/Caprin1/Celsr2/Plxnc1/Dbn1/Cul7/Rpl4/Bhlhb9/Draxin/Prmt3/Dhx36/Grip1/Slitrk5/Anapc2/Kdm1a/Chrna3/Boc/Plxnb2/Eif2b2/Pak2/…	77
Larp7		GO:0000387	spliceosomal snRNP assembly	8/1672	32/21806	0.00233564	0.0190994	0.0157781	Prpf19/Sart3/Ddx20/Snrpg/Prpf6/Prpf3/Prpf8/Gemin4	8
Lars		GO:0007020	microtubule nucleation	8/1672	32/21806	0.00233564	0.0190994	0.0157781	Haus2/Nde1/Ccdc57/Tpx2/Tubgcp2/Ckap5/Cenpj/Tubgcp3	8
Lars2		GO:0071425	hematopoietic stem cell proliferation	8/1672	32/21806	0.00233564	0.0190994	0.0157781	Pim1/Sfrp2/Thpo/Fubp1/Sart3/Ctc1/Ythdf2/Shb	8
Lhx1		GO:1901532	regulation of hematopoietic progenitor cell differentiation	8/1672	32/21806	0.00233564	0.0190994	0.0157781	Hspa9/Myb/Nudt21/Dhx36/Mettl14/Ythdf2/Setd1a/Ankle1	8
Lhx3		GO:0030516	regulation of axon extension	18/1672	113/21806	0.00234841	0.0191663	0.0158334	Abl1/Adnp/Cntf/Cttn/Dnm2/Ptprs/Ryk/Sema6a/Sema6c/Sin3a/Dbn1/Rpl4/Draxin/Anapc2/Eif2b2/Wdr36/Disc1/Islr2	18
Lig1		GO:0031122	cytoplasmic microtubule organization	12/1672	62/21806	0.00234972	0.0191663	0.0158334	Plk3/Kpnb1/Tacc3/Ezr/Katna1/Ift172/Camsap3/Tubgcp2/Map10/Cenpj/Tubgcp3/Clip2	12
Lig3		GO:0032990	cell part morphogenesis	79/1672	749/21806	0.00237625	0.0193584	0.0159921	Abl1/Actb/Adnp/Ank3/Rnd2/Atoh1/Ddr1/Ctnnb1/Cdh2/Cntf/Crmp1/Cttn/Dnm2/Efna4/Efnb1/Enah/Ephb2/Ptk2/Gas1/Gli2/Hdac6/Hnrnpk/Hsp90ab1/Hsp90aa1/Stmn1/Lhx1/Lhx3/Marcks/Smad4/Afdn/Nedd4/Neo1/Nfib/Otx2/Pax6/Plaa/Ptn/Ptprf/Ptprs/Nectin2/Reln/Ryk/Sema6a/Sema6c/Sin3a/Aurka/Top2b/Wee1/Coro1c/Map4k4/Caprin1/Celsr2/Plxnc1/Dbn1/Cul7/Rpl4/Bhlhb9/Draxin/Prmt3/Dhx36/Grip1/Slitrk5/Nubpl/Anapc2/Kdm1a/Chrna3/Boc/Plxnb…	79
Limd2		GO:0044087	regulation of cellular component biogenesis	100/1672	987/21806	0.00245351	0.0199628	0.0164914	Abl1/Adnp/Parp1/Capza1/Cd24a/Cttn/Ddx3x/Dnm2/Dnmt1/Mapre1/Ect2/Ephb2/Ptk2/Faf1/Fer/Flii/Rack1/Gpc4/Has3/Hcfc1/Hdac6/Hmgb1/Hspa2/Hsp90aa1/Stmn1/Arhgef2/Lrrn3/Smad4/Mdm1/Mns1/Npm1/Nup62/Pdcd6ip/Plk1/Ptprs/Rdx/Trim27/Stil/Plk4/Trim28/Trp53/Ezr/Xrcc5/Coro1c/G3bp2/Map3k1/Map3k7/Map4k4/G3bp1/Hnrnpu/Insm1/Nphp1/Dbn1/Psrc1/Bin3/Cdt1/Anln/Camsap3/Bhlhb9/Dlg5/Cand1/Cotl1/Shq1/Fam98a/Morc2a/Mdga1/Slitrk5/Ck…	100
Lmcd1		GO:0048608	reproductive structure development	54/1672	477/21806	0.00259198	0.0210631	0.0174004	Ada/Ctnnb1/Ccnd1/Ccnf/Socs3/Cited1/Gab1/Gas2/Gli2/Hey1/Hnrnpk/Hsd17b4/Hsp90ab1/Lhx1/Lhx3/Smad4/Msh2/Nhlh2/Pdgfra/Plcd1/Ptn/Rbp4/Rbpj/Rps6/Sfrp2/Sfrp1/Plk4/Trim28/Atrx/E2f7/Prdx4/Patz1/Ybx3/Rec8/Fancg/Cul7/Pbrm1/Rab13/Dazap1/Nipbl/Kdm5b/Ago4/Arid1a/Hmgb2/Nup107/E2f8/Hectd1/Dhx37/Eif2b2/Kif18a/Setd2/Brip1/Dmrta1/Chd7	54
Lmnb1		GO:0009116	nucleoside metabolic process	11/1672	55/21806	0.0026888	0.0217953	0.0180053	Ada/Dck/Gamt/Nudt1/Pemt/Tk1/Umps/Atic/Prpsap2/Dera/Ahcy	11
Lmnb2		GO:2001222	regulation of neuron migration	11/1672	55/21806	0.0026888	0.0217953	0.0180053	Arhgef2/Neo1/Pax6/Plaa/Reln/Sema6a/Nipbl/Plxnb2/Ulk4/Wdr62/Igsf10	11
Lmo2		GO:0048675	axon extension	21/1672	142/21806	0.00273927	0.0221768	0.0183204	Abl1/Adnp/Cntf/Cttn/Dnm2/Hsp90ab1/Hsp90aa1/Ptprs/Ryk/Sema6a/Sema6c/Sin3a/Dbn1/Rpl4/Draxin/Anapc2/Eif2b2/Wdr36/Disc1/Auts2/Islr2	21
Lockd		GO:0051307	meiotic chromosome separation	7/1672	26/21806	0.00276173	0.0223031	0.0184247	Top2a/Top2b/Ttk/Cenps/Espl1/Ncaph/Eme1	7
Lpar2		GO:1904353	regulation of telomere capping	7/1672	26/21806	0.00276173	0.0223031	0.0184247	Hnrnpd/Nek2/Rad50/Aurkb/Xrcc1/Nbn/Rtel1	7
Lpcat1		GO:0001835	blastocyst hatching	9/1672	40/21806	0.00278093	0.0223748	0.018484	Hcfc1/Pemt/Smarca4/Smarcb1/Ctr9/Asf1b/Phf6/Bcor/Rbbp8	9
Lrch2		GO:0035188	hatching	9/1672	40/21806	0.00278093	0.0223748	0.018484	Hcfc1/Pemt/Smarca4/Smarcb1/Ctr9/Asf1b/Phf6/Bcor/Rbbp8	9
Lrpprc		GO:0071684	organism emergence from protective structure	9/1672	40/21806	0.00278093	0.0223748	0.018484	Hcfc1/Pemt/Smarca4/Smarcb1/Ctr9/Asf1b/Phf6/Bcor/Rbbp8	9
Lrr1		GO:0008298	intracellular mRNA localization	5/1672	14/21806	0.00293163	0.0234422	0.0193658	Stau1/Exosc10/Dhx36/Ckap5/Casc3	5
Lrrc7		GO:0045091	regulation of single stranded viral RNA replication via double stranded DNA intermediate	5/1672	14/21806	0.00293163	0.0234422	0.0193658	Trim28/Top2a/Top2b/Morc2a/Setdb1	5
Lrrc75a		GO:0048096	chromatin-mediated maintenance of transcription	5/1672	14/21806	0.00293163	0.0234422	0.0193658	Chek1/Ash2l/Cdca4/Smarcd1/Setd1a	5
Lrrc8d		GO:0090308	regulation of DNA methylation-dependent heterochromatin assembly	5/1672	14/21806	0.00293163	0.0234422	0.0193658	Dnmt1/Trim28/Morc2a/Setdb1/Pphln1	5
Lrrn3		GO:1900112	regulation of histone H3-K9 trimethylation	5/1672	14/21806	0.00293163	0.0234422	0.0193658	Smarcb1/Atrx/Zfp110/Kdm4b/Kdm4a	5
Lrwd1		GO:0048667	cell morphogenesis involved in neuron differentiation	70/1672	655/21806	0.002964	0.023672	0.0195556	Abl1/Actb/Adnp/Ank3/Rnd2/Atoh1/Cdh2/Cntf/Crmp1/Cttn/Dnm2/Efna4/Efnb1/Enah/Ephb2/Ptk2/Gas1/Gli2/Hdac6/Hsp90ab1/Hsp90aa1/Stmn1/Lhx1/Lhx3/Marcks/Smad4/Afdn/Nedd4/Neo1/Nfib/Otx2/Pax6/Ptn/Ptprf/Ptprs/Reln/Ryk/Sema6a/Sema6c/Sin3a/Top2b/Caprin1/Celsr2/Plxnc1/Dbn1/Cul7/Rpl4/Bhlhb9/Draxin/Prmt3/Dhx36/Grip1/Slitrk5/Anapc2/Tbcd/Chrna3/Boc/Plxnb2/Wdpcp/Eif2b2/Pak2/Wdr36/Tsku/Disc1/Ttc26/Nrcam/Auts2/Islr2/Nov…	70
Lsg1		GO:0035148	tube formation	25/1672	181/21806	0.0029881	0.0238352	0.0196904	Abl1/Apaf1/Ctnnb1/Dvl2/Enah/Nfib/Nup50/Sfrp2/Sfrp1/Stil/Tead2/Tgif1/Map3k7/Fzd2/Med12/Ift172/Specc1l/Arid1a/Plxnb2/Hectd1/Setd2/Ift52/Mthfd1l/Cecr2/Mks1	25
Lsm5		GO:0009880	embryonic pattern specification	13/1672	72/21806	0.00300678	0.0238962	0.0197408	Ctnnb1/Cited1/Efnb1/Lhx1/Smad2/Smad4/Meis1/Otx2/Stil/Peg12/Ripply3/Satb2/C2cd3	13
Lta4h		GO:0016445	somatic diversification of immunoglobulins	13/1672	72/21806	0.00300678	0.0238962	0.0197408	Ezh2/Hspd1/Msh2/Msh6/Tcf3/Ung/Exo1/Nbn/Mcm3ap/Samhd1/Ctnnbl1/Aplf/Nsd2	13
Ltbp3		GO:2000179	positive regulation of neural precursor cell proliferation	13/1672	72/21806	0.00300678	0.0238962	0.0197408	Ctnnb1/Gli2/Lhx1/Pax6/Nap1l1/Insm1/Ctsz/Zfp423/Kdm1a/Cip2a/Wdr62/Setd1a/Disc1	13
Ltv1		GO:0006164	purine nucleotide biosynthetic process	23/1672	162/21806	0.003024	0.0240037	0.0198297	Ada/Parp1/Adsl/Ak2/Dck/Eno1/Gart/Nme2/Impdh2/Papss1/Nme4/Paics/Dcakd/Coasy/Acly/Atic/Nme7/Prpsap2/Gmps/Ppat/Vcp/Prps1l3/Mthfd2l	23
Lyar		GO:0000966	RNA 5'-end processing	6/1672	20/21806	0.00305475	0.0241887	0.0199825	Ssb/Prorp/Pop4/Pop1/Nop9/Tbl3	6
Mab21l1		GO:0045815	positive regulation of gene expression, epigenetic	6/1672	20/21806	0.00305475	0.0241887	0.0199825	Chek1/Ash2l/Macroh2a1/Cdca4/Smarcd1/Setd1a	6
Mad1l1		GO:0061458	reproductive system development	54/1672	481/21806	0.00309313	0.0244628	0.0202089	Ada/Ctnnb1/Ccnd1/Ccnf/Socs3/Cited1/Gab1/Gas2/Gli2/Hey1/Hnrnpk/Hsd17b4/Hsp90ab1/Lhx1/Lhx3/Smad4/Msh2/Nhlh2/Pdgfra/Plcd1/Ptn/Rbp4/Rbpj/Rps6/Sfrp2/Sfrp1/Plk4/Trim28/Atrx/E2f7/Prdx4/Patz1/Ybx3/Rec8/Fancg/Cul7/Pbrm1/Rab13/Dazap1/Nipbl/Kdm5b/Ago4/Arid1a/Hmgb2/Nup107/E2f8/Hectd1/Dhx37/Eif2b2/Kif18a/Setd2/Brip1/Dmrta1/Chd7	54
Mad2l1		GO:0007623	circadian rhythm	29/1672	221/21806	0.00317057	0.0248069	0.0204932	Ada/Hnrnpd/Cdk1/Ddb1/Dhx9/Ezh2/Hdac2/Sin3a/Kdm5c/Klf10/Timeless/Top1/Top2a/Trp53/Impdh2/Hnrnpu/Nono/Suv39h2/Pspc1/Sfpq/Kdm5b/Maged1/Spsb4/Ccar2/Thrap3/Tardbp/Setx/Ahcy/Hdac1	29
Maged1		GO:0000459	exonucleolytic trimming involved in rRNA processing	4/1672	9/21806	0.00317098	0.0248069	0.0204932	Exosc10/Eri1/Exosc8/Eri2	4
Magohb		GO:0000467	exonucleolytic trimming to generate mature 3'-end of 5.8S rRNA from tricistronic rRNA transcript (SSU-rRNA, 5.8S rRNA, LSU-rRNA)	4/1672	9/21806	0.00317098	0.0248069	0.0204932	Exosc10/Eri1/Exosc8/Eri2	4
Mamstr		GO:0006228	UTP biosynthetic process	4/1672	9/21806	0.00317098	0.0248069	0.0204932	Nme2/Nme4/Cad/Nme7	4
Man1c1		GO:0007406	negative regulation of neuroblast proliferation	4/1672	9/21806	0.00317098	0.0248069	0.0204932	Ctnna1/Cd24a/Ptn/Trp53	4
Map10		GO:0009396	folic acid-containing compound biosynthetic process	4/1672	9/21806	0.00317098	0.0248069	0.0204932	Dhfr/Gart/Atic/Mthfd1l	4
Map3k1		GO:0061820	telomeric D-loop disassembly	4/1672	9/21806	0.00317098	0.0248069	0.0204932	Blm/Pot1b/Recql4/Rtel1	4
Map3k14		GO:0090657	telomeric loop disassembly	4/1672	9/21806	0.00317098	0.0248069	0.0204932	Blm/Pot1b/Recql4/Rtel1	4
Map3k7		GO:1901993	regulation of meiotic cell cycle phase transition	4/1672	9/21806	0.00317098	0.0248069	0.0204932	Cdc25a/Cdc25b/Cdc25c/Ttk	4
Map4k1		GO:0000578	embryonic axis specification	9/1672	41/21806	0.0033248	0.0259478	0.0214357	Ctnnb1/Cited1/Lhx1/Smad2/Smad4/Otx2/Stil/Peg12/C2cd3	9
Map4k4		GO:1902692	regulation of neuroblast proliferation	9/1672	41/21806	0.0033248	0.0259478	0.0214357	Ctnna1/Ctnnb1/Cd24a/Pax6/Ptn/Trp53/Kdm1a/Wdr62/Disc1	9
Mapk11		GO:0061564	axon development	58/1672	527/21806	0.00345559	0.0269362	0.0222522	Abl1/Actb/Adnp/Ank3/Rnd2/Atoh1/Ddr1/Cdh2/Cntf/Crmp1/Cttn/Dhfr/Dnm2/Efna4/Efnb1/Enah/Ephb2/Ptk2/Gas1/Gli2/Hdac6/Hsp90ab1/Hsp90aa1/Jun/Stmn1/Lhx1/Lhx3/Smad4/Neo1/Nfib/Otx2/Pax6/Ptn/Ptprf/Ptprs/Reln/Ryk/Sema6a/Sema6c/Sin3a/Top2b/Plxnc1/Dbn1/Rpl4/Draxin/Slitrk5/Anapc2/Boc/Plxnb2/Eif2b2/Pak2/Wdr36/Tsku/Disc1/Nrcam/Auts2/Islr2/Nova2	58
Mapk1ip1l		GO:0051960	regulation of nervous system development	60/1672	549/21806	0.00347722	0.0270237	0.0223245	Adnp/Rnd2/Ctnna1/Ctnnb1/Cd24a/Cdh2/Cntf/E2f1/Ephb2/Ezh2/Ptk2/Hdac2/Hey1/Arhgef2/Lrrn3/Marcks/Afdn/Mycn/Pax6/Ptn/Ptprf/Ptprs/Reln/Ryk/Sema6a/Sema6c/Trp53/Xrcc5/Prpf19/Nap1l1/Caprin1/Plxnc1/Hes6/Dbn1/Cul7/Rpl4/Bhlhb9/Draxin/Dlg5/Dhx36/Mdga1/Slitrk5/Pard3/Hmgb2/Anapc2/Kdm1a/Tmem98/Plxnb2/Ythdf2/Eif2b2/Rarb/Kdm4a/Wdr62/Disc1/Idh2/Islr2/Chd7/Kif14/Hdac1/Tnik	60
Mapk7		GO:0031954	positive regulation of protein autophosphorylation	7/1672	27/21806	0.00348499	0.0270237	0.0223245	Ctnnd1/Ddx3x/Mre11a/Rad50/Nbn/Pdgfc/Rap2b	7
Mapkapk2		GO:0034063	stress granule assembly	7/1672	27/21806	0.00348499	0.0270237	0.0223245	Ddx3x/Eif2s1/G3bp2/G3bp1/Ubap2l/Ythdf2/Atxn2l	7
Mapre1		GO:0034629	cellular protein-containing complex localization	7/1672	27/21806	0.00348499	0.0270237	0.0223245	Haspin/Ran/Ezr/Ndc1/Rcc2/Washc5/Mios	7
Marcks		GO:0045859	regulation of protein kinase activity	64/1672	593/21806	0.00348761	0.0270237	0.0223245	Abl1/Actb/Adnp/Blm/Ccna1/Ccna2/Ccnb2/Ccnd1/Ccnd2/Ccne1/Ccnf/Cd24a/Cdc25b/Cdkn2c/Csk/Ddx3x/Dvl2/Ect2/Ephb2/Ezh2/Ptk2/Fzd8/Gab1/Hsph1/Hsp90ab1/Hsp90aa1/Hyal2/Incenp/Marcks/Npm1/Nup62/Pim1/Plk1/Reln/Trim27/Sfrp2/Sfrp1/Stil/Traf4/Xrcc5/Coro1c/Cdc6/Mapk7/Map3k1/Map3k7/Macroh2a1/Pibf1/Pdgfc/Psrc1/Gtpbp4/Cep85/Telo2/Tpx2/Prrc1/Rap2b/Bora/Cdk5rap3/Tfap4/Maged1/Qars/Chrna3/Shb/Ccnb1/Kif14	64
Matr3		GO:0048863	stem cell differentiation	31/1672	243/21806	0.00360526	0.0279021	0.0230502	Ctnnb1/Ccnk/Cdh2/Efnb1/Hspa9/Ltbp3/Smad4/Pax6/Pdgfra/Ptn/Rbpj/Sema6a/Sema6c/Sfrp1/Sox5/Tcof1/Tead2/Trp53/Xrcc5/Coro1c/Hnrnpu/Nudt21/Psmd11/Nolc1/Dhx36/Pum1/Pwp1/Epop/Ythdf2/Setd1a/Setd2	31
Mbtd1		GO:0016331	morphogenesis of embryonic epithelium	25/1672	184/21806	0.00372283	0.0287778	0.0237736	Abl1/Apaf1/Ctnnb1/Dvl2/Enah/Gli2/Nup50/Sfrp2/Sfrp1/Stil/Tead2/Tgif1/Map3k7/Fzd2/Med12/Ift172/Specc1l/Arid1a/Plxnb2/Hectd1/Setd2/Ift52/Mthfd1l/Cecr2/Mks1	25
Mcm10		GO:0048511	rhythmic process	37/1672	305/21806	0.00375447	0.0289879	0.0239471	Ada/Hnrnpd/Cdk1/Ddb1/Dhx9/Ezh2/Gas2/Rack1/Hdac2/Nfya/Nhlh2/Pdgfra/Ptn/Sin3a/Kdm5c/Klf10/Timeless/Top1/Top2a/Trp53/Impdh2/Hnrnpu/Nono/Suv39h2/Pspc1/Sfpq/Kdm5b/Dtl/Maged1/Spsb4/Ccar2/Thrap3/Tardbp/Enox1/Setx/Ahcy/Hdac1	37
Mcm2		GO:0071900	regulation of protein serine/threonine kinase activity	41/1672	347/21806	0.00381471	0.0294181	0.0243025	Abl1/Actb/Blm/Ccna1/Ccna2/Ccnb2/Ccnd1/Ccnd2/Ccne1/Ccnf/Cd24a/Cdkn2c/Csk/Ddx3x/Dvl2/Ezh2/Fzd8/Gab1/Hsp90ab1/Hyal2/Incenp/Marcks/Nup62/Pim1/Plk1/Sfrp2/Sfrp1/Stil/Cdc6/Mapk7/Map3k1/Map3k7/Macroh2a1/Pdgfc/Psrc1/Gtpbp4/Telo2/Cdk5rap3/Tfap4/Maged1/Ccnb1	41
Mcm3		GO:0033674	positive regulation of kinase activity	49/1672	432/21806	0.00382645	0.0294737	0.0243484	Abl1/Adnp/Ddr1/Ccnd1/Ccnd2/Cd24a/Cdc25b/Csk/Ddx3x/Dvl2/Ect2/Ephb2/Ezh2/Ptk2/Fzd8/Gab1/Hsph1/Hsp90ab1/Hsp90aa1/Incenp/Marcks/Mre11a/Npm1/Pdgfra/Pim1/Rad50/Reln/Ryk/Stil/Traf4/Vav2/Xrcc5/Cdc6/Map3k1/Map3k7/Nbn/Pibf1/Pdgfc/Psrc1/Telo2/Tpx2/Prrc1/Pik3r4/Bora/Maged1/Chrna3/Gcn1/Vac14/Kif14	49
Mcm3ap		GO:0090175	regulation of establishment of planar polarity	9/1672	42/21806	0.00394889	0.0300591	0.024832	Abl1/Dvl2/Ryk/Sfrp2/Sfrp1/Fzd2/Med12/Sapcd2/Mks1	9
Mcm4		GO:0006287	base-excision repair, gap-filling	3/1672	5/21806	0.00399955	0.0300591	0.024832	Pcna/Pold1/Pole	3
Mcm5		GO:0006297	nucleotide-excision repair, DNA gap filling	3/1672	5/21806	0.00399955	0.0300591	0.024832	Pold1/Pole/Pold3	3
Mcm6		GO:0006561	proline biosynthetic process	3/1672	5/21806	0.00399955	0.0300591	0.024832	Aldh18a1/Pycr2/Pycr1	3
Mcm7		GO:0031554	regulation of DNA-templated transcription, termination	3/1672	5/21806	0.00399955	0.0300591	0.024832	Scaf8/Scaf4/Setx	3
Mcm8		GO:0032241	positive regulation of nucleobase-containing compound transport	3/1672	5/21806	0.00399955	0.0300591	0.024832	Dhx9/Khdrbs1/Cpsf6	3
Mcmbp		GO:0035720	intraciliary anterograde transport	3/1672	5/21806	0.00399955	0.0300591	0.024832	Ttc30a1/Ift52/Ttc26	3
Mdga1		GO:0042023	DNA endoreduplication	3/1672	5/21806	0.00399955	0.0300591	0.024832	E2f7/Fbxo5/E2f8	3
Mdm1		GO:0045875	negative regulation of sister chromatid cohesion	3/1672	5/21806	0.00399955	0.0300591	0.024832	Atrx/Naa10/Recql4	3
Me2		GO:0046655	folic acid metabolic process	3/1672	5/21806	0.00399955	0.0300591	0.024832	Dhfr/Shmt1/Shmt2	3
Med12		GO:0048254	snoRNA localization	3/1672	5/21806	0.00399955	0.0300591	0.024832	Fbl/Nop58/Znhit6	3
Med14		GO:0051754	meiotic sister chromatid cohesion, centromeric	3/1672	5/21806	0.00399955	0.0300591	0.024832	Bub1/Bub1b/Sgo2a	3
Meis1		GO:0060916	mesenchymal cell proliferation involved in lung development	3/1672	5/21806	0.00399955	0.0300591	0.024832	Ctnnb1/Nfib/Phf14	3
Melk		GO:0070934	CRD-mediated mRNA stabilization	3/1672	5/21806	0.00399955	0.0300591	0.024832	Dhx9/Hnrnpu/Syncrip	3
Memo1		GO:0071680	response to indole-3-methanol	3/1672	5/21806	0.00399955	0.0300591	0.024832	Brca1/Ctnna1/Ctnnb1	3
Mettl1		GO:0071681	cellular response to indole-3-methanol	3/1672	5/21806	0.00399955	0.0300591	0.024832	Brca1/Ctnna1/Ctnnb1	3
Mettl13		GO:0090233	negative regulation of spindle checkpoint	3/1672	5/21806	0.00399955	0.0300591	0.024832	Mad1l1/Aurka/Cdt1	3
Mettl14		GO:0090666	scaRNA localization to Cajal body	3/1672	5/21806	0.00399955	0.0300591	0.024832	Cct2/Cct4/Tcp1	3
Mex3a		GO:1901995	positive regulation of meiotic cell cycle phase transition	3/1672	5/21806	0.00399955	0.0300591	0.024832	Cdc25a/Cdc25b/Cdc25c	3
Mex3b		GO:1905380	regulation of snRNA transcription by RNA polymerase II	3/1672	5/21806	0.00399955	0.0300591	0.024832	Myod1/Zfp143/Larp7	3
Mex3d		GO:2001166	regulation of histone H2B ubiquitination	3/1672	5/21806	0.00399955	0.0300591	0.024832	Ctr9/Rnf20/Wdr70	3
Mfap4		GO:1904589	regulation of protein import	14/1672	83/21806	0.00405349	0.0304066	0.0251191	Brca1/Cdk1/Ect2/Hsp90ab1/Hyal2/Nup62/Ran/Trim28/Rbm22/Nolc1/Ubr5/Hnrnpm/Tardbp/Nup54	14
Mfng		GO:0001764	neuron migration	26/1672	195/21806	0.00405515	0.0304066	0.0251191	Atoh1/Ctnnb1/Ptk2/Arhgef2/Lhx1/Neo1/Pax6/Pcnt/Plaa/Reln/Sema6a/Top2b/Katna1/Celsr2/Barhl1/Nde1/Nipbl/Tubgcp2/Mdga1/Plxnb2/Ulk4/Satb2/Wdr62/Igsf10/Disc1/Auts2	26
Mfsd1		GO:0061387	regulation of extent of cell growth	19/1672	128/21806	0.00407478	0.0305186	0.0252116	Abl1/Adnp/Rnd2/Cntf/Cttn/Dnm2/Ptprs/Ryk/Sema6a/Sema6c/Sin3a/Dbn1/Rpl4/Draxin/Anapc2/Eif2b2/Wdr36/Disc1/Islr2	19
Mfsd10		GO:0043923	positive regulation by host of viral transcription	5/1672	15/21806	0.00412231	0.0308391	0.0254764	Jun/Smarca4/Smarcb1/Ctdp1/Tfap4	5
Mgat5b		GO:0009994	oocyte differentiation	11/1672	58/21806	0.00414337	0.0309254	0.0255477	Ctnnb1/Cdc25b/Aurka/Rec8/Fbxo5/Trip13/Ythdf2/Washc5/Shb/Tut4/Ccnb1	11
Mgea5		GO:1904591	positive regulation of protein import	11/1672	58/21806	0.00414337	0.0309254	0.0255477	Brca1/Cdk1/Ect2/Hsp90ab1/Hyal2/Ran/Trim28/Rbm22/Ubr5/Hnrnpm/Tardbp	11
Mgme1		GO:1900182	positive regulation of protein localization to nucleus	15/1672	92/21806	0.00417199	0.0311033	0.0256947	Parp1/Brca1/Cdk1/Ect2/Hsp90ab1/Hyal2/Npm1/Ran/Trim28/Larp7/Rbm22/Ubr5/Hnrnpm/Cdk5rap3/Tardbp	15
Mical1		GO:0006979	response to oxidative stress	46/1672	402/21806	0.00421425	0.031356	0.0259034	Abl1/Parp1/Prdx6/Apex1/Car3/Cat/Ctnnb1/Plk3/Dhfr/Ect2/Eif2s1/Ezh2/Fer/Gab1/Rack1/Hdac2/Hdac6/Hsph1/Hyal2/Jun/Lig1/Melk/Myef2/Pdgfra/Ptprk/Sin3a/Trp53/Xrcc1/Mapk7/Macroh2a1/Txnrd1/Prdx4/Nono/Gpx7/Pycr2/Mutyh/Sfpq/Ddias/Selenon/Msrb2/Hnrnpm/Psip1/Oxsr1/Pycr1/Pyroxd1/Setx	46
Micall2		GO:1901605	alpha-amino acid metabolic process	24/1672	176/21806	0.00421877	0.031356	0.0259034	Dhfr/Gamt/Gart/Odc1/Pemt/Shmt1/Txnrd1/Ddah2/Ctps/Ctps2/Aldh18a1/Pycr2/Cad/Afmid/Blmh/Psat1/Shmt2/Sephs1/Pycr1/Gmps/Ppat/Thnsl2/Ahcy/Mthfd2l	24
Micu2		GO:0006304	DNA modification	16/1672	101/21806	0.00422035	0.031356	0.0259034	Parp1/Apex1/Brca1/Ctcf/Dnmt1/Dnmt3b/Ezh2/Hells/Smarca4/Trim28/Mta2/Mis18a/Tdrkh/Ehmt1/Ehmt2/Alkbh2	16
Midn		GO:0007026	negative regulation of microtubule depolymerization	8/1672	35/21806	0.0042563	0.031587	0.0260943	Hdac6/Arhgef2/Apc2/Camsap3/Tpx2/Specc1l/Eml4/Ckap2	8
Miip		GO:0008584	male gonad development	20/1672	138/21806	0.00430929	0.0319438	0.026389	Ccnd1/Hsd17b4/Smad4/Msh2/Nhlh2/Pdgfra/Rbp4/Sfrp2/Sfrp1/Atrx/Prdx4/Patz1/Ybx3/Rec8/Rab13/Ago4/Hmgb2/Dhx37/Kif18a/Brip1	20
Mios		GO:0008156	negative regulation of DNA replication	7/1672	28/21806	0.00434381	0.0320171	0.0264496	Lig3/Timeless/Trp53/Gmnn/Fbxo5/Gtpbp4/Zranb3	7
Mir6236		GO:0016577	histone demethylation	7/1672	28/21806	0.00434381	0.0320171	0.0264496	Kdm5c/Riox2/Kdm5b/Kdm1a/Kdm4b/Kdm4a/Phf8	7
Mir703		GO:0045070	positive regulation of viral genome replication	7/1672	28/21806	0.00434381	0.0320171	0.0264496	Ddb1/Ddx3x/Stau1/Top2a/Top2b/Ppie/Pde12	7
Mis18a		GO:0070076	histone lysine demethylation	7/1672	28/21806	0.00434381	0.0320171	0.0264496	Kdm5c/Riox2/Kdm5b/Kdm1a/Kdm4b/Kdm4a/Phf8	7
Mis18bp1		GO:1904031	positive regulation of cyclin-dependent protein kinase activity	7/1672	28/21806	0.00434381	0.0320171	0.0264496	Ccnd1/Ccnd2/Hsp90ab1/Pim1/Stil/Cdc6/Psrc1	7
Mki67		GO:0048609	multicellular organismal reproductive process	88/1672	869/21806	0.00438417	0.032278	0.0266651	Ada/Cep131/Ctnnb1/Ccna1/Ccnb2/Cdc25b/Ddx3x/Gamt/Gas2/Hdac2/H2ax/Hsf2/Hspa2/Smad4/Mns1/Msh2/Nek1/Nhlh2/Pdgfra/Plk1/Ptn/Nectin2/Rbp4/Rps6/Aurka/Top2a/Ttk/Atrx/Zscan2/Zscan21/Zfp41/Xrn2/Racgap1/Larp7/Prdx4/Ybx2/Nphp1/Ddx20/Patz1/Ybx3/Rec8/Spata5/Rad18/Fignl1/Fancg/Suv39h2/Mcm8/Ndc80/Fbxo5/Herc4/Sgo2a/Trip13/Poc1a/Dazap1/Spata24/Pygo1/Dhx36/Tdrkh/Ndc1/Ddias/Cep57/Rai14/Ago4/Pum1/Hmgb2/Psme4/Pgm3/Ehmt…	88
Mks1		GO:0060998	regulation of dendritic spine development	14/1672	84/21806	0.00452895	0.0333062	0.0275145	Ephb2/Hdac2/Hnrnpk/Marcks/Afdn/Ptprs/Reln/Caprin1/Dbn1/Bhlhb9/Dlg5/Dhx36/Disc1/Foxo6	14
Mlf1		GO:0046546	development of primary male sexual characteristics	20/1672	139/21806	0.00468008	0.0343788	0.0284006	Ccnd1/Hsd17b4/Smad4/Msh2/Nhlh2/Pdgfra/Rbp4/Sfrp2/Sfrp1/Atrx/Prdx4/Patz1/Ybx3/Rec8/Rab13/Ago4/Hmgb2/Dhx37/Kif18a/Brip1	20
Mmgt2		GO:0051438	regulation of ubiquitin-protein transferase activity	10/1672	51/21806	0.00479639	0.0351934	0.0290735	Abl1/Rps2/Plk1/Mad2l1/Fbxo5/Ube2s/Arrdc3/Cdc20/Usp44/Rpl5	10
Mms22l		GO:0010216	maintenance of DNA methylation	4/1672	10/21806	0.00496595	0.0358309	0.0296002	Ctcf/Dnmt1/Hells/Uhrf1	4
Mnd1		GO:0031125	rRNA 3'-end processing	4/1672	10/21806	0.00496595	0.0358309	0.0296002	Exosc10/Eri1/Exosc8/Eri2	4
Mns1		GO:0033314	mitotic DNA replication checkpoint signaling	4/1672	10/21806	0.00496595	0.0358309	0.0296002	Orc1/Cdc6/Ticrr/Topbp1	4
Mogs		GO:0045607	regulation of inner ear auditory receptor cell differentiation	4/1672	10/21806	0.00496595	0.0358309	0.0296002	Atoh1/Hey1/Mycl/Mycn	4
Morc2a		GO:0045631	regulation of mechanoreceptor differentiation	4/1672	10/21806	0.00496595	0.0358309	0.0296002	Atoh1/Hey1/Mycl/Mycn	4
Mphosph10		GO:0045654	positive regulation of megakaryocyte differentiation	4/1672	10/21806	0.00496595	0.0358309	0.0296002	Thpo/Hmgb2/Kdm1a/Rcor1	4
Mpped1		GO:0046784	viral mRNA export from host cell nucleus	4/1672	10/21806	0.00496595	0.0358309	0.0296002	Alyref/Ddx39b/Thoc5/Thoc6	4
Mre11a		GO:0051095	regulation of helicase activity	4/1672	10/21806	0.00496595	0.0358309	0.0296002	Mcm2/Msh2/Msh6/Pot1b	4
Msantd3		GO:0070544	histone H3-K36 demethylation	4/1672	10/21806	0.00496595	0.0358309	0.0296002	Riox2/Kdm4b/Kdm4a/Phf8	4
Msh2		GO:0090129	positive regulation of synapse maturation	4/1672	10/21806	0.00496595	0.0358309	0.0296002	Hnrnpk/Reln/Anapc2/Cdc20	4
Msh6		GO:1901978	positive regulation of cell cycle checkpoint	4/1672	10/21806	0.00496595	0.0358309	0.0296002	Mad2l1/Ndc80/Gen1/Ccar2	4
Msrb2		GO:1902415	regulation of mRNA binding	4/1672	10/21806	0.00496595	0.0358309	0.0296002	Hnrnpl/Eif3d/Eif4a3/Eif4g1	4
Mta2		GO:1902884	positive regulation of response to oxidative stress	4/1672	10/21806	0.00496595	0.0358309	0.0296002	Abl1/Hdac6/Macroh2a1/Selenon	4
Mtfr2		GO:2000234	positive regulation of rRNA processing	4/1672	10/21806	0.00496595	0.0358309	0.0296002	Riok2/Wdr43/Wdr75/Utp15	4
Mthfd1l		GO:2000980	regulation of inner ear receptor cell differentiation	4/1672	10/21806	0.00496595	0.0358309	0.0296002	Atoh1/Hey1/Mycl/Mycn	4
Mthfd2		GO:0060236	regulation of mitotic spindle organization	8/1672	36/21806	0.00511131	0.0368388	0.0304328	Nup62/Plk1/Tacc3/Hnrnpu/Psrc1/Rae1/Tpx2/Bora	8
Mthfd2l		GO:0009953	dorsal/ventral pattern formation	16/1672	103/21806	0.00513184	0.0369458	0.0305212	Ctnnb1/Chrd/Gas1/Gli2/Kif3a/Lhx1/Lhx3/Smad2/Otx2/Pax6/Sfrp1/Tgif1/Ift172/Arl13b/Ift52/Mks1	16
Mtmr4		GO:0009151	purine deoxyribonucleotide metabolic process	6/1672	22/21806	0.00515148	0.0370053	0.0305704	Ada/Ak2/Dck/Samhd1/Oga/Dnph1	6
Mum1		GO:1990403	embryonic brain development	6/1672	22/21806	0.00515148	0.0370053	0.0305704	Ctnnb1/Pcnt/Tra2b/Med12/Ift140/Mks1	6
Mum1l1		GO:0032386	regulation of intracellular transport	39/1672	332/21806	0.00517072	0.0371025	0.0306506	Ank3/Cep131/Brca1/Cdk1/Plk3/Dhx9/Ect2/Gas1/Hsp90ab1/Hyal2/Kif3a/Commd1/Nedd4/Nup62/Pcnt/Ran/Rangap1/Rdx/Khdrbs1/Trim28/Ezr/Bves/Tamalin/Dbn1/Pmaip1/Rbm22/Riok2/Anp32b/Nolc1/Ubr5/Pcsk9/Xpo1/Thoc5/Cep290/Nup153/Tardbp/Setd2/Nup54/Cpsf6	39
Mutyh		GO:0006367	transcription initiation from RNA polymerase II promoter	12/1672	68/21806	0.00518101	0.0371354	0.0306778	Hmgb1/Trp53/Med14/Med12/Gtf2f2/Cand1/Dhx36/Gtf2e1/Taf6l/Taf5/Gtf2b/Taf1	12
Mxd3		GO:0032504	multicellular organism reproduction	89/1672	886/21806	0.00519589	0.037201	0.030732	Ada/Cep131/Ctnnb1/Ccna1/Ccnb2/Cdc25b/Ddx3x/Gamt/Gas2/Hdac2/H2ax/Hsf2/Hspa2/Smad4/Mns1/Msh2/Nek1/Nhlh2/Pdgfra/Plk1/Ptn/Nectin2/Rbp4/Rps6/Sfrp1/Aurka/Top2a/Ttk/Atrx/Zscan2/Zscan21/Zfp41/Xrn2/Racgap1/Larp7/Prdx4/Ybx2/Nphp1/Ddx20/Patz1/Ybx3/Rec8/Spata5/Rad18/Fignl1/Fancg/Suv39h2/Mcm8/Ndc80/Fbxo5/Herc4/Sgo2a/Trip13/Poc1a/Dazap1/Spata24/Pygo1/Dhx36/Tdrkh/Ndc1/Ddias/Cep57/Rai14/Ago4/Pum1/Hmgb2/Psme4/Pgm…	89
Mxra7		GO:0097435	supramolecular fiber organization	77/1672	750/21806	0.00529091	0.0378396	0.0312596	Abl1/Rnd2/Capza1/Ctnna1/Plk3/Bcar1/Csrp1/Csrp2/Cttn/Diaph1/Mapre1/Efs/Enah/Fer/Flii/Gas2/Hdac2/Hdac6/Hspa8/Hsp90ab1/Kpnb1/Stmn1/Arhgef2/Ltbp3/Marcks/Smad4/Myo1b/Pdgfra/Rdx/Trim27/Sfrp2/Tacc3/Ezr/Coro1c/Apc2/Katna1/Map3k1/Pdlim1/Dbn1/Diaph3/Psrc1/Tpm3/Haus2/Fbxo5/Nde1/Ift172/Camsap3/Kif18b/Ccdc57/Myo1e/Cotl1/Zbed3/Tpx2/Kif2c/Rnd3/Tubgcp2/Specc1l/Map10/Ckap5/Mfap4/Msrb2/Eml4/Ckap2/Pls3/Synpo/Tbcd/M…	77
Myb		GO:0046033	AMP metabolic process	7/1672	29/21806	0.00535329	0.0382436	0.0315934	Ada/Adsl/Ak2/Gart/Paics/Atic/Ppat	7
Mybl2		GO:0043632	modification-dependent macromolecule catabolic process	67/1672	638/21806	0.00537579	0.0383622	0.0316913	Ctnnb1/Cbfa2t3/Ccnf/Plk3/Ddb1/Ptk2/Fhit/Rack1/Hdac6/Hsp90ab1/Anapc1/Commd1/Nedd4/Uhrf1/Plaa/Plk1/Siah1b/Smarcc1/Aurka/Tbl1x/Ubc/Uba1/Usp5/Psmd13/Map3k1/Skp2/Exosc10/Pbk/Anapc4/Cdc23/Anapc7/Ube4b/Cul7/Ube2c/Psmd11/Kctd5/Exosc8/Cdc16/Psmd1/Ube2cbp/Usp19/Cul4b/Dtl/Ube2s/Anapc2/Xpo1/Cdc20/Rnf144a/Rnf20/Spsb4/Rnf26/Ccar2/Senp1/Anks1/Bag6/Usp1/Tut4/Usp11/Disc1/Zswim8/Vcp/Usp44/Kctd10/Vps37b/Kif14/Kbtbd…	67
Mycl		GO:0042306	regulation of protein import into nucleus	13/1672	77/21806	0.00546093	0.0389271	0.0321579	Brca1/Cdk1/Ect2/Hsp90ab1/Hyal2/Nup62/Ran/Trim28/Rbm22/Nolc1/Ubr5/Tardbp/Nup54	13
Mycn		GO:0050792	regulation of viral process	23/1672	170/21806	0.00552762	0.0393593	0.032515	Ddb1/Ddx3x/Dhx9/Ilf3/Kpna2/Mre11a/Nectin2/Rad50/Trim27/Stau1/Trim28/Top2a/Top2b/Map3k1/Nbn/Larp7/Ppie/Trim59/Morc2a/Setdb1/Fam111a/Pde12/Vps37b	23
Myef2		GO:0042307	positive regulation of protein import into nucleus	10/1672	52/21806	0.00553908	0.0393978	0.0325468	Brca1/Cdk1/Ect2/Hsp90ab1/Hyal2/Ran/Trim28/Rbm22/Ubr5/Tardbp	10
Myo1b		GO:0008630	intrinsic apoptotic signaling pathway in response to DNA damage	17/1672	113/21806	0.00555912	0.0394971	0.0326289	Brca1/Casp2/E2f1/Hnrnpk/Msh2/Msh6/Trp53/Tpt1/Chek2/Bok/Pmaip1/Dyrk2/Ddias/Bcl2l12/Kdm1a/Ccar2/Bag6	17
Myo1e		GO:0000722	telomere maintenance via recombination	5/1672	16/21806	0.00562176	0.0397683	0.0328529	Rad50/Rad51/Xrcc1/Nsmce2/Rad51c	5
Myod1		GO:0009070	serine family amino acid biosynthetic process	5/1672	16/21806	0.00562176	0.0397683	0.0328529	Dhfr/Shmt1/Psat1/Shmt2/Sephs1	5
N4bp3		GO:0032785	negative regulation of DNA-templated transcription, elongation	5/1672	16/21806	0.00562176	0.0397683	0.0328529	Ezh2/Nelfe/Hnrnpu/Nelfcd/Recql5	5
Naa10		GO:0090128	regulation of synapse maturation	5/1672	16/21806	0.00562176	0.0397683	0.0328529	Hnrnpk/Reln/Anapc2/Cdc20/Disc1	5
Naa15		GO:0032481	positive regulation of type I interferon production	12/1672	69/21806	0.00584444	0.0412986	0.0341171	Ddx3x/Dhx9/Hmgb1/Hspd1/Hsp90aa1/G3bp1/Polr3b/Dhx36/Hmgb2/Dhx33/Polr3a/Setd2	12
Naa40		GO:0060284	regulation of cell development	63/1672	596/21806	0.00590621	0.0416897	0.0344402	Abl1/Adnp/Rnd2/Ctnna1/Ctnnb1/Cd24a/Cntf/Bcar1/Dnm2/E2f1/Ephb2/Ezh2/Ptk2/Hdac2/Hey1/Arhgef2/Marcks/Smad4/Afdn/Myod1/Mycn/Pax6/Ptn/Ptprf/Ptprs/Reln/Rps19/Ryk/Sema6a/Sema6c/Aurka/Trp53/Xrcc5/Coro1c/Prpf19/Nap1l1/Caprin1/Plxnc1/Hes6/Dbn1/Cul7/Rpl4/Bhlhb9/Draxin/Dhx36/Hmgb2/Anapc2/Kdm1a/Tmem98/Rcc2/Plxnb2/Ythdf2/Eif2b2/Shb/Kdm4a/Wdr62/Disc1/Idh2/Islr2/Chd7/Kif14/Hdac1/Tnik	63
Naif1		GO:0007409	axonogenesis	53/1672	486/21806	0.00601813	0.0424337	0.0350548	Abl1/Actb/Adnp/Ank3/Rnd2/Atoh1/Cdh2/Cntf/Crmp1/Cttn/Dnm2/Efna4/Efnb1/Enah/Ephb2/Ptk2/Gas1/Gli2/Hdac6/Hsp90ab1/Hsp90aa1/Stmn1/Lhx1/Lhx3/Smad4/Neo1/Nfib/Otx2/Pax6/Ptprs/Reln/Ryk/Sema6a/Sema6c/Sin3a/Top2b/Plxnc1/Dbn1/Rpl4/Draxin/Slitrk5/Anapc2/Boc/Plxnb2/Eif2b2/Pak2/Wdr36/Tsku/Disc1/Nrcam/Auts2/Islr2/Nova2	53
Nans		GO:0009069	serine family amino acid metabolic process	8/1672	37/21806	0.00609157	0.0428535	0.0354016	Dhfr/Gart/Shmt1/Txnrd1/Psat1/Shmt2/Sephs1/Thnsl2	8
Nap1l1		GO:0060071	Wnt signaling pathway, planar cell polarity pathway	8/1672	37/21806	0.00609157	0.0428535	0.0354016	Abl1/Dvl2/Ryk/Sfrp2/Sfrp1/Fzd2/Med12/Mks1	8
Nasp		GO:0045597	positive regulation of cell differentiation	96/1672	972/21806	0.00609745	0.0428535	0.0354016	Abl1/Ada/Adnp/Parp1/Rnd2/Atoh1/Ctnnb1/Cbfb/Ccne1/Cd24a/Socs3/Cntf/Dnm2/Dnmt3b/E2f1/Ect2/Ephb2/Ezh2/Ptk2/Gli2/Gpc1/Hdac2/Hey1/Hmgb1/Hmg20b/Prmt1/Hsp90ab1/Hsp90aa1/Jun/Arhgef2/Lhx1/Ltbp3/Marcks/Smad2/Smad4/Afdn/Myb/Myod1/Pax6/Pim1/Pa2g4/Por/Ptn/Ptprf/Reln/Sart1/Sfrp2/Sfrp1/Sin3a/Smarca4/Sox5/Aurka/Tcf4/Tcf3/Tgif1/Thpo/Klf10/Xrcc5/Macroh2a1/Prpf19/Hnrnpu/Nap1l1/Insm1/Ddx39b/Caprin1/Plxnc1/Dbn1/Cul7/…	96
Nat10		GO:1904888	cranial skeletal system development	13/1672	78/21806	0.00610436	0.0428557	0.0354035	Ctnnb1/Gas1/Lhx1/Smad2/Pdgfra/Med12/Tmem107/Nipbl/Cep55/Ift140/Eif4a3/Setd2/Mthfd1l	13
Nav2		GO:0048524	positive regulation of viral process	11/1672	61/21806	0.00616433	0.0431835	0.0356742	Ddb1/Ddx3x/Dhx9/Kpna2/Stau1/Top2a/Top2b/Map3k1/Ppie/Pde12/Vps37b	11
Nbas		GO:0051851	modulation by host of symbiont process	11/1672	61/21806	0.00616433	0.0431835	0.0356742	Ccnk/Hspa8/Jun/Ppib/Smarca4/Smarcb1/Brd4/Ctdp1/Tfap4/Tardbp/Hdac1	11
Nbn		GO:0042176	regulation of protein catabolic process	44/1672	389/21806	0.00619467	0.0433494	0.0358113	Cbfa2t3/Plk3/Ddb1/Ptk2/Faf1/Fhit/Rack1/Hsp90ab1/Hsp90aa1/Smad4/Commd1/Nedd4/Odc1/Plk1/Psme1/Rdx/Smarcc1/Aurka/Usp5/Ezr/Apc2/Chek2/Pbk/Mad2l1/Psmd1/Usp19/Fam83d/Cul4b/Dtl/Cdk5rap3/Pcsk9/Sf3b3/Xpo1/Cdc20/Rnf144a/Lpcat1/Ccar2/Senp1/Anks1/Bag6/Nrd1/Disc1/Vcp/Rpl5	44
Ncapd2		GO:2000058	regulation of ubiquitin-dependent protein catabolic process	22/1672	162/21806	0.00627309	0.0438509	0.0362256	Cbfa2t3/Plk3/Ptk2/Fhit/Rack1/Hsp90ab1/Commd1/Plk1/Smarcc1/Aurka/Usp5/Pbk/Xpo1/Cdc20/Rnf144a/Ccar2/Senp1/Anks1/Bag6/Disc1/Vcp/Rpl5	22
Ncapg		GO:0042771	intrinsic apoptotic signaling pathway in response to DNA damage by p53 class mediator	9/1672	45/21806	0.00638085	0.0445085	0.0367688	Hnrnpk/Msh2/Trp53/Chek2/Pmaip1/Dyrk2/Bcl2l12/Kdm1a/Bag6	9
Ncaph		GO:0045840	positive regulation of mitotic nuclear division	9/1672	45/21806	0.00638085	0.0445085	0.0367688	Mad1l1/Nup62/Anapc4/Cdc23/Anapc7/Cdt1/Nsmce2/Cdc16/Nusap1	9
Ncbp1		GO:0050807	regulation of synapse organization	32/1672	263/21806	0.00640175	0.0446064	0.0368497	Abl1/Adnp/Cdh2/Ephb2/Ptk2/Gpc4/Hnrnpk/Hspa8/Lrrn3/Marcks/Afdn/Nedd4/Ptn/Ptprf/Ptprs/Reln/Tubb5/Septin11/Caprin1/Dbn1/Bhlhb9/Dlg5/Dhx36/Mdga1/Slitrk5/Igsf9/Anapc2/Cdc20/Eif4g1/Disc1/Vcp/Nrcam	32
Ncbp3		GO:0019079	viral genome replication	18/1672	124/21806	0.00643729	0.0448061	0.0370146	Ccnk/Ddb1/Ddx3x/Hspa8/Ilf3/Ppib/Smarcb1/Stau1/Trim28/Top2a/Top2b/Pcbp1/Ppie/Morc2a/Setdb1/Fam111a/Pde12/Vcp	18
Ncl		GO:0070734	histone H3-K27 methylation	6/1672	23/21806	0.00652459	0.0452491	0.0373806	Ezh2/Hdac2/Macroh2a1/H1f2/H1f4/Ehmt2	6
Ncoa5		GO:0010586	miRNA metabolic process	7/1672	30/21806	0.00652879	0.0452491	0.0373806	Khsrp/Snd1/Parn/Ago4/Dis3l2/Tut4/Zswim8	7
Ncor2		GO:0046039	GTP metabolic process	7/1672	30/21806	0.00652879	0.0452491	0.0373806	Gnai3/Nme2/Ran/Impdh2/Nme4/Efl1/Nme7	7
Ncstn		GO:0071312	cellular response to alkaloid	7/1672	30/21806	0.00652879	0.0452491	0.0373806	Blm/Rad51/Selenon/Ehmt2/Recql5/Spidr/Fancb	7
Ndc1		GO:2000134	negative regulation of G1/S transition of mitotic cell cycle	12/1672	70/21806	0.00657342	0.0455099	0.0375961	Casp2/Ccnd1/Plk3/Ezh2/Haspin/Rpa2/Trp53/E2f7/Rbm38/Pidd1/Cdc73/Rfwd3	12
Ndc80		GO:0048477	oogenesis	16/1672	106/21806	0.00679315	0.0469811	0.0388115	Ctnnb1/Cdc25b/Ptn/Rps6/Aurka/Zscan21/Ybx2/Ddx20/Rec8/Fbxo5/Trip13/Ythdf2/Washc5/Shb/Tut4/Ccnb1	16
Nde1		GO:0007507	heart development	67/1672	645/21806	0.00685672	0.0473704	0.039133	Ctnnb1/Cdk1/Dnm2/Dvl2/Gab1/Gjc1/Gli2/Hdac2/Hey1/Prmt1/Jun/Kif3a/Smad2/Smad4/Matr3/Meis1/Sypl2/Myod1/Nedd4/Pcnt/Pdgfra/Pim1/Mapk11/Rbp4/Rbpj/Sfrp2/Stil/Sin3b/Smarca4/Ncor2/Tead2/Trp53/Zfpm1/Bves/Hnrnpu/Ddx39b/Pdlim1/Fzd2/Med12/Ube4b/Pbrm1/Ctdp1/Ift172/Ift74/Arl13b/Nipbl/Bcor/Dhx36/Popdc3/Arid1a/Ift140/Nsd2/Fdps/Ripply3/Hectd1/Trp53bp2/Cep290/Rarb/Setd2/Kat6a/Ift52/Ccnb1/C2cd3/Chd7/Kctd10/Ppp1r13l/…	67
Nectin2		GO:0019058	viral life cycle	31/1672	254/21806	0.0068925	0.0475671	0.0392955	Ccnk/Ddb1/Ddx3x/Hspa8/Hsp90ab1/Hyal2/Ilf3/Kpna2/Mre11a/Nedd4/Pdcd6ip/Ppib/Nectin2/Rad50/Trim27/Smarcb1/Stau1/Trim28/Top2a/Top2b/Pcbp1/Nbn/Ppie/Trim59/Morc2a/Vps16/Setdb1/Fam111a/Pde12/Vcp/Vps37b	31
Nedd4		GO:0001738	morphogenesis of a polarized epithelium	14/1672	88/21806	0.0069011	0.0475759	0.0393028	Abl1/Actb/Ctnnd1/Dvl2/Ryk/Sfrp2/Sfrp1/Nphp1/Fzd2/Med12/Camsap3/Dlg5/Sapcd2/Mks1	14
Nek1		GO:1903322	positive regulation of protein modification by small protein conjugation or removal	20/1672	144/21806	0.00695074	0.0478673	0.0395436	Brca1/Ddx3x/Rps2/Commd1/Npm1/Plk1/Ctr9/Skp2/Gnl3/Sart3/Sae1/Nmi/Ube2s/Cdk5rap3/Kdm1a/Arrdc3/Cdc20/Rnf20/Spsb4/Vcp	20
Nek2		GO:0008652	cellular amino acid biosynthetic process	11/1672	62/21806	0.00698709	0.0479748	0.0396324	Bcat1/Dhfr/Shmt1/Aldh18a1/Pycr2/Cad/Psat1/Shmt2/Sephs1/Pycr1/Mthfd2l	11
Nek6		GO:0051785	positive regulation of nuclear division	11/1672	62/21806	0.00698709	0.0479748	0.0396324	Mad1l1/Nup62/Rad51ap1/Anapc4/Cdc23/Anapc7/Fbxo5/Cdt1/Nsmce2/Cdc16/Nusap1	11
Nek9		GO:1905114	cell surface receptor signaling pathway involved in cell-cell signaling	58/1672	545/21806	0.00698849	0.0479748	0.0396324	Abl1/Ctnnb1/Ctnnd1/Ccnd1/Ccne1/Cdh2/Ddb1/Ddx3x/Dvl2/Fzd8/Gli2/Gpc4/Hdac2/Afdn/Rbpj/Reln/Rps12/Ruvbl2/Ryk/Sfrp2/Sfrp1/Smarca4/Tle1/Tle4/Ctr9/Apc2/G3bp1/Peg12/Celsr2/Paf1/Dbn1/Amotl2/Ruvbl1/Zbtb33/Fzd2/Med12/Slc29a1/Draxin/Ubr5/Zbed3/Pygo1/Ckap5/Fam53b/Zfp423/Chrna3/Prdm15/Eif4a3/Cdc73/Depdc1b/Shisa2/Ccar2/Tsku/Disc1/Nphp4/Vcp/Mks1/Hdac1/Tnik	58
Nelfcd		GO:0016055	Wnt signaling pathway	49/1672	446/21806	0.00700596	0.048044	0.0396895	Abl1/Ctnnb1/Ctnnd1/Ccnd1/Ccne1/Cdh2/Ddb1/Ddx3x/Dvl2/Fzd8/Gpc4/Hdac2/Rbpj/Rps12/Ruvbl2/Ryk/Sfrp2/Sfrp1/Smarca4/Tle1/Tle4/Ctr9/Apc2/G3bp1/Peg12/Celsr2/Paf1/Amotl2/Ruvbl1/Zbtb33/Fzd2/Med12/Draxin/Ubr5/Zbed3/Pygo1/Fam53b/Prdm15/Cdc73/Depdc1b/Shisa2/Ccar2/Tsku/Disc1/Nphp4/Vcp/Mks1/Hdac1/Tnik	49
Nelfe		GO:0048232	male gamete generation	62/1672	590/21806	0.00710736	0.048688	0.0402216	Cep131/Ccna1/Gamt/H2ax/Hsf2/Hspa2/Smad4/Mns1/Nek1/Nectin2/Rbp4/Atrx/Zscan2/Zscan21/Zfp41/Xrn2/Racgap1/Larp7/Prdx4/Ybx2/Nphp1/Patz1/Ybx3/Rec8/Spata5/Rad18/Fignl1/Fancg/Suv39h2/Mcm8/Herc4/Sgo2a/Trip13/Poc1a/Dazap1/Spata24/Pygo1/Dhx36/Tdrkh/Ndc1/Ddias/Cep57/Rai14/Ago4/Pum1/Hmgb2/Psme4/Pgm3/Ehmt2/Rad51c/Sec23ip/Mettl14/Ythdf2/Chtf18/Hrob/Cip2a/Bag6/Kif18a/Brip1/Ttc26/Setx/Zcwpw1	62
Neo1		GO:0030866	cortical actin cytoskeleton organization	8/1672	38/21806	0.00720814	0.0492228	0.0406634	Ect2/Pdcd6ip/Ezr/Racgap1/Rab13/Anln/Fmnl2/Epb41	8
Neurod6		GO:0031114	regulation of microtubule depolymerization	8/1672	38/21806	0.00720814	0.0492228	0.0406634	Hdac6/Arhgef2/Apc2/Camsap3/Tpx2/Specc1l/Eml4/Ckap2	8
Nfatc2ip		GO:2000144	positive regulation of DNA-templated transcription, initiation	8/1672	38/21806	0.00720814	0.0492228	0.0406634	Jun/Trp53/Med14/Med12/Cand1/Dhx36/Bclaf1/Setx	8
Nfia		GO:0048701	embryonic cranial skeleton morphogenesis	10/1672	54/21806	0.00729147	0.0494074	0.0408158	Gas1/Lhx1/Smad2/Pdgfra/Med12/Nipbl/Ift140/Eif4a3/Setd2/Mthfd1l	10
Nfib		GO:0072521	purine-containing compound metabolic process	43/1672	382/21806	0.00733091	0.0494074	0.0408158	Ada/Parp1/Adsl/Ak2/Cbfa2t3/Dck/Eno1/Fasn/Fhit/Gamt/Gart/Gnai3/Hsd17b4/Nudt1/Nme2/Pemt/Ran/Shmt1/Impdh2/Papss1/Slc27a3/Samhd1/Nme4/Paics/Dcakd/Coasy/Oga/Efl1/Acly/Acaca/Shmt2/Atic/Acot2/Nme7/Prpsap2/Tkfc/Gmps/Ppat/Ahcy/Vcp/Prps1l3/Dnph1/Mthfd2l	43
Nfxl1		GO:0006183	GTP biosynthetic process	4/1672	11/21806	0.00733396	0.0494074	0.0408158	Nme2/Impdh2/Nme4/Nme7	4
Nfya		GO:0009133	nucleoside diphosphate biosynthetic process	4/1672	11/21806	0.00733396	0.0494074	0.0408158	Ak2/Dtymk/Umps/Cad	4
Nhlh1		GO:0009215	purine deoxyribonucleoside triphosphate metabolic process	4/1672	11/21806	0.00733396	0.0494074	0.0408158	Ada/Ak2/Samhd1/Oga	4
Nhlh2		GO:0010826	negative regulation of centrosome duplication	4/1672	11/21806	0.00733396	0.0494074	0.0408158	Ccnf/Mdm1/Npm1/Kifc1	4
Nhp2		GO:0016078	tRNA catabolic process	4/1672	11/21806	0.00733396	0.0494074	0.0408158	Exosc10/Pop1/Exosc8/Slfn9	4
Nhsl1		GO:0046051	UTP metabolic process	4/1672	11/21806	0.00733396	0.0494074	0.0408158	Nme2/Nme4/Cad/Nme7	4
Nipbl		GO:0046606	negative regulation of centrosome cycle	4/1672	11/21806	0.00733396	0.0494074	0.0408158	Ccnf/Mdm1/Npm1/Kifc1	4
Nkain3		GO:0070933	histone H4 deacetylation	4/1672	11/21806	0.00733396	0.0494074	0.0408158	Smarcad1/Hdac2/Rcor1/Hdac1	4
Nme2		GO:0072497	mesenchymal stem cell differentiation	4/1672	11/21806	0.00733396	0.0494074	0.0408158	Ctnnb1/Ltbp3/Pdgfra/Sox5	4
Nme4		GO:1904667	negative regulation of ubiquitin protein ligase activity	4/1672	11/21806	0.00733396	0.0494074	0.0408158	Mad2l1/Fbxo5/Usp44/Rpl5	4
Nme7		GO:2000104	negative regulation of DNA-dependent DNA replication	4/1672	11/21806	0.00733396	0.0494074	0.0408158	Lig3/Timeless/Fbxo5/Zranb3	4
Nmi		GO:0000729	DNA double-strand break processing	5/1672	17/21806	0.00746808	0.0494862	0.0408809	Blm/Smarcad1/Rbbp8/Brip1/Wdr70	5
Nmral1		GO:0016074	sno(s)RNA metabolic process	5/1672	17/21806	0.00746808	0.0494862	0.0408809	Fbl/Larp7/Exosc10/Nolc1/Parn	5
Nnat		GO:0043624	cellular protein complex disassembly	20/1672	145/21806	0.00749806	0.0494862	0.0408809	Capza1/Flii/Gspt1/Hdac6/Hspa8/Stmn1/Arhgef2/Rdx/Upf1/Apc2/Abce1/Camsap3/Kif18b/Tpx2/Kif2c/Specc1l/Eml4/Ckap2/Mical1/Kif18a	20
Nnt		GO:0000480	endonucleolytic cleavage in 5'-ETS of tricistronic rRNA transcript (SSU-rRNA, 5.8S rRNA, LSU-rRNA)	3/1672	6/21806	0.00754358	0.0494862	0.0408809	Rcl1/Nop9/Tbl3	3
Noc2l		GO:0000972	transcription-dependent tethering of RNA polymerase II gene DNA at nuclear periphery	3/1672	6/21806	0.00754358	0.0494862	0.0408809	Rae1/Nup107/Nup133	3
Noc4l		GO:0002372	myeloid dendritic cell cytokine production	3/1672	6/21806	0.00754358	0.0494862	0.0408809	Ddx21/Dhx36/Ddx1	3
Nol11		GO:0002733	regulation of myeloid dendritic cell cytokine production	3/1672	6/21806	0.00754358	0.0494862	0.0408809	Ddx21/Dhx36/Ddx1	3
Nolc1		GO:0002735	positive regulation of myeloid dendritic cell cytokine production	3/1672	6/21806	0.00754358	0.0494862	0.0408809	Ddx21/Dhx36/Ddx1	3
Nono		GO:0006398	mRNA 3'-end processing by stem-loop binding and cleavage	3/1672	6/21806	0.00754358	0.0494862	0.0408809	Slbp/Cpsf2/Cpsf3	3
Nop14		GO:0006545	glycine biosynthetic process	3/1672	6/21806	0.00754358	0.0494862	0.0408809	Dhfr/Shmt1/Shmt2	3
Nop2		GO:0006975	DNA damage induced protein phosphorylation	3/1672	6/21806	0.00754358	0.0494862	0.0408809	Abl1/Chek1/Chek2	3
Nop56		GO:0009139	pyrimidine nucleoside diphosphate biosynthetic process	3/1672	6/21806	0.00754358	0.0494862	0.0408809	Dtymk/Umps/Cad	3
Nop58		GO:0009204	deoxyribonucleoside triphosphate catabolic process	3/1672	6/21806	0.00754358	0.0494862	0.0408809	Ada/Samhd1/Dut	3
Nop9		GO:0010571	positive regulation of nuclear cell cycle DNA replication	3/1672	6/21806	0.00754358	0.0494862	0.0408809	Cdc7/Atrx/Dbf4	3
Nova2		GO:0033184	positive regulation of histone ubiquitination	3/1672	6/21806	0.00754358	0.0494862	0.0408809	Ctr9/Kdm1a/Rnf20	3
Npc2		GO:0034093	positive regulation of maintenance of sister chromatid cohesion	3/1672	6/21806	0.00754358	0.0494862	0.0408809	Macroh2a1/Nsmce2/Sgo2a	3
Nphp1		GO:0035405	histone-threonine phosphorylation	3/1672	6/21806	0.00754358	0.0494862	0.0408809	Haspin/Vrk1/Dcaf1	3
Nphp4		GO:0043504	mitochondrial DNA repair	3/1672	6/21806	0.00754358	0.0494862	0.0408809	Parp1/Lig3/Trp53	3
Npm1		GO:0044340	canonical Wnt signaling pathway involved in regulation of cell proliferation	3/1672	6/21806	0.00754358	0.0494862	0.0408809	Ctnnb1/Dvl2/Sfrp1	3
Npm3		GO:0046601	positive regulation of centriole replication	3/1672	6/21806	0.00754358	0.0494862	0.0408809	Nup62/Plk4/Cenpj	3
Nptx2		GO:0060789	hair follicle placode formation	3/1672	6/21806	0.00754358	0.0494862	0.0408809	Ctnnb1/Hdac2/Hdac1	3
Nradd		GO:0061197	fungiform papilla morphogenesis	3/1672	6/21806	0.00754358	0.0494862	0.0408809	Ctnnb1/Hdac2/Hdac1	3
Nras		GO:0098961	dendritic transport of ribonucleoprotein complex	3/1672	6/21806	0.00754358	0.0494862	0.0408809	Stau1/Hnrnpu/Sfpq	3
Nrcam		GO:0098963	dendritic transport of messenger ribonucleoprotein complex	3/1672	6/21806	0.00754358	0.0494862	0.0408809	Stau1/Hnrnpu/Sfpq	3
Nrd1		GO:1904798	positive regulation of core promoter binding	3/1672	6/21806	0.00754358	0.0494862	0.0408809	Ctnnb1/Pax6/Gtf2b	3
Nrf1		GO:1905462	regulation of DNA duplex unwinding	3/1672	6/21806	0.00754358	0.0494862	0.0408809	Mcm2/Top2a/Pot1b	3
Nrm		GO:0051402	neuron apoptotic process	36/1672	308/21806	0.00757155	0.0496196	0.0409911	Abl1/Adnp/Parp1/Apaf1/Birc5/Hyou1/Casp2/Ctnnb1/Cited1/Cntf/F2r/Hsph1/Hspd1/Hsp90ab1/Jun/Msh2/Mybl2/Npm1/Ptprf/Siah1b/Trp53/Bok/Nono/Barhl1/Set/Pmaip1/Ncstn/Ctsz/Zfp110/Bhlhb9/Draxin/Snx6/Pcsk9/Aars/Tox3/Kif14	36
Nsa2		GO:0198738	cell-cell signaling by wnt	49/1672	448/21806	0.00760505	0.049789	0.041131	Abl1/Ctnnb1/Ctnnd1/Ccnd1/Ccne1/Cdh2/Ddb1/Ddx3x/Dvl2/Fzd8/Gpc4/Hdac2/Rbpj/Rps12/Ruvbl2/Ryk/Sfrp2/Sfrp1/Smarca4/Tle1/Tle4/Ctr9/Apc2/G3bp1/Peg12/Celsr2/Paf1/Amotl2/Ruvbl1/Zbtb33/Fzd2/Med12/Draxin/Ubr5/Zbed3/Pygo1/Fam53b/Prdm15/Cdc73/Depdc1b/Shisa2/Ccar2/Tsku/Disc1/Nphp4/Vcp/Mks1/Hdac1/Tnik	49
Nsd1		GO:0009144	purine nucleoside triphosphate metabolic process	14/1672	89/21806	0.00762666	0.0498802	0.0412064	Ada/Parp1/Ak2/Eno1/Gnai3/Nme2/Ran/Impdh2/Samhd1/Nme4/Oga/Efl1/Nme7/Vcp	14
Nsd2
Nsl1
Nsmce1
Nsmce2
Nsun6
Nt5dc2
Nthl1
Nuak2
Nubpl
Nudcd1
Nudcd2
Nudt1
Nudt21
Nudt5
Nuf2
Nup107
Nup133
Nup153
Nup37
Nup43
Nup50
Nup54
Nup62
Nup85
Nup88
Nusap1
Nvl
Nxf1
Odc1
Ofd1
Oip5
Orc1
Orc2
Oscp1
Osgep
Otx1
Otx2
Ovca2
Oxsr1
Pa2g4
Pabpc4
Paf1
Pafah2
Paics
Pak2
Pak4
Palb2
Panx1
Papln
Papolg
Papss1
Pard3
Parn
Parp1
Pask
Patz1
Paupar
Pax6
Pbk
Pbrm1
Pcbp1
Pck2
Pclaf
Pcna
Pcnt
Pcsk9
Pdcd11
Pdcd6ip
Pdcl
Pde12
Pdgfc
Pdgfra
Pdia3
Pdia5
Pdia6
Pdlim1
Pecr
Peg12
Pemt
Pes1
Pgd
Pgf
Pgm1
Pgm3
Phf14
Phf21b
Phf6
Phf8
Pibf1
Pidd1
Pif1
Pik3c3
Pik3r4
Pim1
Pkmyt1
Plaa
Plcd1
Plcg1
Plch1
Plcl1
Plekhf2
Plekho2
Plin2
Plk1
Plk3
Plk4
Plp2
Plppr1
Plppr3
Pls3
Plxnb2
Plxnc1
Pmaip1
Pmf1
Pnma2
Poc1a
Poc1b
Pola1
Pola2
Pold1
Pold2
Pold3
Pole
Pole2
Pole3
Polh
Polr1e
Polr2a
Polr2b
Polr3a
Polr3b
Pom121
Pop1
Pop4
Popdc3
Por
Pot1b
Pou3f3
Ppa1
Ppat
Pphln1
Ppib
Ppie
Ppil1
Ppip5k2
Ppm1g
Ppox
Ppp1r13l
Ppp1r14b
Ppp1r18
Ppp4r3a
Ppp6r3
Prc1
Prdm15
Prdx4
Prdx6
Prep
Prim1
Prim2
Prkcsh
Prmt1
Prmt3
Prpf19
Prpf3
Prpf4
Prpf40a
Prpf4b
Prpf6
Prpf8
Prps1l3
Prpsap2
Prr36
Prrc1
Prrc2a
Prrc2b
Prx
Psat1
Psip1
Psmc3ip
Psmd1
Psmd11
Psmd13
Psme1
Psme4
Pspc1
Psrc1
Ptbp1
Ptbp2
Ptgr1
Ptk2
Ptma
Ptn
Ptp4a2
Ptpn12
Ptprf
Ptprk
Ptprs
Pum1
Pum3
Pus7l
Pwp1
Pwp2
Pycr1
Pycr2
Pygo1
Pyroxd1
Qars
Qtrt1
Qtrtd1
Rab13
Racgap1
Rack1
Rad18
Rad21
Rad50
Rad51
Rad51ap1
Rad51c
Rad54b
Rad54l
Rad54l2
Rae1
Rai14
Ralgps2
Ran
Ranbp1
Rangap1
Rap2b
Rarb
Rars
Rasa1
Rasd1
Rassf3
Rassf4
Rassf7
Raver1
Rbbp4
Rbbp7
Rbbp8
Rbm12
Rbm14
Rbm15b
Rbm19
Rbm22
Rbm25
Rbm26
Rbm28
Rbm3
Rbm38
Rbm6
Rbmx
Rbmxl1
Rbp4
Rbpj
Rcbtb2
Rcc1
Rcc2
Rcl1
Rcn1
Rcn3
Rcor1
Rcor2
Rdh5
Rdm1
Rdx
Rec8
Recql
Recql4
Recql5
Reln
Rfc1
Rfc2
Rfc3
Rfc4
Rfc5
Rftn1
Rfwd3
Rfx7
Rgag4
Rgs12
Rhno1
Ribc1
Riok2
Riox2
Ripply3
Rmi2
Rnaseh2a
Rnaseh2b
Rnaseh2c
Rnaset2b
Rnd2
Rnd3
Rnf144a
Rnf20
Rnf219
Rnf26
Rpa1
Rpa2
Rpap1
Rpap3
Rpf1
Rpf2
Rpgr
Rpl12
Rpl15
Rpl22
Rpl36a
Rpl4
Rpl5
Rpl6
Rpl7
Rpl7a
Rpl8
Rplp0
Rpn1
Rprml
Rps12
Rps15a-ps4
Rps15a-ps6
Rps19
Rps2
Rps20
Rps26
Rps4l
Rps4x
Rps5
Rps6
Rps6ka6
Rps9
Rpsa
Rpusd2
Rrm1
Rrm2
Rrn3
Rrp15
Rrs1
Rsg1
Rsl1d1
Rsrc1
Rtel1
Rtkn2
Ruvbl1
Ruvbl2
Ryk
Sae1
Samhd1
Sapcd2
Sart1
Sart3
Sass6
Satb2
Sbsn
Scaf11
Scaf4
Scaf8
Sclt1
Scnn1a
Scpep1
Sec13
Sec23b
Sec23ip
Sec24d
Sec31a
Sec61a1
Selenoh
Selenon
Sema6a
Sema6c
Senp1
Sephs1
2023-09-11
Serbp1
Set
Setbp1
Setd1a
Setd2
Setdb1
Setx
Sf3a2
Sf3a3
Sf3b2
Sf3b3
Sfpq
Sfrp1
Sfrp2
Sgol1
Sgol2a
Sh2b2
Sh3bp2
Sh3bp4
Shb
Shc2
Shcbp1
Shisa2
Shkbp1
Shmt1
Shmt2
Shq1
Siah1b
Sin3a
Sin3b
Sipa1l3
Ska1
Ska2
Ska3
Skiv2l2
Skp2
Slbp
Slc27a3
Slc29a1
Slc39a11
Slc7a6
Slfn9
Slitrk5
Sltm
Smad2
Smad4
Smarca4
Smarca5
Smarcad1
Smarcb1
Smarcc1
Smarcd1
Smarce1
Smc1a
Smc2
Smc3
Smc4
Smchd1
Smco4
Smox
Smpd2
Smtn
Smu1
Snd1
Snhg5
Snrnp200
Snrnp40
Snrnp70
Snrpa
Snrpb2
Snrpg
Snx6
Socs3
Soga1
Soga3
Sox5
Sp5
Spata13
Spata24
Spata5
Spata5l1
Spats2
Spc24
Spc25
Spdl1
Specc1l
Spg21
Spice1
Spidr
Spin4
Spsb4
Srbd1
Srp54a
Srp54b
Srrm1
Srrm4
Srsf1
Srsf10
Srsf2
Srsf3
Srsf6
Srsf7
Srsf9
Ss18
Ssb
Ssrp1
Sstr2
St6gal1
Stag1
Stau1
Stil
Stip1
Stmn1
Stn1
Sun2
Supt16
Supt3
Suv39h2
Syce2
Syncrip
Syne2
Synpo
Sypl2
Tacc3
Tada2a
Taf1
Taf15
Taf1c
Taf5
Taf6l
Tamm41
Tardbp
Tars
Tarsl2
Tbc1d16
Tbc1d19
Tbc1d31
Tbc1d5
Tbcd
Tbl1x
Tbl3
Tbrg1
Tceanc2
Tcerg1
Tcf19
Tcf3
Tcf4
Tchp
Tcof1
Tcp1
Tdp1
Tdrd3
Tdrkh
Tead2
Telo2
Tex10
Tex30
Tfap4
Tfdp2
Tgif1
Tgif2
Thnsl1
Thnsl2
Thoc5
Thoc6
Thop1
Thpo
Thrap3
Thumpd3
Ticrr
Tigd3
Timeless
Timm50
Tk1
Tkfc
Tkt
Tle1
Tle4
Tm9sf1
Tmeff1
Tmem107
Tmem138
Tmem17
Tmem200c
Tmem206
Tmem209
Tmem28
Tmem43
Tmem97
Tmem98
Tmpo
Tnfaip8
Tnfaip8l1
Tnik
Tonsl
Top1
Top2a
Top2b
Topbp1
Tox3
Tpm3
Tpm4
Tpp2
Tpt1
Tpx2
Tra2b
Traf4
Traip
Trappc11
Trim27
Trim28
Trim33
Trim45
Trim59
Trip13
Troap
Trp53
Trp53bp2
Tsen34
Tsku
Tsn
Tspan14
Tspan18
Tspan6
Tsr1
Tstd2
Ttc26
Ttc27
Ttc28
Ttc30a1
Ttf2
Ttk
Ttll12
Tuba1b
Tubb5
Tubd1
Tubgcp2
Tubgcp3
Twnk
Txlna
Txnrd1
Tyms
U2af2
U2surp
Uba1
Ubald2
Ubap2
Ubap2l
Ubc
Ube2c
Ube2cbp
Ube2s
Ube2t
Ube4b
Ubr5
Ubr7
Ubtf
Uck2
Ucma
Uhrf1
Ulk4
Umps
Ung
Upf1
Usp1
Usp11
Usp19
Usp39
Usp44
Usp5
Utp14a
Utp15
Utp3
Utp6
Vac14
Vars
Vat1
Vav2
Vcp
Vipr1
Vprbp
Vps16
Vps37b
Vrk1
Washc5
Wbscr27
Wdhd1
Wdpcp
Wdr3
Wdr33
Wdr34
Wdr35
Wdr36
Wdr43
Wdr46
Wdr6
Wdr62
Wdr70
Wdr75
Wdr76
Wdr90
Wee1
Whamm
Wtip
Wwc1
Xab2
Xkr7
Xpo1
Xrcc1
Xrcc5
Xrn2
Xylt2
Ybx2
Ybx3
Yeats2
Ylpm1
Yme1l1
Ythdf2
Yy2
Zbed3
Zbed4
Zbtb10
Zbtb12
Zbtb25
Zbtb33
Zbtb5
Zc3h18
Zc3h4
Zcchc11
Zcwpw1
Zfc3h1
Zfp110
Zfp143
Zfp184
Zfp189
Zfp207
Zfp28
Zfp319
Zfp326
Zfp367
Zfp407
Zfp41
Zfp422
Zfp423
Zfp503
Zfp518b
Zfp608
Zfp638
Zfp647
Zfp738
Zfp90
Zfpm1
Zkscan3
Zmym2
Zmym4
Znhit6
Zranb3
Zrsr1
Zscan12
Zscan2
Zscan21
Zswim8

## Sheet: 2_Highest_P7_GC
GeneSymbol		ID	Description	GeneRatio	BgRatio	pvalue	p.adjust	qvalue	geneID	Count
1700052K11Rik		GO:0032990	cell part morphogenesis	30/289	749/21806	7.98661e-08	0.000138105	0.000129763	Apc/Cask/Cdk5r1/Dcx/Dscam/Fgf13/Elavl4/Lhx2/Limk1/Mdk/Map6/Mapt/Tubb3/Uchl1/Vasp/Tenm2/Bhlhe22/Dpysl5/Shtn1/Tubb2b/Prdm8/Rbfox2/Pid1/Lmx1a/Lzts1/Pak6/Sema3g/Nyap1/Robo2/Vstm2l	30
2510009E07Rik		GO:0032989	cellular component morphogenesis	32/289	844/21806	1.0058e-07	0.000138105	0.000129763	Actg1/Apc/Cask/Cdk5r1/Dcx/Dscam/Fgf13/Elavl4/Lhx2/Limk1/Mdk/Map6/Mapt/Tubb3/Uchl1/Vasp/Tenm2/Bhlhe22/Dpysl5/Shtn1/Tubb2b/Prdm8/Rbfox2/Pid1/Fig4/Lmx1a/Lzts1/Pak6/Sema3g/Nyap1/Robo2/Vstm2l	32
2700081O15Rik		GO:0048858	cell projection morphogenesis	29/289	726/21806	1.41081e-07	0.000138105	0.000129763	Apc/Cask/Cdk5r1/Dcx/Dscam/Fgf13/Elavl4/Lhx2/Limk1/Mdk/Map6/Mapt/Tubb3/Uchl1/Vasp/Tenm2/Bhlhe22/Dpysl5/Shtn1/Tubb2b/Prdm8/Rbfox2/Lmx1a/Lzts1/Pak6/Sema3g/Nyap1/Robo2/Vstm2l	29
3110070M22Rik		GO:0061564	axon development	24/289	527/21806	1.71453e-07	0.000138105	0.000129763	Apc/Casp3/Cdk5r1/Dcx/Dscam/Fgf13/Lhx2/Limk1/Map6/Mapt/Tubb3/Uchl1/Vasp/Tenm2/Bhlhe22/Dpysl5/Shtn1/Tubb2b/Prdm8/Lmx1a/Sema3g/Vash2/Robo2/Vstm2l	24
4930452B06Rik		GO:0048812	neuron projection morphogenesis	28/289	706/21806	2.71174e-07	0.000174745	0.000164189	Apc/Cask/Cdk5r1/Dcx/Dscam/Fgf13/Elavl4/Lhx2/Limk1/Map6/Mapt/Tubb3/Uchl1/Vasp/Tenm2/Bhlhe22/Dpysl5/Shtn1/Tubb2b/Prdm8/Rbfox2/Lmx1a/Lzts1/Pak6/Sema3g/Nyap1/Robo2/Vstm2l	28
4930519H02Rik		GO:0001764	neuron migration	14/289	195/21806	3.61332e-07	0.000190436	0.000178932	Nr2f2/Cdk5r1/Dcx/Fgf13/Mdk/Mapt/Tubb2a/Shtn1/Tubb2b/Ddit4/Olig3/Scrt1/Nexmif/Scrt2	14
4931428F04Rik		GO:0120039	plasma membrane bounded cell projection morphogenesis	28/289	721/21806	4.13734e-07	0.000190436	0.000178932	Apc/Cask/Cdk5r1/Dcx/Dscam/Fgf13/Elavl4/Lhx2/Limk1/Map6/Mapt/Tubb3/Uchl1/Vasp/Tenm2/Bhlhe22/Dpysl5/Shtn1/Tubb2b/Prdm8/Rbfox2/Lmx1a/Lzts1/Pak6/Sema3g/Nyap1/Robo2/Vstm2l	28
4933404O12Rik		GO:0007409	axonogenesis	22/289	486/21806	6.2988e-07	0.000253684	0.00023836	Apc/Cdk5r1/Dcx/Dscam/Fgf13/Lhx2/Limk1/Map6/Mapt/Tubb3/Uchl1/Vasp/Tenm2/Bhlhe22/Dpysl5/Shtn1/Tubb2b/Prdm8/Lmx1a/Sema3g/Robo2/Vstm2l	22
5031439G07Rik		GO:0048667	cell morphogenesis involved in neuron differentiation	26/289	655/21806	7.27541e-07	0.00026046	0.000244726	Apc/Cask/Cdk5r1/Dcx/Dscam/Fgf13/Elavl4/Lhx2/Limk1/Map6/Mapt/Tubb3/Uchl1/Vasp/Tenm2/Bhlhe22/Dpysl5/Shtn1/Tubb2b/Prdm8/Rbfox2/Lmx1a/Lzts1/Sema3g/Robo2/Vstm2l	26
9130024F11Rik		GO:0000904	cell morphogenesis involved in differentiation	28/289	825/21806	5.61319e-06	0.00180857	0.00169932	Apc/Cask/Cdk5r1/Dcx/Dscam/Fgf13/Elavl4/Lhx2/Limk1/Mdk/Map6/Mapt/Tubb3/Uchl1/Vasp/Tenm2/Bhlhe22/Dpysl5/Shtn1/Tubb2b/Prdm8/Rbfox2/Lmx1a/Rac3/Lzts1/Sema3g/Robo2/Vstm2l	28
9330133O14Rik		GO:0021766	hippocampus development	8/289	75/21806	6.75629e-06	0.00197898	0.00185943	Cdk5r1/Dcx/Fgf13/Mdk/Neurod1/Nf2/Atat1/Lmx1a	8
9330159F19Rik		GO:0000381	regulation of alternative mRNA splicing, via spliceosome	7/289	58/21806	1.12659e-05	0.00302488	0.00284216	Celf2/Celf6/Celf3/Rbfox2/Khdrbs2/Celf5/Rbm24	7
A330008L17Rik		GO:0000380	alternative mRNA splicing, via spliceosome	7/289	74/21806	5.62921e-05	0.0137591	0.012928	Celf2/Celf6/Celf3/Rbfox2/Khdrbs2/Celf5/Rbm24	7
A830018L16Rik		GO:0021543	pallium development	10/289	161/21806	5.97852e-05	0.0137591	0.012928	Cdk5r1/Dcx/Fgf13/Lhx2/Mdk/Neurod1/Nf2/Bhlhe22/Atat1/Lmx1a	10
A930019D19Rik		GO:0021761	limbic system development	8/289	102/21806	6.45235e-05	0.0138596	0.0130224	Cdk5r1/Dcx/Fgf13/Mdk/Neurod1/Nf2/Atat1/Lmx1a	8
Aard		GO:0021542	dentate gyrus development	4/289	19/21806	0.000100103	0.0201583	0.0189406	Mdk/Neurod1/Atat1/Lmx1a	4
Abhd17c		GO:0038007	netrin-activated signaling pathway	3/289	8/21806	0.000122815	0.023277	0.0218709	Dscam/Tubb3/Shtn1	3
Acat1		GO:0007411	axon guidance	12/289	255/21806	0.000163327	0.0272857	0.0256374	Cdk5r1/Dscam/Lhx2/Tubb3/Vasp/Tenm2/Dpysl5/Tubb2b/Lmx1a/Sema3g/Robo2/Vstm2l	12
Acer2		GO:0021537	telencephalon development	12/289	256/21806	0.000169371	0.0272857	0.0256374	Cdk5r1/Dcx/Fgf13/Lhx2/Mdk/Neurod1/Nf2/Bhlhe22/Atat1/Prdm8/Lmx1a/Robo2	12
Actg1		GO:0097485	neuron projection guidance	12/289	256/21806	0.000169371	0.0272857	0.0256374	Cdk5r1/Dscam/Lhx2/Tubb3/Vasp/Tenm2/Dpysl5/Tubb2b/Lmx1a/Sema3g/Robo2/Vstm2l	12
Agbl5		GO:0097435	supramolecular fiber organization	23/289	750/21806	0.000179538	0.0275462	0.0258822	Actg1/Apc/Bid/Fgf13/Limk1/Marcksl1/Mapt/Nf2/Tmsb10/Tmsb4x/Dpysl3/Vasp/Hdgfl3/Stmn4/Sh3kbp1/Shtn1/Mad2l2/Ccdc88b/Elmo1/Rac3/Mtss1/Samd14/Nav3	23
Apc		GO:0050770	regulation of axonogenesis	10/289	185/21806	0.000188732	0.0276407	0.025971	Cdk5r1/Dcx/Dscam/Fgf13/Limk1/Map6/Mapt/Shtn1/Sema3g/Robo2	10
Arg2		GO:0030900	forebrain development	15/289	397/21806	0.000290648	0.0403336	0.0378972	Nr2f2/Cdk5r1/Dcx/Fgf13/Elavl4/Lhx2/Mdk/Neurod1/Nf2/Bhlhe22/Atat1/Prdm8/Lmx1a/Rac3/Robo2	15
Arhgap33		GO:0044273	sulfur compound catabolic process	4/289	25/21806	0.000306874	0.0403336	0.0378972	Ahcyl/Cdo1/Chac1/Acat1	4
Armcx6		GO:0061387	regulation of extent of cell growth	8/289	128/21806	0.000312955	0.0403336	0.0378972	Cdk5r1/Dcx/Dscam/Fgf13/Limk1/Mapt/Shtn1/Sema3g	8
Arrdc4		GO:0021953	central nervous system neuron differentiation	10/289	203/21806	0.000396767	0.0473983	0.0445351	Dcx/Elavl4/Lmo4/Sox4/Sufu/Bhlhe22/Prdm8/Olig3/Lmx1a/Rac3	10
Asnsd1		GO:0050772	positive regulation of axonogenesis	7/289	101/21806	0.000397193	0.0473983	0.0445351	Dcx/Dscam/Limk1/Map6/Mapt/Shtn1/Robo2	7
Atat1		GO:0006376	mRNA splice site selection	4/289	27/21806	0.000416962	0.0479804	0.0450821	Celf2/Celf6/Celf3/Celf5	4
Avpr2
B3galt2
B3gntl1
Bach1
Basp1
BC030500
Bhlhe22
Bid
Bloc1s6
Bzw1
C230014O12Rik
C2cd4c
C530005A16Rik
C77370
Cacnb1
Camkv
Cask
Casp3
Ccdc88b
Ccdc90b
Cdk5r1
Cdo1
Celf2
Celf3
Celf5
Celf6
Chac1
Chst15
Cilp2
Cish
CK137956
Clic1
Clvs1
Clybl
Cmip
Cnih2
Cog7
Ctxn1
D430019H16Rik
D630010B17Rik
Dap
Dclk3
Dcx
Ddit4
Dok4
Dok7
Dpysl3
Dpysl5
Dscam
Dusp4
E130317F20Rik
Eef1e1
Efcab1
Efcab7
Ehbp1l1
Eif1ax
Elavl4
Elmo1
En1
Epb41l4a
Eva1c
Exo5
Fabp5
Fam124a
Fam13b
Fam149a
Fam84a
Fbxl12os
Fgd1
Fgf13
Fgf5
Fibcd1
Fig4
Fnbp1l
Galnt14
Galntl6
Gck
Gfra2
Gjd2
Glce
Gm10069
Gm10406
Gm10433
Gm10584
Gm10653
Gm15645
Gm15663
Gm17750
Gm4737
Gm5124
Gm6654
Gm8580
Gm8801
Grp
Gstm7
Gucy1b3
Hdgfrp3
Hebp2
Hemk1
Hist1h2af
Hist1h2be
Hivep3
Hk2
Hmgcll1
Hmgcs1
Hn1
Homer2
Hpca
Hpdl
Hs3st4
Hs3st5
Hs6st3
Ick
Idh1
Insm2
Isyna1
Kcnb2
Kcnh6
Kcnq5
Kcns2
Kdm1b
Khdrbs2
Krt1
Lhx2
Limk1
Lmo4
Lmx1a
LOC432842
Lor
Lpo
Lrrc28
Lrrc55
Lurap1l
Lzic
Lzts1
Mad2l2
Maff
Maged2
Magee2
Magef1
Map2k6
Map6
Mapkbp1
Mapt
2023-03-01
2023-03-04
2023-03-07
Marcksl1
Mdk
Mdrl
Medag
Mok
Mplkip
Mtss1
Mtus2
Mvd
Myh7b
Myt1l
Natd1
Nav3
Nbea
Neurl1b
Neurod1
Nf2
Nfkbie
Nfyb
Nipsnap3b
Npm3-ps1
Nr2f2
Nsdhl
Nsg2
Nyap1
Ogg1
Olig3
Optn
Pacs1
Pak6
Pantr1
Paox
Pde7a
Peli1
Peli2
Pgbd1
Pid1
Pitpnc1
Pkia
Plgrkt
Pnma1
Ppp1r14c
Ppp2r2b
Prdm8
Prickle2
Prickle3
Prkcb
Prkra
Prmt2
Prr18
Prtn3
Psmb9
Psph
Pttg1
Rab39
Rac3
Rai2
Rasgef1c
Rbfox2
Rbm24
Rgs13
Rnf2
Robo2
Rps19-ps3
Rtp1
Rwdd3
Samd14
Samd3
Sapcd1
Scrt1
Scrt2
Sema3g
Sertm1
Sfxn1
Sh2d7
Sh3bgrl
Sh3kbp1
Shtn1
Skida1
Slf1
Slx4ip
Snx10
Snx7
Socs2
Sox12
Sox4
Spdya
St6galnac5
Stam2
Stmn1-rs1
Stmn4
Stx1a
Sufu
Syt6
Tax1bp3
Tbc1d1
Tcaf1
Tceanc
Tcte1
Tdg
Tekt2
Tenm2
Tes
Tex14
Tmem179
Tmsb10
Tmsb4x
Tmtc2
Tnfaip8l3
Tpbgl
Trim35
Triqk
Tsga10
Tuba1a
Tuba1c
Tubb2a
Tubb2b
Tubb3
Uchl1
Upp1
Usp22
Usp29
Vash1
Vash2
Vasp
Vegfc
Vopp1
Vstm2l
Wbp1
Ydjc
Ypel1
Zfp536
Zfp558
Zfp575
Zfp605
Zfp810
Zfp992
Zic4
Zmat4

## Sheet: 3_Highest_P12
GeneSymbol		ID	Description	GeneRatio	BgRatio	pvalue	p.adjust	qvalue	geneID	Count
1810010H24Rik		GO:0050808	synapse organization	21/281	488/21806	1.62496e-06	0.00542087	0.00500488	Asic2/Ephb3/Ky/L1cam/Nefl/Pfn2/Pten/Snca/Tpbg/Cadm1/Dact1/Zdhhc12/Chmp2b/Get1/Nptxr/Wasf1/Lrrtm2/Erc1/Lrrc4c/Ephb1/Unc13a	21
2310069G16Rik		GO:0099536	synaptic signaling	28/281	906/21806	1.84907e-05	0.0308424	0.0284756	Adcyap1/Chrm3/L1cam/Nos1/Ntf3/Pfn2/Pten/Snca/Tpbg/Ywhag/Ly6h/Syt5/Cadm1/Zdhhc12/Snap47/Nptxr/Cacng8/Lrrtm2/Erc1/Kiss1r/Slc17a6/Kctd13/Glra2/Lrrc4c/Ephb1/Vgf/Unc13a/Prr7	28
2900079G21Rik		GO:0034330	cell junction organization	24/281	756/21806	4.92672e-05	0.0321131	0.0296488	Asic2/Bmp6/Cldn3/Ephb3/Ky/L1cam/Nefl/Pfn2/Pten/Snca/Tpbg/Cadm1/Dact1/Zdhhc12/Chmp2b/Get1/Nptxr/Wasf1/Lrrtm2/Erc1/Itgb4/Lrrc4c/Ephb1/Unc13a	24
3110002H16Rik		GO:0099537	trans-synaptic signaling	26/281	875/21806	7.11876e-05	0.0321131	0.0296488	Adcyap1/Chrm3/L1cam/Nos1/Ntf3/Pfn2/Pten/Snca/Tpbg/Ywhag/Syt5/Cadm1/Zdhhc12/Snap47/Nptxr/Cacng8/Lrrtm2/Erc1/Kiss1r/Slc17a6/Kctd13/Glra2/Lrrc4c/Ephb1/Vgf/Unc13a	26
4921507P07Rik		GO:2001198	regulation of dendritic cell differentiation	3/281	7/21806	7.13167e-05	0.0321131	0.0296488	Tmem176b/Tmem176a/Zbtb46	3
A630072M18Rik		GO:0022898	regulation of transmembrane transporter activity	13/281	282/21806	8.14311e-05	0.0321131	0.0296488	Asic2/Chrm3/Fkbp1b/Oprl1/Pten/Snca/Ehd3/Fxyd6/Cacng8/Gopc/Camk2d/Rapgef3/Cbarp	13
A830010M20Rik		GO:0034765	regulation of ion transmembrane transport	18/281	496/21806	8.52515e-05	0.0321131	0.0296488	Asic2/Cacna2d3/Chrm3/Fkbp1b/Nos1/Oprl1/Pten/Snca/Ehd3/Fxyd6/Tspan13/Kcnip2/Cemip/Cacng8/Gopc/Camk2d/Rapgef3/Cbarp	18
AA414768		GO:0034762	regulation of transmembrane transport	20/281	595/21806	9.89092e-05	0.0321131	0.0296488	Asic2/Cacna2d3/Chrm3/Fkbp1b/Mef2a/Nos1/Oprl1/Pten/Snca/Ehd3/Fxyd6/Tspan13/Kcnip2/Cemip/Cacng8/Gopc/Camk2d/Slc26a6/Rapgef3/Cbarp	20
Abtb2		GO:0007156	homophilic cell adhesion via plasma membrane adhesion molecules	8/281	112/21806	0.000102875	0.0321131	0.0296488	Pcdha7/Pcdha10/L1cam/Cadm1/Nectin3/Pcdhb6/Pcdhb8/Pcdha9	8
Acap3		GO:1904062	regulation of cation transmembrane transport	15/281	375/21806	0.000115802	0.0321131	0.0296488	Asic2/Fkbp1b/Nos1/Oprl1/Pten/Snca/Ehd3/Fxyd6/Tspan13/Kcnip2/Cemip/Cacng8/Camk2d/Rapgef3/Cbarp	15
Adamts18		GO:0007189	adenylate cyclase-activating G protein-coupled receptor signaling pathway	9/281	146/21806	0.000119593	0.0321131	0.0296488	Adcyap1/Adra2c/Galr1/Gpr3/Grk5/Nos1/Oprl1/Rit2/Adcy5	9
Adcy5		GO:0032409	regulation of transporter activity	13/281	296/21806	0.000132121	0.0321131	0.0296488	Asic2/Chrm3/Fkbp1b/Oprl1/Pten/Snca/Ehd3/Fxyd6/Cacng8/Gopc/Camk2d/Rapgef3/Cbarp	13
Adcyap1		GO:0032410	negative regulation of transporter activity	7/281	87/21806	0.000132824	0.0321131	0.0296488	Fkbp1b/Oprl1/Pten/Snca/Gopc/Camk2d/Cbarp	7
Adra2c		GO:0007188	adenylate cyclase-modulating G protein-coupled receptor signaling pathway	11/281	220/21806	0.000141322	0.0321131	0.0296488	Adcyap1/Adra2c/Chrm3/Galr1/Gnaz/Gpr3/Grk5/Nos1/Oprl1/Rit2/Adcy5	11
AI854703		GO:0007268	chemical synaptic transmission	25/281	866/21806	0.00015402	0.0321131	0.0296488	Adcyap1/Chrm3/L1cam/Nos1/Ntf3/Pfn2/Pten/Snca/Tpbg/Ywhag/Syt5/Zdhhc12/Snap47/Nptxr/Cacng8/Lrrtm2/Erc1/Kiss1r/Slc17a6/Kctd13/Glra2/Lrrc4c/Ephb1/Vgf/Unc13a	25
Aloxe3		GO:0098916	anterograde trans-synaptic signaling	25/281	866/21806	0.00015402	0.0321131	0.0296488	Adcyap1/Chrm3/L1cam/Nos1/Ntf3/Pfn2/Pten/Snca/Tpbg/Ywhag/Syt5/Zdhhc12/Snap47/Nptxr/Cacng8/Lrrtm2/Erc1/Kiss1r/Slc17a6/Kctd13/Glra2/Lrrc4c/Ephb1/Vgf/Unc13a	25
Amer3		GO:0099084	postsynaptic specialization organization	5/281	41/21806	0.000175793	0.0332053	0.0306572	Pten/Cadm1/Zdhhc12/Nptxr/Lrrtm2	5
Ankra2		GO:0008037	cell recognition	9/281	154/21806	0.000179165	0.0332053	0.0306572	Clgn/Pcdha7/Ephb3/Cd47/L1cam/Ccl19/Cadm1/Pcdhb6/Ephb1	9
Ankrd12		GO:0044087	regulation of cellular component biogenesis	27/281	987/21806	0.000200606	0.0339276	0.031324	Asic2/Bcl2l11/Cldn3/Ephb3/Eps8/Cd47/Pfn2/Pten/Stmn2/Snca/Tmod1/Tpbg/Ccl19/Wrap73/Dact1/Atg3/Ankra2/Chmp2b/Nptxr/Plppr5/Wasf1/Lrrtm2/Kiss1r/Rapgef3/Cdc42ep3/Ephb1/Unc13a	27
Ap1s3		GO:0007416	synapse assembly	10/281	192/21806	0.000203403	0.0339276	0.031324	Asic2/Ephb3/Pten/Snca/Tpbg/Cadm1/Zdhhc12/Nptxr/Lrrtm2/Ephb1	10
Arf3		GO:0120035	regulation of plasma membrane bounded cell projection organization	22/281	733/21806	0.000225429	0.0346862	0.0320244	Adcyap1/Cntn1/Ephb3/Eps8/Fkbp1b/Grn/L1cam/Nefl/Pfn2/Pten/Rit2/Stmn2/Serpini1/Tbr1/Ccl19/Wrap73/Atg3/Plppr5/Acap3/Lrrc4c/Cdc42ep3/Trim46	22
Arl8a		GO:0032412	regulation of ion transmembrane transporter activity	12/281	272/21806	0.000228746	0.0346862	0.0320244	Asic2/Chrm3/Fkbp1b/Oprl1/Pten/Ehd3/Fxyd6/Cacng8/Gopc/Camk2d/Rapgef3/Cbarp	12
Arrb1		GO:0031344	regulation of cell projection organization	22/281	748/21806	0.000298036	0.0398685	0.0368091	Adcyap1/Cntn1/Ephb3/Eps8/Fkbp1b/Grn/L1cam/Nefl/Pfn2/Pten/Rit2/Stmn2/Serpini1/Tbr1/Ccl19/Wrap73/Atg3/Plppr5/Acap3/Lrrc4c/Cdc42ep3/Trim46	22
Asic2		GO:0044089	positive regulation of cellular component biogenesis	18/281	550/21806	0.000303733	0.0398685	0.0368091	Asic2/Bcl2l11/Cldn3/Ephb3/Eps8/Cd47/Pfn2/Snca/Tpbg/Ccl19/Wrap73/Plppr5/Wasf1/Lrrtm2/Kiss1r/Rapgef3/Cdc42ep3/Ephb1	18
Atg3		GO:0050804	modulation of chemical synaptic transmission	20/281	649/21806	0.000310138	0.0398685	0.0368091	Adcyap1/L1cam/Nos1/Ntf3/Pfn2/Pten/Snca/Ywhag/Zdhhc12/Snap47/Nptxr/Cacng8/Lrrtm2/Erc1/Kiss1r/Kctd13/Lrrc4c/Ephb1/Vgf/Unc13a	20
B930025P03Rik		GO:0099177	regulation of trans-synaptic signaling	20/281	650/21806	0.000316322	0.0398685	0.0368091	Adcyap1/L1cam/Nos1/Ntf3/Pfn2/Pten/Snca/Ywhag/Zdhhc12/Snap47/Nptxr/Cacng8/Lrrtm2/Erc1/Kiss1r/Kctd13/Lrrc4c/Ephb1/Vgf/Unc13a	20
Bcl2l11		GO:0016082	synaptic vesicle priming	4/281	26/21806	0.000322677	0.0398685	0.0368091	Snca/Snap47/Erc1/Unc13a	4
Bhlha9		GO:0098698	postsynaptic specialization assembly	4/281	27/21806	0.000374978	0.044676	0.0412476	Pten/Zdhhc12/Nptxr/Lrrtm2	4
Blvrb		GO:0031032	actomyosin structure organization	10/281	210/21806	0.000415819	0.0471808	0.0435602	Cd47/Mef2a/Neb/Pfn2/Tmod1/Arrb1/Kiss1r/Phactr1/Rapgef3/Kctd13	10
Bmp6		GO:1903169	regulation of calcium ion transmembrane transport	9/281	173/21806	0.000424287	0.0471808	0.0435602	Fkbp1b/Oprl1/Snca/Ehd3/Tspan13/Cemip/Camk2d/Rapgef3/Cbarp	9
Brinp2		GO:0098742	cell-cell adhesion via plasma-membrane adhesion molecules	10/281	213/21806	0.0004648	0.0486044	0.0448746	Cldn3/Pcdha7/Pcdha10/L1cam/Cadm1/Nectin3/Pcdhb6/Pcdhb8/Pcdha9/Lrrc4c	10
Brinp3		GO:0034766	negative regulation of ion transmembrane transport	7/281	107/21806	0.000476565	0.0486044	0.0448746	Fkbp1b/Nos1/Oprl1/Pten/Gopc/Camk2d/Cbarp	7
Brpf3		GO:0043271	negative regulation of ion transport	9/281	176/21806	0.000480799	0.0486044	0.0448746	Adcyap1/Fkbp1b/Nos1/Oprl1/Pten/Snca/Gopc/Camk2d/Cbarp	9
C130071C03Rik		GO:0032413	negative regulation of ion transmembrane transporter activity	6/281	78/21806	0.000512756	0.0499611	0.0461272	Fkbp1b/Oprl1/Pten/Gopc/Camk2d/Cbarp	6
Cacna2d3		GO:0090066	regulation of anatomical structure size	18/281	576/21806	0.000524172	0.0499611	0.0461272	Asic2/Adcyap1/Adra2c/Chrm3/Eps8/L1cam/Neb/Nefl/Nos1/Pfn2/Pten/Tmod1/Trp73/Wasf1/Rapgef3/Cdc42ep3/Rilp/Trim46	18
Cacng8
Cadm1
Camk2d
Cbarp
Ccdc32
Ccl19
Cd200
Cd47
Cdc42ep3
Cdk14
Cemip
Ces5a
Chd3
Chmp2b
Chrm3
Chst7
Cib2
Cipc
Cldn3
Clgn
Cnfn
Cnrip1
Cntfr
Cntn1
Cpa2
Cpne5
Cuedc1
Cxcl14
Cygb
D630023F18Rik
Dact1
Dbndd1
Dcaf12l1
Dcaf7
Ddx25
Depdc7
Dgat2
Dirc2
Dlg3
Dll4
Dnajc6
Dok5
Dpf3
Dusp26
Ehd3
Enho
Eno1b
Ephb1
Ephb3
Eps8
Erc1
Erich3
Fabp3
Fads3
Fam102a
Fam110b
Fam159b
Fam188a
Fam229b
Fbll1
Fkbp1b
Frg2f1
Frzb
Fstl5
Fxyd6
Galnt15
Galr1
Gdap1
Gfra4
Glcci1
Glra2
Glt8d2
Gm13375
Gm14207
Gm14391
Gm9199
Gnaz
Gopc
Gpd2
Gpr135
Gpr150
Gpr173
Gpr3
Grk5
Grn
Gsta4
H3f3a
Henmt1
Hist1h2al
Hivep2
Hsbp1
Iah1
Igsf3
Irf2bpl
Itgb4
Jakmip1
Jazf1
Kazn
Kcnip2
Kcnk2
Kcnmb2
Kctd13
Kiss1r
Ky
L1cam
Lhfpl5
Lingo1
Lpar5
Lpin3
Lrpap1
Lrrc3
Lrrc4c
Lrrc75b
Lrrtm2
Ly6d
Ly6h
Mal2
Mapk13
Me3
Mef2a
Mest
Mia
Mmp28
Morf4l1-ps1
Mpg
Mpp3
Msra
Mxd4
Myo1a
Nap1l3
Napg
Narf
Neb
Necab3
Nectin3
Nefl
Nim1k
Nkd1
Nol4
Nos1
Nptxr
Nrep
Ntf3
Oprl1
Parva
Pcdha10
Pcdha11
Pcdha12
Pcdha3
Pcdha7
Pcdha9
Pcdhac1
Pcdhb6
Pcdhb7
Pcdhb8
Pcdhb9
Pcdhga6
Pde1b
Pfn2
Phactr1
Phlda1
Pknox2
Plppr4
Plppr5
Pnck
Pnma3
Pnmal2
Ppp1r1a
Prph
Prr7
Pten
Purg
Pxmp4
R74862
Rab3d
Rab6b
Rag1
Rapgef3
Rbm20
Rhou
Rilp
Rit2
Rprm
Rps6ka2
Rusc2
Sat2
Scrn1
2023-09-03
Serping1
Serpini1
Sftpc
Sfxn4
Sgip1
Sh3rf3
Sipa1l2
Slc13a1
Slc17a6
Slc26a6
Slc35f4
Smarca2
Smarcd3
Smim18
Snap47
Snca
Sobp
Spin2c
Stk32c
Stmn2
Stx7
Sync
Synpr
Syt5
Tbr1
Tcerg1l
Tcf15
Timp2
Tmem114
Tmem117
Tmem158
Tmem169
Tmem176a
Tmem176b
Tmem191c
Tmem63b
Tmem68
Tmem82
Tmem91
Tmod1
Tnnc2
Tpbg
Traf3ip3
Trim46
Trp53inp2
Trp73
Tspan13
Tspan4
Tspyl4
Tspyl5
Txnip
Ube2ql1
Unc13a
Unc5b
Vat1l
Vgf
Wasf1
Wrap73
Wrb
Yaf2
Ywhag
Zbtb18
Zbtb46
Zbtb8b
Zc2hc1a
Zdhhc12
Zdhhc22
Zfand5
Zfp119a
Zfp428
Zfp54
Zfp580
Zfp759
Zfp791

## Sheet: 4_Highest_P21
GeneSymbol		ID	Description	GeneRatio	BgRatio	pvalue	p.adjust	qvalue	geneID	Count
0610012G03Rik		GO:0007005	mitochondrion organization	143/2044	495/21806	5.80471e-36	3.99828e-32	3.5812e-32	Aip/Slc25a4/Prdx3/Atpif1/Bad/Bcl2l1/Bcl2l2/Bnip3/Calm1/Calm3/Cdk5/Coq7/Cox17/Cox7a2/Epm2a/Nipsnap2/Gclm/Hmgcl/Atcay/Lmna/Mpv17/Ndufa2/Ndufs4/Sqstm1/Pim2/Rab3a/Ralbp1/Surf1/Timm17a/Ulk1/Vdac2/Dctn6/Jtb/Bcap31/Timm13/Timm9/Timm10/Fbxw7/Atg13/Coa3/Timm23/Ndufa1/Wdr45/Becn1/Higd1a/Timm22/Mtch2/Mllt11/Gabarapl1/Moap1/Atp5d/Ndufb5/Ndufa3/Ghitm/Ndufa9/Tomm7/Ndufb9/Tmem126a/Dmac2/Cox20/Ndufc1/Cox14/Alkbh…	143
0610040B10Rik		GO:0033108	mitochondrial respiratory chain complex assembly	51/2044	84/21806	2.29632e-31	6.76234e-28	6.05692e-28	Cox17/Ndufa2/Ndufs4/Surf1/Coa3/Ndufa1/Ndufb5/Ndufa3/Ndufa9/Ndufb9/Tmem126a/Dmac2/Cox20/Ndufc1/Cox14/Ndufa12/Ndufb3/Ndufaf3/Ndufb7/Oma1/Ndufa6/Ndufb8/Uqcc2/Sdhaf4/Coa8/Coa4/Ndufb4/Ndufc2/Ndufb2/Ndufa5/Ndufb10/Ndufs3/Ndufa8/Ndufaf4/Ndufaf5/Ndufa11/Ndufab1/Slc25a33/Chchd4/Ndufs7/Lyrm7/Immp2l/Ndufb11/Uqcc3/Ndufaf8/Ndufs2/Ndufb6/Cox18/Ndufs6/Ndufs5/Pet100	51
1110008F13Rik		GO:0045333	cellular respiration	80/2044	200/21806	2.94527e-31	6.76234e-28	6.05692e-28	Ak4/Atp5c1/Atp5pb/Atp5j/Atp5k/Bdnf/Bnip3/Coq7/Cox4i1/Cox5a/Cox5b/Cox6a1/Cox7a2/Cox7c/Cycs/Nipsnap2/Bloc1s1/Mdh1/Ndufs4/Nr4a3/Prkaca/Sucla2/Uqcrq/Uqcrc1/Atp5o/Cisd1/Arl2/Mtch2/Atp5j2/Sirt3/Atp5d/Sdhc/Dnajc30/Uqcr10/Ndufb9/Iscu/Ndufa12/Ndufa7/Cyc1/Uqcrh/Sdhd/Atp5e/Ndufb8/Uqcc2/Uqcrb/Idh3a/Coq10b/Mtln/Coa6/Coq9/Sdhaf4/Ndufc2/Ndufa5/Pdhb/Slc25a22/Ndufs3/Ndufa8/Pink1/Cox10/Slc25a33/Atp5h/Chchd4/Ndufv2…	80
1110008P14Rik		GO:0006119	oxidative phosphorylation	54/2044	100/21806	1.54916e-29	2.66765e-26	2.38937e-26	Ak4/Atp5c1/Atp5pb/Atp5j/Atp5k/Bdnf/Coq7/Cox4i1/Cox5a/Cox5b/Cox6a1/Cox7a2/Cox7c/Cycs/Nipsnap2/Uqcrq/Uqcrc1/Atp5o/Mtch2/Atp5j2/Atp5d/Sdhc/Dnajc30/Uqcr10/Ndufb9/Iscu/Ndufa12/Ndufa7/Cyc1/Uqcrh/Sdhd/Atp5e/Ndufb8/Uqcc2/Uqcrb/Coa6/Coq9/Ndufc2/Ndufs3/Ndufa8/Pink1/Slc25a33/Atp5h/Ndufv2/Ndufs7/Ndufv3/Gadd45gip1/Chchd10/Uqcc3/Antkmt/Afg1l/Ndufs2/Ndufb6/Ndufs6	54
1110020A21Rik		GO:0009060	aerobic respiration	66/2044	148/21806	2.37391e-29	3.2703e-26	2.92916e-26	Ak4/Atp5c1/Atp5pb/Atp5j/Atp5k/Bdnf/Bnip3/Coq7/Cox4i1/Cox5a/Cox5b/Cox6a1/Cox7a2/Cox7c/Cycs/Nipsnap2/Bloc1s1/Mdh1/Ndufs4/Sucla2/Uqcrq/Uqcrc1/Atp5o/Arl2/Mtch2/Atp5j2/Sirt3/Atp5d/Sdhc/Dnajc30/Uqcr10/Ndufb9/Iscu/Ndufa12/Ndufa7/Cyc1/Uqcrh/Sdhd/Atp5e/Ndufb8/Uqcc2/Uqcrb/Idh3a/Coa6/Coq9/Ndufc2/Pdhb/Ndufs3/Ndufa8/Pink1/Cox10/Slc25a33/Atp5h/Ndufv2/Ndufs7/Ndufv3/Gadd45gip1/Chchd10/Uqcc3/Idh3b/Antkmt/Afg1l/Nd…	66
1110032A03Rik		GO:0046034	ATP metabolic process	85/2044	238/21806	6.21477e-29	7.13455e-26	6.39031e-26	Ak1/Ak4/Aldoa/App/Atp5c1/Atp5pb/Atp5g1/Atp5j/Atp5k/Atp6v1a/Atp6v1b2/Atpif1/Bad/Bcl2l1/Bdnf/Coq7/Cox4i1/Cox5a/Cox5b/Cox6a1/Cox7a2/Cox7c/Cycs/Eno2/Eno3/Galt/Nipsnap2/Guk1/Hk1/Khk/Kif5c/Pfkm/Pgam1/Tpi1/Uqcrq/Uqcrc1/Map2k1/Atp5l/Atp5o/Arl2/Mtch2/Atp5j2/Atp5d/Sdhc/Dnajc30/Prxl2c/Uqcr10/Ndufb9/Iscu/Ndufa12/Ndufa7/Fis1/Cyc1/Uqcrh/Sdhd/Atp5e/Ndufb8/Uqcc2/Uqcrb/Coa6/Coq9/Dmac2l/Ndufc2/Ndufs3/Ndufa8/Pink1/…	85
1110034G24Rik		GO:0015980	energy derivation by oxidation of organic compounds	92/2044	290/21806	8.88921e-27	8.74698e-24	7.83453e-24	Ak4/Atp5c1/Atp5pb/Atp5j/Atp5k/Bdnf/Bnip3/Coq7/Cox4i1/Cox5a/Cox5b/Cox6a1/Cox7a2/Cox7c/Cycs/Epm2a/Nipsnap2/Bloc1s1/Gnmt/Khk/Mdh1/Mt3/Ndufs4/Nr4a3/Pfkm/Prkaca/Pomc/Sucla2/Uqcrq/Uqcrc1/Atp5o/Cisd1/Ppp1r3f/Arl2/Mtch2/Atp5j2/Sirt3/Atp5d/Sdhc/Dnajc30/Uqcr10/Ndufb9/Iscu/Ndufa12/Ndufa7/Cyc1/Uqcrh/Ppp1r2/Sdhd/Atp5e/Ndufb8/Uqcc2/Uqcrb/Idh3a/Coq10b/Mtln/Coa6/Coq9/Sdhaf4/Ndufc2/Ndufa5/Pdhb/Slc25a22/Ndufs3/Ndu…	92
1110065P20Rik		GO:0006091	generation of precursor metabolites and energy	109/2044	405/21806	8.10503e-25	6.97843e-22	6.25047e-22	Ak4/Aldoa/App/Atp5c1/Atp5pb/Atp5j/Atp5k/Bdnf/Bnip3/Coq7/Cox17/Cox4i1/Cox5a/Cox5b/Cox6a1/Cox7a2/Cox7c/Cyb561/Cycs/Eno2/Eno3/Epm2a/Galt/Nipsnap2/Bloc1s1/Gnmt/Hk1/Hmgcl/Khk/Mdh1/Mt3/Ndufa4/Ndufs4/Nr4a3/Pfkm/Pgam1/Prkaca/Pomc/Sucla2/Tpi1/Uqcrq/Uqcrc1/Atp5o/Cisd1/Ppp1r3f/Arl2/Mtch2/Atp5j2/Sirt3/Atp5d/Sdhc/Dnajc30/Prxl2c/Uqcr10/Ndufb9/Iscu/Ndufa12/Ndufa7/Cyc1/Ndufb3/Uqcrh/Ppp1r2/Sdhd/Atp5e/Ndufb8/Uqcc2…	109
1300002E11Rik		GO:0042773	ATP synthesis coupled electron transport	36/2044	56/21806	8.81477e-24	6.07161e-21	5.43825e-21	Bdnf/Coq7/Cox4i1/Cox5a/Cox5b/Cox6a1/Cox7c/Cycs/Uqcrq/Uqcrc1/Mtch2/Sdhc/Uqcr10/Ndufb9/Iscu/Ndufa12/Ndufa7/Cyc1/Uqcrh/Sdhd/Ndufb8/Uqcrb/Coa6/Coq9/Ndufc2/Ndufs3/Ndufa8/Pink1/Ndufv2/Ndufs7/Ndufv3/Uqcc3/Afg1l/Ndufs2/Ndufb6/Ndufs6	36
1500004A13Rik		GO:0042775	mitochondrial ATP synthesis coupled electron transport	36/2044	56/21806	8.81477e-24	6.07161e-21	5.43825e-21	Bdnf/Coq7/Cox4i1/Cox5a/Cox5b/Cox6a1/Cox7c/Cycs/Uqcrq/Uqcrc1/Mtch2/Sdhc/Uqcr10/Ndufb9/Iscu/Ndufa12/Ndufa7/Cyc1/Uqcrh/Sdhd/Ndufb8/Uqcrb/Coa6/Coq9/Ndufc2/Ndufs3/Ndufa8/Pink1/Ndufv2/Ndufs7/Ndufv3/Uqcc3/Afg1l/Ndufs2/Ndufb6/Ndufs6	36
1500011B03Rik		GO:0010257	NADH dehydrogenase complex assembly	34/2044	51/21806	2.58228e-23	1.48223e-20	1.32761e-20	Ndufa2/Ndufs4/Ndufa1/Ndufb5/Ndufa3/Ndufa9/Ndufb9/Tmem126a/Dmac2/Ndufc1/Ndufa12/Ndufb3/Ndufaf3/Ndufb7/Ndufa6/Ndufb8/Ndufb4/Ndufc2/Ndufb2/Ndufa5/Ndufb10/Ndufs3/Ndufa8/Ndufaf4/Ndufaf5/Ndufa11/Ndufab1/Ndufs7/Ndufb11/Ndufaf8/Ndufs2/Ndufb6/Ndufs6/Ndufs5	34
1500011K16Rik		GO:0032981	mitochondrial respiratory chain complex I assembly	34/2044	51/21806	2.58228e-23	1.48223e-20	1.32761e-20	Ndufa2/Ndufs4/Ndufa1/Ndufb5/Ndufa3/Ndufa9/Ndufb9/Tmem126a/Dmac2/Ndufc1/Ndufa12/Ndufb3/Ndufaf3/Ndufb7/Ndufa6/Ndufb8/Ndufb4/Ndufc2/Ndufb2/Ndufa5/Ndufb10/Ndufs3/Ndufa8/Ndufaf4/Ndufaf5/Ndufa11/Ndufab1/Ndufs7/Ndufb11/Ndufaf8/Ndufs2/Ndufb6/Ndufs6/Ndufs5	34
1500015A07Rik		GO:0019646	aerobic electron transport chain	31/2044	44/21806	1.67798e-22	8.89072e-20	7.96328e-20	Bdnf/Cox4i1/Cox5a/Cox5b/Cox6a1/Cox7c/Cycs/Uqcrq/Uqcrc1/Sdhc/Uqcr10/Ndufb9/Iscu/Ndufa7/Cyc1/Uqcrh/Sdhd/Ndufb8/Uqcrb/Coq9/Ndufc2/Ndufs3/Ndufa8/Pink1/Ndufv2/Ndufs7/Uqcc3/Afg1l/Ndufs2/Ndufb6/Ndufs6	31
1500026H17Rik		GO:0022904	respiratory electron transport chain	40/2044	74/21806	2.97398e-22	1.4632e-19	1.31056e-19	Bdnf/Coq7/Cox4i1/Cox5a/Cox5b/Cox6a1/Cox7c/Cycs/Ndufs4/Uqcrq/Uqcrc1/Mtch2/Sdhc/Uqcr10/Ndufb9/Iscu/Ndufa12/Ndufa7/Cyc1/Uqcrh/Sdhd/Ndufb8/Uqcrb/Coa6/Coq9/Ndufc2/Ndufa5/Slc25a22/Ndufs3/Ndufa8/Pink1/Ndufv2/Ndufs7/Ndufv3/Immp2l/Uqcc3/Afg1l/Ndufs2/Ndufb6/Ndufs6	40
1600014C10Rik		GO:0022900	electron transport chain	42/2044	82/21806	4.32154e-22	1.98445e-19	1.77744e-19	Bdnf/Coq7/Cox4i1/Cox5a/Cox5b/Cox6a1/Cox7c/Cyb561/Cycs/Ndufs4/Uqcrq/Uqcrc1/Mtch2/Sdhc/Uqcr10/Ndufb9/Iscu/Ndufa12/Ndufa7/Cyc1/Ndufb3/Uqcrh/Sdhd/Ndufb8/Uqcrb/Coa6/Coq9/Ndufc2/Ndufa5/Slc25a22/Ndufs3/Ndufa8/Pink1/Ndufv2/Ndufs7/Ndufv3/Immp2l/Uqcc3/Afg1l/Ndufs2/Ndufb6/Ndufs6	42
1600020E01Rik		GO:0072657	protein localization to membrane	133/2044	598/21806	1.21056e-21	5.21147e-19	4.66783e-19	Adora1/Ank1/Bcl2l1/Bsg/Cacnb3/Cacng2/Calm1/Calm3/Camk2b/Cd81/Cdk5/Cpe/Cplx1/Cyp46a1/Dlg4/Dvl1/Dmtn/Epm2a/Flot2/Gas6/Glrb/Grin1/Grin2c/Hras/Itgb1bp1/Itgb7/Jup/Kcnj11/Nrxn1/Nrxn2/Nsf/Sqstm1/Pak1/Palm/Pex16/Prkcz/Prnp/Rab11b/Rab12/Rab3a/Rab7/Hps6/Snap25/Srp14/Stx3/Stx4a/Stxbp1/Vamp2/Vamp8/Lin7b/Pacsin1/Map2k1/Mapk10/Slc9a3r1/Ubl4a/Timm13/Timm9/Timm10/Myadm/Vamp4/Vti1b/Stx8/Ift20/Ramp3/Stx1b/Tspan5/T…	133
1700008O03Rik		GO:0051668	localization within membrane	139/2044	666/21806	6.41077e-20	2.59749e-17	2.32654e-17	Adora1/Ank1/Atp9a/Bcl2l1/Bsg/Cacnb3/Cacng2/Calm1/Calm3/Camk2b/Cd81/Cdk5/Cpe/Cplx1/Cyp46a1/Dlg4/Dvl1/Dmtn/Epm2a/Flot2/Gas6/Glrb/Grin1/Grin2c/Hras/Itgb1bp1/Itgb7/Jup/Kcnj11/Nrxn1/Nrxn2/Nsf/Sqstm1/Pak1/Palm/Pex16/Prkcz/Prnp/Psap/Rab11b/Rab12/Rab3a/Rab7/Hps6/Snap25/Srp14/Stx3/Stx4a/Stxbp1/Vamp2/Vamp8/Lin7b/Pacsin1/Map2k1/Mapk10/Slc9a3r1/Ubl4a/Snf8/Timm13/Timm9/Timm10/Myadm/Vamp4/Vti1b/Snx3/Stx8/Ift20…	139
1700012D01Rik		GO:0007269	neurotransmitter secretion	61/2044	187/21806	7.18547e-19	2.60492e-16	2.33319e-16	Chrnb2/Bcl2l1/Calm1/Calm3/Cplx1/Cplx2/Dvl1/Nr4a1/Ica1/Kcnh1/Napb/Nrxn1/Nrxn2/Nrxn3/Pak1/Prkaca/Prkce/Cyth1/Ptprn2/Rab3a/Rph3a/Snap25/Snapin/Snap91/Stx3/Stx4a/Stxbp1/Syn1/Syn2/Syp/Syt1/Syt4/Vamp1/Vamp2/Lin7b/Wnt7a/Xbp1/Cspg5/Stx1b/Pnkd/Doc2g/Syt9/Sv2a/Nrn1/Prrt2/Ppfia3/Mctp1/Dtnbp1/Kcnc4/Lin7a/Napa/Rims1/Rims2/Syt12/Unc13c/Prepl/Rims4/Rims3/Grm4/Rab5a/Brsk1	61
1700023F06Rik		GO:0099643	signal release from synapse	61/2044	187/21806	7.18547e-19	2.60492e-16	2.33319e-16	Chrnb2/Bcl2l1/Calm1/Calm3/Cplx1/Cplx2/Dvl1/Nr4a1/Ica1/Kcnh1/Napb/Nrxn1/Nrxn2/Nrxn3/Pak1/Prkaca/Prkce/Cyth1/Ptprn2/Rab3a/Rph3a/Snap25/Snapin/Snap91/Stx3/Stx4a/Stxbp1/Syn1/Syn2/Syp/Syt1/Syt4/Vamp1/Vamp2/Lin7b/Wnt7a/Xbp1/Cspg5/Stx1b/Pnkd/Doc2g/Syt9/Sv2a/Nrn1/Prrt2/Ppfia3/Mctp1/Dtnbp1/Kcnc4/Lin7a/Napa/Rims1/Rims2/Syt12/Unc13c/Prepl/Rims4/Rims3/Grm4/Rab5a/Brsk1	61
1700025G04Rik		GO:0006839	mitochondrial transport	64/2044	207/21806	2.19717e-18	7.56706e-16	6.7777e-16	Aip/Slc25a4/Atp5c1/Atp5pb/Atp5j/Atp5k/Atpif1/Bad/Bcl2l1/Bcl2l2/Bnip3/Psen2/Slc25a14/Timm17a/Vdac2/Bcap31/Atp5o/Timm13/Timm9/Timm10/Fbxw7/Timm23/Mpc1/Timm22/Mtch2/Atp5j2/Moap1/Atp5d/Dnajc30/Tomm7/Alkbh7/Fis1/Pam16/Romo1/Atp5e/Slc25a46/Mrpl18/Tomm20/Slc25a22/Mul1/Pink1/Smdt1/Agk/Mpc2/Slc25a33/Atp5h/Chchd4/Plekhf1/Mff/Them4/Micu3/Mpv17l/Immp2l/Sfxn3/Chchd10/Mfn2/Bbc3/Slc25a38/Slc25a29/Antkmt/Mcu/Cox…	64
1700028J19Rik		GO:0099003	vesicle-mediated transport in synapse	72/2044	254/21806	3.65506e-18	1.19886e-15	1.0738e-15	Chrnb2/Arc/Bcl2l1/Calm1/Calm3/Cdk5/Clcn3/Cplx1/Cplx2/Dnajc5/Dnm1/Dvl1/Fgf14/Kcnh1/Napb/Nrxn1/Nrxn3/Pip5k1c/Prkaca/Prkce/Ppp3cb/Ppp3cc/Ppp3r1/Prkar1b/Cyth1/Rab3a/Sh3gl2/Snap25/Snapin/Snap91/Stx3/Stx4a/Stxbp1/Syn1/Syn2/Syp/Syt1/Syt4/Vamp1/Vamp2/Wnt7a/Pacsin1/Mapk10/Cspg5/Vamp4/Stx1b/Rapgef4/Scamp5/Syt9/Sv2a/Clstn1/Nrn1/Caly/Prrt2/Usp46/Slc17a7/Ppfia3/Dtnbp1/Sncb/Ap1s2/Napa/Rims1/Rims2/Syt12/Unc13c/…	72
1700113A16Rik		GO:0006836	neurotransmitter transport	69/2044	244/21806	2.10428e-17	6.58831e-15	5.90105e-15	Chrnb2/Bcl2l1/Calm1/Calm3/Cplx1/Cplx2/Dvl1/Nr4a1/Ica1/Kcnh1/Napb/Nrxn1/Nrxn2/Nrxn3/Pak1/Prkaca/Prkce/Cyth1/Ptprn2/Rab3a/Rph3a/Snap25/Snapin/Snap91/Stx3/Stx4a/Stxbp1/Syn1/Syn2/Syngr3/Syp/Syt1/Syt4/Vamp1/Vamp2/Lin7b/Wnt7a/Xbp1/Cspg5/Stx1b/Pnkd/Doc2g/Syt9/Sv2a/Sv2b/Arl6ip5/Nrn1/Prrt2/Slc17a7/Ppfia3/Mctp1/Dtnbp1/Kcnc4/Slc6a8/Lin7a/Napa/Rims1/Rims2/Syt12/Unc13c/Prepl/Slc6a17/Rims4/Rims3/Slc29a4/Grm4/N…	69
1700120K04Rik		GO:0099504	synaptic vesicle cycle	66/2044	227/21806	2.21663e-17	6.63833e-15	5.94585e-15	Chrnb2/Bcl2l1/Calm1/Calm3/Cdk5/Clcn3/Cplx1/Cplx2/Dnajc5/Dnm1/Dvl1/Fgf14/Kcnh1/Napb/Nrxn1/Nrxn3/Pip5k1c/Prkaca/Prkce/Ppp3cb/Ppp3cc/Prkar1b/Cyth1/Rab3a/Sh3gl2/Snap25/Snapin/Snap91/Stx3/Stx4a/Stxbp1/Syn1/Syn2/Syp/Syt1/Syt4/Vamp1/Vamp2/Wnt7a/Pacsin1/Cspg5/Vamp4/Stx1b/Rapgef4/Scamp5/Syt9/Sv2a/Nrn1/Prrt2/Slc17a7/Ppfia3/Dtnbp1/Sncb/Ap1s2/Napa/Rims1/Rims2/Syt12/Unc13c/Prepl/Nlgn2/Rims4/Rims3/Grm4/Rab5a/B…	66
1700123O20Rik		GO:0001505	regulation of neurotransmitter levels	70/2044	256/21806	8.69958e-17	2.43027e-14	2.17675e-14	Ache/Chrnb2/Bcl2l1/Calm1/Calm3/Comt/Cplx1/Cplx2/Dvl1/Nr4a1/Ica1/Kcnh1/Napb/Nrxn1/Nrxn2/Nrxn3/Pak1/Prkaca/Prkce/Cyth1/Ptprn2/Rab3a/Rph3a/Snap25/Snapin/Snap91/Stx3/Stx4a/Stxbp1/Syn1/Syn2/Syngr3/Syp/Syt1/Syt4/Vamp1/Vamp2/Lin7b/Wnt7a/Xbp1/Cspg5/Stx1b/Pnkd/Doc2g/Syt9/Sv2a/Arl6ip5/Agtpbp1/Nrn1/Prrt2/Slc17a7/Ppfia3/Mctp1/Dtnbp1/Kcnc4/Lin7a/Napa/Rims1/Rims2/Syt12/Unc13c/Prepl/Daglb/Rims4/Rims3/Slc29a4/Gr…	70
1810037I17Rik		GO:1902600	proton transmembrane transport	39/2044	93/21806	8.82066e-17	2.43027e-14	2.17675e-14	Slc25a4/Atp1a1/Atp5c1/Atp5pb/Atp5g1/Atp5j/Atp5k/Atp6v1a/Atp6v1b2/Atp6v0d1/Atp6v1e1/Atp6v0c/Clcn3/Cox17/Ndufa4/Slc9a3r1/Atp5l/Atp5o/Atp6ap1/Chp1/Atp5j2/Tesc/Atp5d/Dnajc30/Atp6v1f/Atp6v1g2/Atp6v1g1/Atp6v1c1/Atp5e/Coa8/Atp5h/Slc17a7/Ndufs7/Atp6v0e2/Atp6v0b/Antkmt/Atp5g3/Slc9a6/Slc9a5	39
1810055G02Rik		GO:0140352	export from cell	168/2044	964/21806	9.89466e-16	2.62132e-13	2.34788e-13	Chrnb2/Adora1/Apbb1/Rab27a/Atp1a1/Atp1b2/Atp5j/Atp9a/Bad/Bcl2l1/Bdnf/Bsg/Calm1/Calm2/Calm3/Cbln1/Cdk5/Cdk5r2/Chga/Coro1a/Cpe/Cplx1/Cplx2/Crhr1/Cry1/Dvl1/Dmtn/Nr4a1/Ica1/Inhbb/Kcnh1/Kcnh2/Kcnj11/Lyn/Mif/Napb/Nr4a3/Nrxn1/Nrxn2/Nrxn3/Nsf/Oprm1/Pak1/Furin/Cdk16/Pfkm/Pip5k1c/Prkaca/Prkce/Pomc/Ppp3ca/Ppp3cb/Psap/Cyth1/Ptprn/Ptprn2/Rab11b/Rab12/Rab33b/Rab3a/Rab7/Ralbp1/Rph3a/Sdf4/Scg5/Snap25/Snapin/Snap…	168
2010107E04Rik		GO:0006886	intracellular protein transport	151/2044	839/21806	1.90638e-15	4.86338e-13	4.35605e-13	Adora1/Aip/Ap3s1/Ap4s1/Arf5/Rab27a/Atpif1/Aup1/Bcap29/Cacnb3/Cacng2/Cd81/Cdk5/Ei24/Dmtn/Epm2a/Fgf9/Frat1/Gas6/Hras/Itgb1bp1/Jup/Kif5c/Klc1/Lmna/Napb/Nsf/Oaz1/Oaz2/Sqstm1/Pak1/Pex16/Pex7/Prkaca/Pkig/Ppm1a/Ppp3ca/Ppp3r1/Prnp/Psap/Rab18/Rab5c/Rab6a/Rab7/Rph3a/Scg5/Snapin/Srp14/Stx3/Stx4a/Stxbp1/Syngr1/Timm17a/Sumo1/Vamp2/Xbp1/Bcap31/Snf8/Desi1/Timm13/Timm9/Timm10/Fbxw7/Camk1/Sgsm1/Timm23/Vti1b/Snx3/…	151
2010107G23Rik		GO:0032940	secretion by cell	159/2044	911/21806	5.36656e-15	1.32017e-12	1.18246e-12	Chrnb2/Adora1/Apbb1/Rab27a/Atp5j/Atp9a/Bad/Bcl2l1/Bdnf/Bsg/Calm1/Calm3/Cbln1/Cdk5/Cdk5r2/Chga/Coro1a/Cpe/Cplx1/Cplx2/Crhr1/Cry1/Dvl1/Dmtn/Nr4a1/Ica1/Inhbb/Kcnh1/Kcnj11/Lyn/Mif/Napb/Nr4a3/Nrxn1/Nrxn2/Nrxn3/Nsf/Oprm1/Pak1/Furin/Cdk16/Pfkm/Pip5k1c/Prkaca/Prkce/Pomc/Ppp3ca/Ppp3cb/Psap/Cyth1/Ptprn/Ptprn2/Rab11b/Rab12/Rab33b/Rab3a/Rab7/Rph3a/Sdf4/Scg5/Snap25/Snapin/Snap91/Stx3/Stx4a/Stxbp1/Abcc8/Syn1/S…	159
2010111I01Rik		GO:0098655	cation transmembrane transport	139/2044	765/21806	1.223e-14	2.90484e-12	2.60182e-12	Ank1/Slc25a4/App/Arc/Atox1/Atp1a1/Atp1b2/Atp5c1/Atp5pb/Atp5g1/Atp5j/Atp5k/Atp6v1a/Atp6v1b2/Atp6v0d1/Atp6v1e1/Atp6v0c/Cacnb3/Cacng2/Calm1/Calm2/Calm3/Cdk5/Coro1a/Clcn3/Cox17/Dlg4/Fgf12/Fgf14/Fkbp1a/Gas6/Nipsnap2/Gnb5/Grin1/Grin2c/Hcn2/Ifngr1/Ifngr2/Kcnab3/Kcnc1/Kcnd2/Kcnh1/Kcnh2/Kcnh3/Kcnj11/Kcnj12/Kcnj3/Kcnj9/Kcnk1/Kcnk3/Lyn/Ndufa4/Nrxn1/Oprm1/Pde4b/Prkce/Prnp/Psen2/Rph3a/Scn1b/Abcc8/Sumo1/Vamp2/…	139
2010300C02Rik		GO:0006887	exocytosis	88/2044	407/21806	5.7077e-14	1.31049e-11	1.17378e-11	Chrnb2/Rab27a/Atp9a/Bcl2l1/Calm1/Calm3/Cdk5/Cdk5r2/Chga/Coro1a/Cplx1/Cplx2/Crhr1/Dvl1/Dmtn/Kcnh1/Lyn/Napb/Nr4a3/Nrxn1/Nrxn3/Nsf/Pak1/Cdk16/Pip5k1c/Prkaca/Prkce/Ppp3cb/Cyth1/Rab11b/Rab12/Rab33b/Rab3a/Rab7/Sdf4/Snap25/Snapin/Stx3/Stx4a/Stxbp1/Syn2/Sdc1/Syngr1/Syngr3/Syp/Syt1/Syt3/Syt4/Vamp1/Vamp2/Vamp8/Lin7b/Wnt7a/Vsnl1/Snf8/Cspg5/Atp6ap1/Stx1b/Rapgef4/Rabgef1/Scamp5/Syt9/Sv2a/Ralb/Arl8b/Nrn1/Prrt2…	88
2010320M18Rik		GO:1990778	protein localization to cell periphery	82/2044	368/21806	7.38884e-14	1.64175e-11	1.47049e-11	Ank1/Bcl2l1/Bsg/Cacnb3/Cacng2/Camk2b/Cd81/Cdk5/Cplx1/Dlg4/Epm2a/Flot2/Gas6/Gnai1/Grin1/Grin2c/Hras/Itgb1bp1/Jup/Kcnj11/Nrxn1/Nsf/Sqstm1/Palm/Prkcz/Prnp/Rab12/Rab3a/Rab7/Snap25/Stx3/Stx4a/Stxbp1/Vamp2/Vamp8/Lin7b/Pacsin1/Map2k1/Mapk10/Slc9a3r1/Myadm/Vamp4/Vti1b/Stx8/Ift20/Ramp3/Stx1b/Tspan5/Tmem59/Kcnip3/Rapgef4/Lgi1/Rangrf/Tesc/Arl6ip5/Clstn1/Slc9a3r2/Golph3/Pkp2/Rer1/Zdhhc2/Plekhf1/Tspan17/Clip3…	82
2210013O21Rik		GO:0023061	signal release	111/2044	576/21806	1.21354e-13	2.61216e-11	2.33967e-11	Chrnb2/Adora1/Atp5j/Bad/Bcl2l1/Calm1/Calm3/Chga/Cpe/Cplx1/Cplx2/Crhr1/Cry1/Dvl1/Nr4a1/Ica1/Inhbb/Kcnh1/Kcnj11/Lyn/Mif/Napb/Nrxn1/Nrxn2/Nrxn3/Oprm1/Pak1/Cdk16/Pfkm/Prkaca/Prkce/Pomc/Ppp3ca/Ppp3cb/Cyth1/Ptprn/Ptprn2/Rab11b/Rab3a/Rph3a/Scg5/Snap25/Snapin/Snap91/Stx3/Stx4a/Stxbp1/Abcc8/Syn1/Syn2/Syp/Syt1/Syt3/Syt4/Vamp1/Vamp2/Vamp8/Lin7b/Wnt7a/Xbp1/Nr0b2/Vsnl1/Cspg5/Porcn/Nell2/Gabbr1/Ensa/Stx1b/Rapg…	111
2210016L21Rik		GO:0007268	chemical synaptic transmission	149/2044	866/21806	1.33273e-13	2.69995e-11	2.4183e-11	Chrnb2/Adora1/App/Arc/Bcl2l1/Bdnf/Cacnb3/Cacng2/Calb2/Calm1/Calm3/Camk2b/Cbln1/Cdk5/Clcn3/Cplx1/Cplx2/Crhr1/Cyp46a1/Dlg4/Dnm1/Dvl1/Egr1/Fgf12/Fgf14/Gabra6/Gabrd/Glrb/Gnai1/Bscl2/Grin1/Grin2c/Nr4a1/Hras/Ica1/Kcnh1/Napb/Neurl1a/Neurod2/Nrg3/Nrxn1/Nrxn2/Nrxn3/Oprm1/Sqstm1/Pak1/Pde4a/Prkaca/Prkce/Prkcz/Ppp3ca/Ppp3r1/Prkar1b/Prnp/Lgmn/Cyth1/Psen2/Ptprn2/Rab3a/Rara/Rph3a/Nptn/Snap25/Snapin/Snap91/Stx3/…	149
2300009A05Rik		GO:0098916	anterograde trans-synaptic signaling	149/2044	866/21806	1.33273e-13	2.69995e-11	2.4183e-11	Chrnb2/Adora1/App/Arc/Bcl2l1/Bdnf/Cacnb3/Cacng2/Calb2/Calm1/Calm3/Camk2b/Cbln1/Cdk5/Clcn3/Cplx1/Cplx2/Crhr1/Cyp46a1/Dlg4/Dnm1/Dvl1/Egr1/Fgf12/Fgf14/Gabra6/Gabrd/Glrb/Gnai1/Bscl2/Grin1/Grin2c/Nr4a1/Hras/Ica1/Kcnh1/Napb/Neurl1a/Neurod2/Nrg3/Nrxn1/Nrxn2/Nrxn3/Oprm1/Sqstm1/Pak1/Pde4a/Prkaca/Prkce/Prkcz/Ppp3ca/Ppp3r1/Prkar1b/Prnp/Lgmn/Cyth1/Psen2/Ptprn2/Rab3a/Rara/Rph3a/Nptn/Snap25/Snapin/Snap91/Stx3/…	149
2310009A05Rik		GO:0099537	trans-synaptic signaling	150/2044	875/21806	1.48521e-13	2.92289e-11	2.61799e-11	Chrnb2/Adora1/App/Arc/Bcl2l1/Bdnf/Cacnb3/Cacng2/Calb2/Calm1/Calm3/Camk2b/Cbln1/Cdk5/Clcn3/Cplx1/Cplx2/Crhr1/Cyp46a1/Dlg4/Dnm1/Dvl1/Egr1/Fgf12/Fgf14/Gabra6/Gabrd/Glrb/Gnai1/Bscl2/Grin1/Grin2c/Nr4a1/Hras/Ica1/Kcnh1/Napb/Neurl1a/Neurod2/Nrg3/Nrxn1/Nrxn2/Nrxn3/Oprm1/Sqstm1/Pak1/Pde4a/Prkaca/Prkce/Prkcz/Ppp3ca/Ppp3r1/Prkar1b/Prnp/Lgmn/Cyth1/Psen2/Ptprn2/Rab3a/Rara/Rph3a/Nptn/Snap25/Snapin/Snap91/Stx3/…	150
2310030G06Rik		GO:0034220	ion transmembrane transport	157/2044	934/21806	2.07558e-13	3.97128e-11	3.55701e-11	Chrnb2/Ank/Ank1/Slc25a4/App/Arc/Atox1/Atp1a1/Atp1b2/Atp5c1/Atp5pb/Atp5g1/Atp5j/Atp5k/Atp6v1a/Atp6v1b2/Atp6v0d1/Atp6v1e1/Atp6v0c/Cacnb3/Cacng2/Calm1/Calm2/Calm3/Cdk5/Coro1a/Clcn3/Cox17/Dlg4/Epm2a/Fgf12/Fgf14/Fkbp1a/Gabra6/Gabrd/Gas6/Nipsnap2/Glrb/Gnb5/Grin1/Grin2c/Hcn2/Hk1/Ifngr1/Ifngr2/Kcnab3/Kcnc1/Kcnd2/Kcnh1/Kcnh2/Kcnh3/Kcnj11/Kcnj12/Kcnj3/Kcnj9/Kcnk1/Kcnk3/Lyn/Ndufa4/Nrxn1/Oprm1/Pde4b/Prkce/Pr…	157
2310057M21Rik		GO:0099536	synaptic signaling	153/2044	906/21806	2.92538e-13	5.44594e-11	4.87785e-11	Ache/Chrnb2/Adora1/App/Arc/Bcl2l1/Bdnf/Cacnb3/Cacng2/Calb2/Calm1/Calm3/Camk2b/Cbln1/Cdk5/Clcn3/Cplx1/Cplx2/Crhr1/Cyp46a1/Dlg4/Dnm1/Dvl1/Egr1/Fgf12/Fgf14/Gabra6/Gabrd/Glrb/Gnai1/Bscl2/Grin1/Grin2c/Nr4a1/Hras/Ica1/Kcnh1/Napb/Neurl1a/Neurod2/Nrg3/Nrxn1/Nrxn2/Nrxn3/Oprm1/Sqstm1/Pak1/Pde4a/Prkaca/Prkce/Prkcz/Ppp3ca/Ppp3r1/Prkar1b/Prnp/Lgmn/Cyth1/Psen2/Ptprn2/Rab3a/Rara/Rph3a/Nptn/Snap25/Snapin/Snap91/…	153
2310061I04Rik		GO:0050804	modulation of chemical synaptic transmission	119/2044	649/21806	5.61913e-13	1.01854e-10	9.12291e-11	Chrnb2/Adora1/App/Arc/Bcl2l1/Bdnf/Cacnb3/Cacng2/Calb2/Calm1/Calm3/Camk2b/Cbln1/Cdk5/Cplx1/Cplx2/Crhr1/Cyp46a1/Dlg4/Dnm1/Dvl1/Egr1/Fgf14/Gnai1/Bscl2/Grin1/Grin2c/Hras/Ica1/Kcnh1/Neurl1a/Neurod2/Nrg3/Nrxn1/Nrxn3/Sqstm1/Pak1/Pde4a/Prkaca/Prkce/Prkcz/Ppp3ca/Ppp3r1/Prkar1b/Prnp/Lgmn/Cyth1/Psen2/Rab3a/Rara/Nptn/Snap25/Snapin/Stx3/Stx4a/Stxbp1/Syn1/Syngr1/Syp/Syt1/Syt4/Vamp2/Wnt7a/Mgll/Ncdn/Cspg5/Mpp2/G…	119
2410004B18Rik		GO:0099177	regulation of trans-synaptic signaling	119/2044	650/21806	6.26192e-13	1.08224e-10	9.69342e-11	Chrnb2/Adora1/App/Arc/Bcl2l1/Bdnf/Cacnb3/Cacng2/Calb2/Calm1/Calm3/Camk2b/Cbln1/Cdk5/Cplx1/Cplx2/Crhr1/Cyp46a1/Dlg4/Dnm1/Dvl1/Egr1/Fgf14/Gnai1/Bscl2/Grin1/Grin2c/Hras/Ica1/Kcnh1/Neurl1a/Neurod2/Nrg3/Nrxn1/Nrxn3/Sqstm1/Pak1/Pde4a/Prkaca/Prkce/Prkcz/Ppp3ca/Ppp3r1/Prkar1b/Prnp/Lgmn/Cyth1/Psen2/Rab3a/Rara/Nptn/Snap25/Snapin/Stx3/Stx4a/Stxbp1/Syn1/Syngr1/Syp/Syt1/Syt4/Vamp2/Wnt7a/Mgll/Ncdn/Cspg5/Mpp2/G…	119
2410015M20Rik		GO:0045055	regulated exocytosis	67/2044	282/21806	6.28476e-13	1.08224e-10	9.69342e-11	Chrnb2/Rab27a/Bcl2l1/Calm1/Calm3/Cdk5/Cdk5r2/Chga/Coro1a/Cplx1/Cplx2/Crhr1/Dvl1/Dmtn/Kcnh1/Lyn/Napb/Nr4a3/Nrxn3/Prkaca/Prkce/Ppp3cb/Cyth1/Rab11b/Rab3a/Sdf4/Snap25/Snapin/Stx3/Stx4a/Stxbp1/Syn2/Syngr1/Syngr3/Syp/Syt1/Syt3/Syt4/Vamp1/Vamp2/Vamp8/Wnt7a/Cspg5/Stx1b/Rapgef4/Rabgef1/Scamp5/Syt9/Sv2a/Arl8b/Nrn1/Prrt2/Ppfia3/Syt13/Dtnbp1/Rab15/Napa/Rims1/Rims2/Syt12/Unc13c/Prepl/Cacna1i/Rims4/Rims3/Grm4/…	67
2500004C02Rik		GO:0016079	synaptic vesicle exocytosis	43/2044	139/21806	7.93553e-13	1.33317e-10	1.1941e-10	Chrnb2/Bcl2l1/Calm1/Calm3/Cplx1/Cplx2/Dvl1/Kcnh1/Napb/Nrxn3/Prkaca/Prkce/Cyth1/Rab3a/Snap25/Snapin/Stx3/Stx4a/Stxbp1/Syp/Syt1/Syt4/Vamp1/Vamp2/Wnt7a/Cspg5/Stx1b/Syt9/Sv2a/Nrn1/Prrt2/Ppfia3/Dtnbp1/Napa/Rims1/Rims2/Syt12/Unc13c/Prepl/Rims4/Rims3/Grm4/Rab5a	43
2510002D24Rik		GO:0060627	regulation of vesicle-mediated transport	112/2044	604/21806	1.30398e-12	2.09631e-10	1.87763e-10	Chrnb2/App/Arc/Rab27a/Atp9a/Bcl2l1/Calm1/Calm3/Cdk5/Cdk5r2/Coro1a/Cplx1/Cplx2/Crhr1/Dnajc5/Dlg4/Dnm1/Dvl1/Epn2/Gas6/Kcnh1/Lyn/Napb/Nrxn1/Nrxn3/Nsf/Pip5k1c/Prkce/Ppp3ca/Ppp3cb/Ppp3cc/Ppp3r1/Prkar1b/Cyth1/Sirpa/Rab11b/Rab12/Rab33b/Rab3a/Rab4a/Rab4b/Rab5c/Rab7/Sh3gl2/Smpd1/Snapin/Snap91/Stx4a/Stxbp1/Syn1/Sdc1/Syp/Syt1/Syt3/Syt4/Nr1h2/Vamp1/Vamp2/Vamp8/Wnt7a/Pacsin1/Map2k1/Mapk3/Vsnl1/Snf8/Cspg5/Vamp…	112
2810001G20Rik		GO:1990542	mitochondrial transmembrane transport	33/2044	89/21806	1.30867e-12	2.09631e-10	1.87763e-10	Slc25a4/Atp5c1/Atp5pb/Atp5j/Atp5k/Psen2/Timm17a/Atp5o/Timm23/Mpc1/Atp5j2/Atp5d/Dnajc30/Tomm7/Pam16/Romo1/Atp5e/Mrpl18/Tomm20/Slc25a22/Smdt1/Mpc2/Slc25a33/Atp5h/Chchd4/Micu3/Sfxn3/Slc25a38/Slc25a29/Antkmt/Mcu/Slc25a28/Tomm40l	33
2810428I15Rik		GO:0098662	inorganic cation transmembrane transport	121/2044	679/21806	2.66193e-12	4.16714e-10	3.73244e-10	Ank1/Slc25a4/Atox1/Atp1a1/Atp1b2/Atp5c1/Atp5pb/Atp5g1/Atp5j/Atp5k/Atp6v1a/Atp6v1b2/Atp6v0d1/Atp6v1e1/Atp6v0c/Cacnb3/Cacng2/Calm1/Calm2/Calm3/Cdk5/Coro1a/Clcn3/Cox17/Fgf12/Fgf14/Fkbp1a/Gas6/Nipsnap2/Gnb5/Grin1/Grin2c/Hcn2/Kcnab3/Kcnc1/Kcnd2/Kcnh1/Kcnh2/Kcnh3/Kcnj11/Kcnj12/Kcnj3/Kcnj9/Kcnk1/Kcnk3/Lyn/Ndufa4/Pde4b/Prkce/Prnp/Psen2/Scn1b/Abcc8/Sumo1/Vamp2/Rgs7/Slc9a3r1/Atp5l/Atp5o/Slc39a1/Atp6ap1/Ram…	121
2900011O08Rik		GO:0098660	inorganic ion transmembrane transport	127/2044	736/21806	7.51346e-12	1.15006e-09	1.03009e-09	Ank/Ank1/Slc25a4/Atox1/Atp1a1/Atp1b2/Atp5c1/Atp5pb/Atp5g1/Atp5j/Atp5k/Atp6v1a/Atp6v1b2/Atp6v0d1/Atp6v1e1/Atp6v0c/Cacnb3/Cacng2/Calm1/Calm2/Calm3/Cdk5/Coro1a/Clcn3/Cox17/Fgf12/Fgf14/Fkbp1a/Gabra6/Gabrd/Gas6/Nipsnap2/Glrb/Gnb5/Grin1/Grin2c/Hcn2/Kcnab3/Kcnc1/Kcnd2/Kcnh1/Kcnh2/Kcnh3/Kcnj11/Kcnj12/Kcnj3/Kcnj9/Kcnk1/Kcnk3/Lyn/Ndufa4/Pde4b/Prkce/Prnp/Psen2/Scn1b/Slc25a14/Abcc8/Sumo1/Vamp2/Rgs7/Slc9a3r1/…	127
2900076A07Rik		GO:0090150	establishment of protein localization to membrane	60/2044	253/21806	1.08979e-11	1.63184e-09	1.46161e-09	Adora1/Cacnb3/Cacng2/Calm1/Calm3/Cdk5/Cplx1/Dmtn/Hras/Itgb1bp1/Nsf/Pak1/Pex16/Prnp/Rab11b/Rab7/Snap25/Srp14/Stx3/Stx4a/Vamp2/Mapk10/Ubl4a/Timm13/Timm9/Timm10/Vamp4/Stx1b/Timm22/Mtch2/Get3/Rabgef1/Moap1/Clstn1/Emc6/Srp19/Fis1/Golph3/Romo1/Emc4/Mtcl1/Sec62/Emc10/Agk/Zdhhc2/Golga7b/Emc7/Chmp4b/Mff/Emc9/Bbc3/Prepl/Rab3ip/Arhgap44/Zdhhc14/Reep2/Cnst/Cox18/Gga3/Zdhhc18	60
3010001F23Rik		GO:0061024	membrane organization	123/2044	717/21806	2.41407e-11	3.5379e-09	3.16884e-09	Slc25a4/Atp9a/Atpif1/Bad/Bcl2l1/Bcl2l2/Bnip3/Calm1/Calm3/Coro1a/Clcn3/Cplx1/Cplx2/Dlg4/Dnm1/Dvl1/Epn1/Flot2/Gas6/Glrb/Lmna/Mt3/Nrxn1/Nrxn2/Psap/Sirpa/Rab3a/Rab7/Sh3gl2/Smpd1/Snap25/Snapin/Snap91/Stx3/Stx4a/Stxbp1/Syngr1/Syt1/Syt3/Syt4/Tpst2/Ugcg/Vamp1/Vamp2/Vamp8/Vdac2/Pacsin1/Slc9a3r1/Ubl4a/Timm13/Timm9/Timm10/Myadm/Vamp4/Vti1b/Snx3/Stx8/Becn1/Stx1b/Timm22/Tmeff2/Chp1/Mtch2/Vapb/Get3/Shank3/Syt9…	123
3830406C13Rik		GO:0015985	energy coupled proton transport, down electrochemical gradient	14/2044	19/21806	2.86588e-11	3.95858e-09	3.54564e-09	Atp5c1/Atp5pb/Atp5g1/Atp5j/Atp5k/Atp5l/Atp5o/Atp5j2/Atp5d/Dnajc30/Atp5e/Atp5h/Antkmt/Atp5g3	14
4732491K20Rik		GO:0015986	ATP synthesis coupled proton transport	14/2044	19/21806	2.86588e-11	3.95858e-09	3.54564e-09	Atp5c1/Atp5pb/Atp5g1/Atp5j/Atp5k/Atp5l/Atp5o/Atp5j2/Atp5d/Dnajc30/Atp5e/Atp5h/Antkmt/Atp5g3	14
4833439L19Rik		GO:1901137	carbohydrate derivative biosynthetic process	98/2044	527/21806	2.87353e-11	3.95858e-09	3.54564e-09	Ak1/Ak4/Aldoa/Atp5c1/Atp5pb/Atp5g1/Atp5j/Atp5k/Bcl2l1/Dad1/Dpm1/Dpm2/B4galnt1/Gcnt1/Guk1/Hexa/Hprt/Itm2b/Mgat3/Mt3/Pdk2/Pigf/St3gal3/St3gal2/St3gal5/Tpi1/Ugcg/Vegfb/Map2k1/B3galnt1/Atp5l/Atp5o/Pmm1/Hs6st1/Nus1/Fut8/B3galt4/Mpc1/Ube2j1/Tmem59/B4galt6/Chp1/Mlycd/Srd5a3/Atp5j2/Tnip1/Extl2/Chst12/C1galt1c1/Itm2c/Atp5d/Dnajc30/Pigyl/Pyurf/Cmpk1/Golph3/Alg14/Pgap4/Atp5e/Nanp/Ost4/Dmac2l/Ndufc2/Pdhb/Aco…	98
4930404N11Rik		GO:0034622	cellular protein-containing complex assembly	148/2044	931/21806	7.62579e-11	1.02993e-08	9.22492e-09	Capza2/Coro1a/Cox17/Cox7a2/Dmtn/Epn1/Gas7/Grb2/H2-DMa/Mbd2/Mybpc3/Nap1l2/Napb/Nck1/Ndufa2/Ndufs4/Pak1/Prkce/Ppm1a/Rab3a/Sgk1/Sh3gl2/Snap25/Snap91/Stx4a/Stxbp1/Surf1/Tapbp/Tcap/Thra/Tiam1/Tpm1/Tspyl1/Tubb4a/Vamp1/Vamp2/Vamp8/Vdac2/Cops7a/Msrb1/Hacd1/Myadm/Coa3/Ldlrad4/Vamp4/Ndufa1/Stx1b/Higd1a/Arl2/Stub1/Rangrf/Nap1l5/Mkks/Sv2a/Ralb/Atp5d/Ndufb5/Ndufa3/Ndufa9/Ndufb9/Tmem9/Tmem126a/Dmac2/Cox20/Nduf…	148
4930429B21Rik		GO:0006120	mitochondrial electron transport, NADH to ubiquinone	15/2044	23/21806	8.54723e-11	1.13218e-08	1.01408e-08	Bdnf/Ndufb9/Iscu/Ndufa7/Ndufb8/Coq9/Ndufc2/Ndufs3/Ndufa8/Pink1/Ndufv2/Ndufs7/Ndufs2/Ndufb6/Ndufs6	15
4930447F24Rik		GO:0042391	regulation of membrane potential	88/2044	465/21806	1.16695e-10	1.5166e-08	1.35839e-08	Chrnb2/Adora1/Prdx3/App/Atp1a1/Atp1b2/Atp5g1/Atpif1/Bad/Bcl2l1/Bdnf/Bnip3/Cacnb3/Cacng2/Cbln1/Cdk5/Dlg4/Dvl1/Fgf12/Fgf14/Gabra6/Gabrd/Gclm/Glrb/Bscl2/Got1/Grin1/Grin2c/Hcn2/Jup/Kcnd2/Kcnh1/Kcnh2/Kcnh3/Kcnj11/Kcnk1/Kcnk3/Ndufs4/Nrxn1/Oprm1/Prkce/Prkcz/Ppp3ca/Scn1b/Sumo1/Wnt7a/Rgs7/Mpp2/Fxyd1/Stx1b/Mtch2/Rapgef4/Mllt11/Rangrf/Shank3/Kcnmb4/Arl6ip5/Pkp2/Mtln/Ndufc2/Mul1/Rnf122/Pink1/Slc25a33/Tmem25/…	88
4931440P22Rik		GO:0017156	calcium-ion regulated exocytosis	26/2044	70/21806	2.973e-10	3.79223e-08	3.39664e-08	Cdk5/Cdk5r2/Ppp3cb/Rab3a/Sdf4/Snap25/Snapin/Stxbp1/Syn2/Syt1/Syt3/Syt4/Vamp2/Vamp8/Stx1b/Rapgef4/Scamp5/Syt9/Arl8b/Syt13/Rims1/Rims2/Syt12/Unc13c/Cacna1i/Rims3	26
4933434E20Rik		GO:0006754	ATP biosynthetic process	22/2044	52/21806	3.63879e-10	4.55709e-08	4.08171e-08	Ak4/Aldoa/Atp5c1/Atp5pb/Atp5g1/Atp5j/Atp5k/Bcl2l1/Map2k1/Atp5l/Atp5o/Atp5j2/Atp5d/Dnajc30/Atp5e/Dmac2l/Ndufc2/Atp5h/Uqcc3/Antkmt/Flcn/Atp5g3	22
5031425E22Rik		GO:0007006	mitochondrial membrane organization	33/2044	107/21806	3.87999e-10	4.77239e-08	4.27456e-08	Slc25a4/Atpif1/Bad/Bcl2l1/Bcl2l2/Bnip3/Calm1/Calm3/Vdac2/Timm13/Timm9/Timm10/Timm22/Mtch2/Moap1/Ghitm/Alkbh7/Oma1/Romo1/Mtfp1/Apoo/Mul1/Pink1/Agk/Plekhf1/Them4/Mpv17l/Chchd10/Uqcc3/Mfn2/Bbc3/Micos13/Cox18	33
5430405H02Rik		GO:0060341	regulation of cellular localization	138/2044	870/21806	3.9898e-10	4.82135e-08	4.31841e-08	App/Atp9a/Atpif1/Bad/Bcl2l1/Cacnb3/Cacng2/Calm1/Calm2/Calm3/Camk2b/Cd81/Cdk5/Coro1a/Crhr1/Dclk1/Dlg4/Dvl1/Ei24/Dmtn/Epm2a/Fkbp1a/Gas6/Gnai1/Grin1/Hras/Itgb1bp1/Jup/Kcnj11/Limk2/Lmna/Lyn/Mgat3/Nrxn1/Oaz1/Oaz2/Sqstm1/Pak1/Cdk16/Prkaca/Prkce/Prkcz/Pkig/Ppm1a/Ppp3cb/Prnp/Rab11b/Nptn/Snap91/Stx3/Stx4a/Stxbp1/Tnnc1/Sumo1/Vamp2/Vamp8/Xbp1/Map2k1/Mapk3/Vsnl1/Bcap31/Lats2/Fbxw7/Nus1/Camk1/Vamp4/Vti1b/Snx3…	138
5730409E04Rik		GO:0072659	protein localization to plasma membrane	63/2044	300/21806	7.52442e-10	8.9359e-08	8.00374e-08	Ank1/Bcl2l1/Bsg/Cacnb3/Camk2b/Cd81/Cdk5/Epm2a/Flot2/Gas6/Itgb1bp1/Jup/Kcnj11/Nrxn1/Nsf/Sqstm1/Palm/Prkcz/Prnp/Rab12/Rab3a/Rab7/Stx3/Stx4a/Stxbp1/Vamp2/Vamp8/Pacsin1/Slc9a3r1/Myadm/Vamp4/Vti1b/Stx8/Ift20/Ramp3/Tspan5/Tmem59/Kcnip3/Rangrf/Tesc/Arl6ip5/Slc9a3r2/Golph3/Pkp2/Rer1/Zdhhc2/Plekhf1/Tspan17/Clip3/Slmap/Ldlrap1/Ttc7b/Rab15/Nhlrc1/Ankrd39/Prepl/Arhgap44/Ppp1r9b/Rab40b/Cnst/Tspan33/Gpr158/Gga3	63
5730508B09Rik		GO:0017157	regulation of exocytosis	55/2044	247/21806	9.61304e-10	1.12228e-07	1.00521e-07	Chrnb2/Rab27a/Atp9a/Bcl2l1/Calm1/Calm3/Cdk5/Cdk5r2/Crhr1/Dvl1/Kcnh1/Lyn/Nrxn3/Nsf/Prkce/Cyth1/Rab12/Rab33b/Rab3a/Rab7/Snapin/Stx4a/Stxbp1/Sdc1/Syp/Syt1/Syt3/Syt4/Vamp2/Vamp8/Wnt7a/Vsnl1/Snf8/Cspg5/Atp6ap1/Stx1b/Rapgef4/Rabgef1/Scamp5/Syt9/Nrn1/Syt13/Glrx/Dtnbp1/Rab15/Rims1/Rims2/Syt12/Prepl/Rab21/Cacna1i/Rims4/Rims3/Grm4/Rab5a	55
5830454E08Rik		GO:0032409	regulation of transporter activity	62/2044	296/21806	1.14029e-09	1.30905e-07	1.1725e-07	Slc25a4/App/Arc/Atp1b2/Cacnb3/Cacng2/Calm1/Calm2/Calm3/Cdk5/Cox17/Dlg4/Fgf12/Fgf14/Fkbp1a/Nipsnap2/Gnb5/Hk1/Ifngr1/Ifngr2/Kcnc1/Kcnj11/Ndufa4/Nrxn1/Oprm1/Pde4b/Prnp/Rph3a/Scn1b/Abcc8/Syngr3/Sumo1/Vamp2/Slc9a3r1/Fxyd1/Chp1/Jph3/Fxyd7/Rangrf/Tesc/Shank3/Crbn/Ndfip1/Asph/Sln/1810037I17Rik/Coa8/Stoml1/Mrln/Scn2b/Neto2/Vmp1/Ndfip2/Slmap/Glrx/Sri/Antkmt/Cnksr3/Nlgn2/Amigo1/Prrt1/Shisa8	62
6430548M08Rik		GO:0033365	protein localization to organelle	138/2044	886/21806	1.36663e-09	1.54317e-07	1.38219e-07	Aip/App/Atpif1/Aup1/Bag1/Bcap29/Cacng2/Calm1/Calm3/Cd81/Cdk5/Chga/Cpe/Dclk1/Dlg4/Dvl1/Ei24/Epm2a/Fgf9/Hk1/Hras/Jup/Limk2/Lmna/Mgat3/Ppp1r15a/Sqstm1/Pex16/Pex7/Prkaca/Prkcz/Pkig/Ppp3ca/Ppp3r1/Rab33b/Rab6a/Rab7/Srp14/Timm17a/Sumo1/Xbp1/Map2k1/Bcap31/Ubl4a/Snf8/Timm13/Timm9/Timm10/Lats2/Fbxw7/Timm23/Tollip/Ift20/Pex14/Timm22/Arl2/Chp1/Mtch2/Get3/Rapgef4/Pard6a/Glmp/Lgi1/Rangrf/Moap1/Emc6/Lamtor4/Tom…	138
6430571L13Rik		GO:0060079	excitatory postsynaptic potential	29/2044	90/21806	1.41414e-09	1.57106e-07	1.40718e-07	Adora1/App/Bdnf/Cacnb3/Cbln1/Cdk5/Dlg4/Dvl1/Bscl2/Grin1/Grin2c/Nrxn1/Oprm1/Prkcz/Ppp3ca/Wnt7a/Mpp2/Stx1b/Shank3/Tmem25/Slc17a7/Tmem108/Celf4/Grk2/Slc8a2/Slc8a3/Rims1/Rims2/Nlgn2	29
6430573F11Rik		GO:0006605	protein targeting	58/2044	270/21806	1.44026e-09	1.57469e-07	1.41042e-07	Adora1/Aip/Rab27a/Atpif1/Cacnb3/Cacng2/Cdk5/Dmtn/Hras/Itgb1bp1/Pak1/Pex16/Pex7/Prnp/Rab7/Srp14/Syngr1/Timm17a/Bcap31/Timm13/Timm9/Timm10/Fbxw7/Timm23/Pex14/Timm22/Get3/Rabgef1/Tomm7/Srp19/Fis1/Pam16/Romo1/Tomm20/Mtcl1/Pink1/Spcs1/Sec62/Agk/Zdhhc2/Golga7b/Chchd4/Mon1a/Snx16/Chmp4b/Mff/Arxes1/Arxes2/Immp2l/Zfand2a/Mfn2/Rab3ip/Os9/Zdhhc14/Gga3/Zdhhc18/Tomm40l/Pex10	58
8430429K09Rik		GO:0048168	regulation of neuronal synaptic plasticity	25/2044	70/21806	1.69823e-09	1.82772e-07	1.63706e-07	App/Arc/Bdnf/Camk2b/Dlg4/Egr1/Grin1/Hras/Neurl1a/Rab3a/Nptn/Syn1/Syngr1/Syp/Syt4/Ncdn/Jph3/Shank3/Syap1/Zdhhc2/Ppfia3/Slc8a2/Rims1/Rab5a/Shisa8	25
9130401M01Rik		GO:0032412	regulation of ion transmembrane transporter activity	58/2044	272/21806	1.92954e-09	2.04472e-07	1.83142e-07	App/Arc/Atp1b2/Cacnb3/Cacng2/Calm1/Calm2/Calm3/Cdk5/Cox17/Dlg4/Fgf12/Fgf14/Fkbp1a/Nipsnap2/Gnb5/Hk1/Ifngr1/Ifngr2/Kcnc1/Kcnj11/Ndufa4/Nrxn1/Oprm1/Pde4b/Prnp/Rph3a/Scn1b/Abcc8/Sumo1/Vamp2/Slc9a3r1/Fxyd1/Chp1/Jph3/Fxyd7/Rangrf/Tesc/Shank3/Crbn/Asph/Sln/1810037I17Rik/Coa8/Stoml1/Mrln/Scn2b/Neto2/Vmp1/Slmap/Glrx/Sri/Antkmt/Cnksr3/Nlgn2/Amigo1/Prrt1/Shisa8	58
9330162012Rik		GO:1903530	regulation of secretion by cell	111/2044	671/21806	2.01798e-09	2.07978e-07	1.86283e-07	Chrnb2/Adora1/Apbb1/Rab27a/Atp5j/Atp9a/Bad/Bcl2l1/Bsg/Calm1/Calm3/Cdk5/Cdk5r2/Chga/Cplx1/Cplx2/Crhr1/Cry1/Dvl1/Ica1/Inhbb/Kcnh1/Kcnj11/Lyn/Mif/Nrxn1/Nrxn3/Nsf/Oprm1/Cdk16/Pfkm/Prkce/Pomc/Ppp3ca/Ppp3cb/Cyth1/Rab12/Rab33b/Rab3a/Rab7/Scg5/Snap25/Snapin/Stx4a/Stxbp1/Abcc8/Sdc1/Syp/Syt1/Syt3/Syt4/Nr1h2/Vamp2/Vamp8/Wnt7a/Nr0b2/Vsnl1/Sergef/Snf8/Cspg5/Nell2/Gabbr1/Atp6ap1/Ensa/Stx1b/Rapgef4/Pard6a/Pnkd/…	111
9530080O11Rik		GO:0051223	regulation of protein transport	95/2044	545/21806	2.02302e-09	2.07978e-07	1.86283e-07	Apbb1/App/Atpif1/Bad/Bsg/Cacnb3/Cd81/Cdk5/Chga/Ei24/Dmtn/Epm2a/Gas6/Hras/Ica1/Inhbb/Itgb1bp1/Jup/Kcnj11/Nrxn1/Oaz1/Oaz2/Oprm1/Pak1/Cdk16/Pfkm/Prkaca/Prkce/Prkcz/Pkig/Ppm1a/Ppp3ca/Ppp3cb/Prnp/Snap91/Stx4a/Abcc8/Syt4/Sumo1/Nr1h2/Vamp2/Vamp8/Xbp1/Nr0b2/Vsnl1/Bcap31/Sergef/Fbxw7/Camk1/Vamp4/Snx3/Ensa/Ube2j1/Chp1/Rapgef4/Pard6a/Syt9/Ndfip1/Asph/Tomm7/Ier3ip1/Sar1b/Fis1/Ptpmt1/Golph3/Vps28/Uqcc2/Erp29/…	95
A230070E04Rik		GO:0035418	protein localization to synapse	28/2044	86/21806	2.07491e-09	2.10176e-07	1.88251e-07	Cacng2/Cdk5/Cplx1/Dlg4/Grin1/Grin2c/Hras/Kif5c/Klc1/Nrxn1/Nrxn2/Prkcz/Snap25/Stx3/Stx4a/Vamp2/Map2k1/Mapk10/Stx1b/Rapgef4/Lgi1/Clstn1/Zdhhc2/Arhgap44/Nlgn2/Dlgap1/Iqsec2/Npcd	28
A230072C01Rik		GO:1901135	carbohydrate derivative metabolic process	141/2044	920/21806	2.6645e-09	2.65986e-07	2.3824e-07	Ak1/Ak4/Aldoa/App/Atp5c1/Atp5pb/Atp5g1/Atp5j/Atp5k/Bad/Bcl2l1/Crem/Dad1/Dpm1/Dpm2/Eno2/Eno3/B4galnt1/Galt/Gcnt1/Gnmt/Guk1/Hexa/Hint1/Hk1/Hmgcl/Hprt/Itm2b/Khk/Mgat3/Mt3/Neu1/Pcmt1/Pdk2/Pfkm/Pgam1/Pigf/Psap/St3gal3/St3gal2/St3gal5/Sucla2/Tpi1/Ugcg/Vegfb/Map2k1/B3galnt1/Atp5l/Atp5o/Pmm1/Fbxo6/Nt5c/Hs6st1/Nus1/Fut8/Porcn/B3galt4/Mpc1/Ube2j1/Arl2/Tmem59/B4galt6/Chp1/Nudt3/Mtch2/Habp4/Mlycd/Tdo2/Srd5a3…	141
A430046D13Rik		GO:0006914	autophagy	80/2044	434/21806	2.89562e-09	2.80916e-07	2.51612e-07	Slc25a4/Atpif1/Aup1/Bnip3/Ctsd/Ei24/Epm2a/Mt3/Sqstm1/Pim2/Ctsa/Rab12/Rab33b/Rab7/Snapin/Tex264/Ulk1/Vamp8/Xbp1/Map2k1/Mapk3/Fbxw7/Atg13/Rragd/Vti1b/Rragc/Tollip/Wdr45/Ift20/Becn1/Scoc/Tmem59/Stub1/Gabarapl1/Ralb/Emc6/Tomm7/Tmem208/Fis1/Ubxn6/Ormdl3/Map1lc3a/Cisd2/Arl8b/Fundc2/Map1lc3b/Slc25a46/Rnf41/Rab39b/Retreg3/Mul1/Mtcl1/Rnf166/Pink1/Dcaf12/Rasip1/Ulk3/1600014C10Rik/Plekhf1/Pik3cb/Wipi2/Chmp4…	80
A930005H10Rik		GO:0061919	process utilizing autophagic mechanism	80/2044	434/21806	2.89562e-09	2.80916e-07	2.51612e-07	Slc25a4/Atpif1/Aup1/Bnip3/Ctsd/Ei24/Epm2a/Mt3/Sqstm1/Pim2/Ctsa/Rab12/Rab33b/Rab7/Snapin/Tex264/Ulk1/Vamp8/Xbp1/Map2k1/Mapk3/Fbxw7/Atg13/Rragd/Vti1b/Rragc/Tollip/Wdr45/Ift20/Becn1/Scoc/Tmem59/Stub1/Gabarapl1/Ralb/Emc6/Tomm7/Tmem208/Fis1/Ubxn6/Ormdl3/Map1lc3a/Cisd2/Arl8b/Fundc2/Map1lc3b/Slc25a46/Rnf41/Rab39b/Retreg3/Mul1/Mtcl1/Rnf166/Pink1/Dcaf12/Rasip1/Ulk3/1600014C10Rik/Plekhf1/Pik3cb/Wipi2/Chmp4…	80
A930012L18Rik		GO:0016050	vesicle organization	59/2044	282/21806	2.99333e-09	2.82439e-07	2.52976e-07	Rab27a/Coro1a/Clcn3/Cplx1/Cplx2/Dlg4/Dnm1/Aktip/Sqstm1/Ptprn/Rab3a/Rab5c/Rab7/Snap25/Snapin/Snap91/Stx3/Stx4a/Stxbp1/Sdc1/Syt1/Syt3/Syt4/Vamp1/Vamp2/Vamp8/Zfp385a/Vamp4/Vti1b/Snx3/Stx8/Stx1b/Chp1/Vapb/Syt9/Tmem9/Sar1b/Lamtor1/Golph3/Arl8b/Tbc1d20/Yipf4/Prrt2/Tmem127/Zdhhc2/Plekhf1/Slc17a7/Als2/Chmp4b/Syt13/Dtnbp1/Ap1s2/Bloc1s4/Unc13c/Ccdc136/Snph/Rab5a/Tmcc1/Fer1l5	59
A930015D03Rik		GO:0022898	regulation of transmembrane transporter activity	59/2044	282/21806	2.99333e-09	2.82439e-07	2.52976e-07	Slc25a4/App/Arc/Atp1b2/Cacnb3/Cacng2/Calm1/Calm2/Calm3/Cdk5/Cox17/Dlg4/Fgf12/Fgf14/Fkbp1a/Nipsnap2/Gnb5/Hk1/Ifngr1/Ifngr2/Kcnc1/Kcnj11/Ndufa4/Nrxn1/Oprm1/Pde4b/Prnp/Rph3a/Scn1b/Abcc8/Sumo1/Vamp2/Slc9a3r1/Fxyd1/Chp1/Jph3/Fxyd7/Rangrf/Tesc/Shank3/Crbn/Asph/Sln/1810037I17Rik/Coa8/Stoml1/Mrln/Scn2b/Neto2/Vmp1/Slmap/Glrx/Sri/Antkmt/Cnksr3/Nlgn2/Amigo1/Prrt1/Shisa8	59
A930024E05Rik		GO:0070201	regulation of establishment of protein localization	98/2044	575/21806	3.77867e-09	3.51723e-07	3.15033e-07	Apbb1/App/Atpif1/Bad/Bsg/Cacnb3/Cd81/Cdk5/Chga/Ctsd/Ei24/Dmtn/Epm2a/Gas6/Hras/Ica1/Inhbb/Itgb1bp1/Jup/Kcnj11/Nrxn1/Oaz1/Oaz2/Oprm1/Pak1/Cdk16/Pfkm/Prkaca/Prkce/Prkcz/Pkig/Ppm1a/Ppp3ca/Ppp3cb/Prnp/Snap25/Snap91/Stx4a/Abcc8/Syt4/Sumo1/Nr1h2/Vamp2/Vamp8/Xbp1/Nr0b2/Vsnl1/Bcap31/Sergef/Fbxw7/Camk1/Vamp4/Snx3/Ensa/Ube2j1/Chp1/Rapgef4/Pard6a/Syt9/Ndfip1/Asph/Tomm7/Ier3ip1/Sar1b/Fis1/Ptpmt1/Golph3/Vps28/…	98
AA465934		GO:0042776	mitochondrial ATP synthesis coupled proton transport	2044-11-01	15/21806	4.57458e-09	4.19187e-07	3.75459e-07	Atp5c1/Atp5pb/Atp5j/Atp5k/Atp5o/Atp5j2/Atp5d/Dnajc30/Atp5e/Atp5h/Antkmt	11
Aaed1		GO:0009206	purine ribonucleoside triphosphate biosynthetic process	23/2044	63/21806	4.62517e-09	4.19187e-07	3.75459e-07	Ak4/Aldoa/Atp5c1/Atp5pb/Atp5g1/Atp5j/Atp5k/Bcl2l1/Map2k1/Atp5l/Atp5o/Atp5j2/Atp5d/Dnajc30/Atp5e/Dmac2l/Ndufc2/Atp5h/Nme3/Uqcc3/Antkmt/Flcn/Atp5g3	23
Aamdc		GO:0032880	regulation of protein localization	141/2044	928/21806	4.72119e-09	4.22332e-07	3.78276e-07	Apbb1/App/Atpif1/Bad/Bcl2l1/Bsg/Cacnb3/Cacng2/Camk2b/Cd81/Cdk5/Chga/Ctsd/Dclk1/Dlg4/Dvl1/Ei24/Dmtn/Epm2a/Gas6/Gnai1/Hras/Ica1/Inhbb/Itgb1bp1/Atcay/Jup/Kcnj11/Limk2/Lmna/Mgat3/Nrxn1/Oaz1/Oaz2/Oprm1/Sqstm1/Pak1/Cdk16/Pfkm/Prkaca/Prkce/Prkcz/Pkig/Ppm1a/Ppp3ca/Ppp3cb/Prnp/Rab11b/Nptn/Sgk1/Snap25/Snap91/Stx3/Stx4a/Abcc8/Syt4/Sumo1/Nr1h2/Vamp2/Vamp8/Xbp1/Nr0b2/Map2k1/Vsnl1/Bcap31/Sergef/Lats2/Fbxw7/Cam…	141
Aamp		GO:0072655	establishment of protein localization to mitochondrion	29/2044	95/21806	5.75477e-09	5.0819e-07	4.55178e-07	Aip/Atpif1/Calm1/Calm3/Hk1/Timm17a/Bcap31/Timm13/Timm9/Timm10/Fbxw7/Timm23/Timm22/Mtch2/Moap1/Tomm7/Fis1/Pam16/Romo1/Tomm20/Pink1/Agk/Chchd4/Mff/Immp2l/Mfn2/Bbc3/Cox18/Tomm40l	29
Aatk		GO:0046928	regulation of neurotransmitter secretion	34/2044	124/21806	6.42639e-09	5.56658e-07	4.9859e-07	Chrnb2/Bcl2l1/Calm1/Calm3/Cplx1/Cplx2/Dvl1/Ica1/Kcnh1/Nrxn3/Prkce/Cyth1/Rab3a/Snapin/Stxbp1/Syp/Syt1/Syt4/Wnt7a/Cspg5/Stx1b/Pnkd/Nrn1/Mctp1/Dtnbp1/Kcnc4/Rims1/Rims2/Syt12/Prepl/Rims4/Rims3/Grm4/Rab5a	34
Abcc8		GO:0070585	protein localization to mitochondrion	30/2044	101/21806	6.46525e-09	5.56658e-07	4.9859e-07	Aip/Atpif1/Bag1/Calm1/Calm3/Hk1/Timm17a/Bcap31/Timm13/Timm9/Timm10/Fbxw7/Timm23/Timm22/Mtch2/Moap1/Tomm7/Fis1/Pam16/Romo1/Tomm20/Pink1/Agk/Chchd4/Mff/Immp2l/Mfn2/Bbc3/Cox18/Tomm40l	30
Abhd11os		GO:0009145	purine nucleoside triphosphate biosynthetic process	23/2044	64/21806	6.5818e-09	5.59697e-07	5.01311e-07	Ak4/Aldoa/Atp5c1/Atp5pb/Atp5g1/Atp5j/Atp5k/Bcl2l1/Map2k1/Atp5l/Atp5o/Atp5j2/Atp5d/Dnajc30/Atp5e/Dmac2l/Ndufc2/Atp5h/Nme3/Uqcc3/Antkmt/Flcn/Atp5g3	23
Abhd12		GO:0140029	exocytic process	28/2044	91/21806	8.62106e-09	7.2196e-07	6.46648e-07	Cplx1/Cplx2/Dmtn/Lyn/Napb/Nrxn1/Rab12/Rab3a/Snap25/Snapin/Stx3/Stx4a/Stxbp1/Syt1/Vamp1/Vamp2/Vamp8/Stx1b/Syt9/Sv2a/Ralb/Prrt2/Ppfia3/Rab15/Napa/Rims1/Rims2/Unc13c	28
Abhd16a		GO:0009142	nucleoside triphosphate biosynthetic process	25/2044	75/21806	8.69958e-09	7.2196e-07	6.46648e-07	Ak1/Ak4/Aldoa/Atp5c1/Atp5pb/Atp5g1/Atp5j/Atp5k/Bcl2l1/Map2k1/Atp5l/Atp5o/Atp5j2/Atp5d/Dnajc30/Cmpk1/Atp5e/Dmac2l/Ndufc2/Atp5h/Nme3/Uqcc3/Antkmt/Flcn/Atp5g3	25
Abhd17a		GO:0097479	synaptic vesicle localization	22/2044	60/21806	9.08823e-09	7.45235e-07	6.67495e-07	Ap3s1/Bcl2l1/Cdk5/Dnm1/Bloc1s1/Kif5c/Nrxn1/Rab3a/Snapin/Snap91/Syn1/Syn2/Syt4/Ap3m2/Borcs5/Tmem230/Dtnbp1/Ap1s2/Lin7a/Bloc1s4/Nlgn2/Madd	22
Abhd6		GO:0098815	modulation of excitatory postsynaptic potential	21/2044	56/21806	1.23676e-08	9.90555e-07	8.87225e-07	App/Cacnb3/Cbln1/Dlg4/Dvl1/Bscl2/Grin1/Nrxn1/Prkcz/Wnt7a/Stx1b/Shank3/Tmem25/Tmem108/Celf4/Grk2/Slc8a2/Slc8a3/Rims1/Rims2/Nlgn2	21
Abhd8		GO:1903539	protein localization to postsynaptic membrane	21/2044	56/21806	1.23676e-08	9.90555e-07	8.87225e-07	Cacng2/Cplx1/Dlg4/Grin1/Grin2c/Hras/Prkcz/Snap25/Stx3/Stx4a/Vamp2/Map2k1/Mapk10/Stx1b/Rapgef4/Lgi1/Clstn1/Zdhhc2/Arhgap44/Iqsec2/Npcd	21
Ablim3		GO:0009201	ribonucleoside triphosphate biosynthetic process	23/2044	66/21806	1.29942e-08	1.02878e-06	9.21463e-07	Ak4/Aldoa/Atp5c1/Atp5pb/Atp5g1/Atp5j/Atp5k/Bcl2l1/Map2k1/Atp5l/Atp5o/Atp5j2/Atp5d/Dnajc30/Atp5e/Dmac2l/Ndufc2/Atp5h/Nme3/Uqcc3/Antkmt/Flcn/Atp5g3	23
Abtb1		GO:0022406	membrane docking	26/2044	82/21806	1.44688e-08	1.13251e-06	1.01437e-06	Nrxn1/Nsf/Pex16/Psen2/Rab12/Rab3a/Rab7/Stx3/Stx4a/Stxbp1/Syt1/Vamp2/Vamp8/Snx3/Stx8/Stx1b/Chp1/Vapb/Ralb/Mospd3/Vmp1/Ppfia3/Rab15/Rims1/Rims2/Unc13c	26
Acbd4		GO:0050808	synapse organization	85/2044	488/21806	1.481e-08	1.14619e-06	1.02663e-06	Ache/Chrnb2/Apbb1/App/Arc/Bdnf/Cacnb3/Cacng2/Camk2b/Cbln1/Cdk5/Dlg4/Dvl1/Efna1/Glrb/Grin1/Neurl1a/Neurod2/Nrxn1/Nrxn2/Nrxn3/Pak1/Palm/Prnp/Lgmn/Rab3a/Rheb/Rph3a/Sdf4/Nptn/Sema3f/Snapin/Snap91/Syn1/Wnt7a/Camk1/Rapgef4/Shank3/Clstn1/Slc25a46/Kirrel3/Rab39b/Rer1/Ppfia4/Dab2ip/Zdhhc2/Flrt3/Als2/Chmp4b/Ppfia3/Slitrk1/Tmem108/Dnaja3/Dtnbp1/Chchd10/Sncb/Dgkz/Slc8a2/Slc8a3/Cntnap4/Mfn2/Ntng2/Lrrc4/Unc13c…	85
Ache		GO:0060078	regulation of postsynaptic membrane potential	32/2044	116/21806	1.51232e-08	1.15743e-06	1.03669e-06	Adora1/App/Bdnf/Cacnb3/Cbln1/Cdk5/Dlg4/Dvl1/Fgf14/Gabra6/Bscl2/Grin1/Grin2c/Nrxn1/Oprm1/Prkcz/Ppp3ca/Wnt7a/Rgs7/Mpp2/Stx1b/Shank3/Tmem25/Slc17a7/Tmem108/Celf4/Grk2/Slc8a2/Slc8a3/Rims1/Rims2/Nlgn2	32
Ackr1		GO:0051640	organelle localization	93/2044	551/21806	1.54056e-08	1.16609e-06	1.04445e-06	Ap3s1/Rab27a/Bcl2l1/Cdk5/Chga/Cplx2/Crhr1/Dync1i1/Dnm1/F8a/Bloc1s1/Atcay/Kif3c/Kif5c/Klc2/Limk2/Lmna/Lyn/Map4/Nr4a3/Nrxn1/Nsf/Prkcz/Psen2/Rab11b/Rab12/Rab3a/Rab7/Hps6/Snapin/Snap91/Stx3/Stx4a/Stxbp1/Syn1/Syn2/Syt1/Syt4/Ube2b/Vamp2/Vamp8/Spry2/Map2k1/Slc9a3r1/Polr2m/Atp6ap1/Stx8/Becn1/Stx1b/Pex14/Chp1/Vapb/Rabgef1/Ralb/Ap3m2/Sar1b/Lamtor1/Cep19/Arl8b/Agtpbp1/Borcs5/Mul1/Mospd3/Tmem230/Borcs6/Chmp4…	93
Acot13		GO:1904062	regulation of cation transmembrane transport	70/2044	375/21806	1.65211e-08	1.23692e-06	1.10789e-06	Slc25a4/App/Arc/Atp1b2/Cacnb3/Cacng2/Calm1/Calm2/Calm3/Cdk5/Coro1a/Cox17/Dlg4/Fgf12/Fgf14/Fkbp1a/Nipsnap2/Gnb5/Ifngr1/Ifngr2/Kcnab3/Kcnc1/Kcnh2/Kcnj11/Lyn/Ndufa4/Nrxn1/Oprm1/Pde4b/Prkce/Prnp/Psen2/Rph3a/Scn1b/Abcc8/Sumo1/Vamp2/Rgs7/Slc9a3r1/Ramp3/Fxyd1/Chp1/Kcnip3/Jph3/Fxyd7/Rangrf/Tesc/Shank3/Crbn/Asph/Dnajc30/Iscu/Sln/1810037I17Rik/Coa8/Stoml1/Mrln/Scn2b/Tmem38a/Neto2/Vmp1/Slmap/Glrx/Sri/Antkmt…	70
Acot7		GO:0062237	protein localization to postsynapse	21/2044	57/21806	1.78576e-08	1.32262e-06	1.18465e-06	Cacng2/Cplx1/Dlg4/Grin1/Grin2c/Hras/Prkcz/Snap25/Stx3/Stx4a/Vamp2/Map2k1/Mapk10/Stx1b/Rapgef4/Lgi1/Clstn1/Zdhhc2/Arhgap44/Iqsec2/Npcd	21
Acot8		GO:0051588	regulation of neurotransmitter transport	36/2044	141/21806	1.83024e-08	1.34114e-06	1.20123e-06	Chrnb2/Bcl2l1/Calm1/Calm3/Cplx1/Cplx2/Dvl1/Ica1/Kcnh1/Nrxn3/Prkce/Cyth1/Rab3a/Snapin/Stxbp1/Syp/Syt1/Syt4/Wnt7a/Cspg5/Stx1b/Pnkd/Arl6ip5/Nrn1/Mctp1/Dtnbp1/Kcnc4/Rims1/Rims2/Syt12/Prepl/Rims4/Rims3/Grm4/Nat8l/Rab5a	36
Acta1		GO:0099565	chemical synaptic transmission, postsynaptic	29/2044	100/21806	2.08937e-08	1.5149e-06	1.35688e-06	Adora1/App/Bdnf/Cacnb3/Cbln1/Cdk5/Dlg4/Dvl1/Bscl2/Grin1/Grin2c/Nrxn1/Oprm1/Prkcz/Ppp3ca/Wnt7a/Mpp2/Stx1b/Shank3/Tmem25/Slc17a7/Tmem108/Celf4/Grk2/Slc8a2/Slc8a3/Rims1/Rims2/Nlgn2	29
Actr1b		GO:0000422	autophagy of mitochondrion	24/2044	73/21806	2.33462e-08	1.65782e-06	1.48488e-06	Slc25a4/Atpif1/Bnip3/Sqstm1/Ulk1/Fbxw7/Atg13/Wdr45/Becn1/Gabarapl1/Tomm7/Fis1/Map1lc3a/Cisd2/Fundc2/Map1lc3b/Slc25a46/Rnf41/Mul1/Pink1/Wipi2/Gabarapl2/Mfn2/Atg9a	24
Actr3b		GO:0061726	mitochondrion disassembly	24/2044	73/21806	2.33462e-08	1.65782e-06	1.48488e-06	Slc25a4/Atpif1/Bnip3/Sqstm1/Ulk1/Fbxw7/Atg13/Wdr45/Becn1/Gabarapl1/Tomm7/Fis1/Map1lc3a/Cisd2/Fundc2/Map1lc3b/Slc25a46/Rnf41/Mul1/Pink1/Wipi2/Gabarapl2/Mfn2/Atg9a	24
Actrt3		GO:0017004	cytochrome complex assembly	15/2044	31/21806	2.53081e-08	1.7788e-06	1.59324e-06	Cox17/Surf1/Coa3/Cox20/Cox14/Uqcc2/Coa6/Coa8/Coa4/Cox10/Slc25a33/Lyrm7/Uqcc3/Cox18/Pet100	15
Acvr1		GO:0030163	protein catabolic process	142/2044	963/21806	2.87178e-08	1.99806e-06	1.78963e-06	App/Araf/Atpif1/Aup1/Bnip3/Cd81/Ctsb/Ctsd/Dvl1/Efna1/Epm2a/Spsb2/Grin2c/Hspa1b/Alad/Mgat3/Nedd8/Nsf/Ntan1/Oaz1/Oaz2/Furin/Prkaca/Ctsa/Lgmn/Psap/Psen2/Psmb10/Rab12/Rab7/Rad23a/Siah2/Tnfsf12/Dedd/Ube2a/Ube2b/Usp12/Sumo1/Xbp1/Rnf103/Bcap31/Dnajb9/Snf8/Desi1/Rnf11/Fbxw7/Fbxo6/Usp2/Snx3/Tollip/Trim3/Ube2j1/Stub1/Ctsf/Rnf14/Dnajb2/Crbn/Tmub1/Ndfip1/Anapc11/Pithd1/Tmem9/Dmac2/Ubxn6/Ube2w/Vps28/Oma1/Agtp…	142
Acvr1b		GO:0051046	regulation of secretion	117/2044	756/21806	3.63007e-08	2.50039e-06	2.23956e-06	Chrnb2/Adora1/Apbb1/Rab27a/Atp5j/Atp9a/Bad/Bcl2l1/Bsg/Calm1/Calm3/Cdk5/Cdk5r2/Chga/Comt/Cplx1/Cplx2/Crhr1/Cry1/Dvl1/Ica1/Inhbb/Kcnh1/Kcnj11/Lyn/Mif/Nrxn1/Nrxn3/Nsf/Oprm1/Cdk16/Pfkm/Prkce/Pomc/Ppp3ca/Ppp3cb/Cyth1/Rab12/Rab33b/Rab3a/Rab7/Scg5/Snap25/Snapin/Stx4a/Stxbp1/Abcc8/Sdc1/Syp/Syt1/Syt3/Syt4/Nr1h2/Vamp2/Vamp8/Wnt7a/Xbp1/Nr0b2/Slc9a3r1/Vsnl1/Sergef/Snf8/Cspg5/Nell2/Gabbr1/Atp6ap1/Ensa/Stx1b/R…	117
Acyp1		GO:1903827	regulation of cellular protein localization	93/2044	561/21806	3.73878e-08	2.54978e-06	2.28379e-06	App/Atpif1/Bcl2l1/Cacnb3/Cacng2/Camk2b/Cd81/Cdk5/Dclk1/Dlg4/Dvl1/Ei24/Dmtn/Epm2a/Gas6/Gnai1/Hras/Itgb1bp1/Jup/Kcnj11/Limk2/Lmna/Mgat3/Nrxn1/Oaz1/Oaz2/Sqstm1/Pak1/Prkaca/Prkcz/Pkig/Ppm1a/Prnp/Rab11b/Nptn/Stx3/Stx4a/Sumo1/Vamp2/Vamp8/Xbp1/Map2k1/Bcap31/Lats2/Fbxw7/Camk1/Vamp4/Vti1b/Snx3/Stx8/Ramp3/Ube2j1/Tmem59/Chp1/Rapgef4/Pard6a/Rangrf/Shank3/Ralb/Asph/Tomm7/Sar1b/Fis1/Ormdl3/Vps28/Tmem35a/Rer1/L…	93
Acyp2		GO:0031629	synaptic vesicle fusion to presynaptic active zone membrane	13/2044	24/21806	3.85136e-08	2.6008e-06	2.3295e-06	Cplx1/Cplx2/Rab3a/Snap25/Snapin/Stx3/Stx4a/Stxbp1/Syt1/Vamp1/Stx1b/Syt9/Prrt2	13
Adap1		GO:1903305	regulation of regulated secretory pathway	42/2044	184/21806	4.23366e-08	2.83121e-06	2.53587e-06	Chrnb2/Rab27a/Bcl2l1/Calm1/Calm3/Cdk5/Cdk5r2/Crhr1/Dvl1/Kcnh1/Lyn/Nrxn3/Prkce/Cyth1/Rab3a/Snapin/Stx4a/Stxbp1/Syp/Syt1/Syt3/Syt4/Vamp2/Vamp8/Wnt7a/Cspg5/Rabgef1/Scamp5/Syt9/Nrn1/Syt13/Dtnbp1/Rab15/Rims1/Rims2/Syt12/Prepl/Cacna1i/Rims4/Rims3/Grm4/Rab5a	42
Adarb1		GO:0048499	synaptic vesicle membrane organization	14/2044	28/21806	4.37427e-08	2.89711e-06	2.5949e-06	Cplx1/Cplx2/Rab3a/Snap25/Snapin/Stx3/Stx4a/Stxbp1/Syngr1/Syt1/Vamp1/Stx1b/Syt9/Prrt2	14
Adgrb2		GO:0006122	mitochondrial electron transport, ubiquinol to cytochrome c	2044-08-01	9/21806	4.85781e-08	3.18672e-06	2.8543e-06	Cycs/Uqcrq/Uqcrc1/Uqcr10/Cyc1/Uqcrh/Uqcrb/Uqcc3	8
Adgrl1		GO:0036465	synaptic vesicle recycling	25/2044	81/21806	4.98659e-08	3.24034e-06	2.90232e-06	Bcl2l1/Calm1/Calm3/Cdk5/Dnm1/Fgf14/Napb/Pip5k1c/Ppp3cb/Ppp3cc/Rab3a/Sh3gl2/Snap91/Syp/Syt1/Vamp2/Pacsin1/Vamp4/Stx1b/Scamp5/Slc17a7/Sncb/Ap1s2/Nlgn2/Rab5a	25
Adi1		GO:0044257	cellular protein catabolic process	122/2044	804/21806	5.71767e-08	3.68069e-06	3.29673e-06	Araf/Atpif1/Aup1/Bnip3/Cd81/Ctsb/Dvl1/Efna1/Epm2a/Spsb2/Hspa1b/Alad/Mgat3/Nedd8/Ntan1/Furin/Prkaca/Lgmn/Psap/Psen2/Psmb10/Rab12/Rab7/Rad23a/Siah2/Ube2a/Ube2b/Usp12/Sumo1/Xbp1/Rnf103/Bcap31/Dnajb9/Snf8/Desi1/Rnf11/Fbxw7/Fbxo6/Usp2/Tollip/Trim3/Ube2j1/Stub1/Ctsf/Rnf14/Dnajb2/Crbn/Tmub1/Ndfip1/Anapc11/Pithd1/Dmac2/Ubxn6/Ube2w/Vps28/Oma1/Agtpbp1/Rnf41/Derl1/Eloc/Fam122a/Rmnd5a/Rnf166/Rnf122/Ubac2/Dca…	122
Adipor1		GO:0099072	regulation of postsynaptic membrane neurotransmitter receptor levels	27/2044	93/21806	6.19144e-08	3.94876e-06	3.53684e-06	Arc/Cacng2/Cplx1/Dlg4/Flot2/Hras/Pip5k1c/Prkcz/Ppp3r1/Snap25/Stx3/Stx4a/Vamp2/Pacsin1/Map2k1/Mapk10/Porcn/Stx1b/Rapgef4/Lgi1/Clstn1/Caly/Usp46/Cpt1c/Arhgap44/Iqsec2/Npcd	27
Adora1		GO:1903008	organelle disassembly	29/2044	105/21806	6.85877e-08	4.33424e-06	3.88211e-06	Slc25a4/Atpif1/Bnip3/Klc1/Sqstm1/Tex264/Ulk1/Fbxw7/Atg13/Wdr45/Becn1/Gabarapl1/Tomm7/Fis1/Map1lc3a/Cisd2/Fundc2/Map1lc3b/Slc25a46/Rnf41/Retreg3/Mul1/Pink1/Wipi2/Ddrgk1/Gabarapl2/Mfn2/Plk5/Atg9a	29
Aes		GO:0016236	macroautophagy	47/2044	221/21806	6.97668e-08	4.36867e-06	3.91295e-06	Slc25a4/Aup1/Bnip3/Ctsd/Ei24/Epm2a/Sqstm1/Pim2/Rab12/Rab33b/Rab7/Snapin/Tex264/Ulk1/Vamp8/Mapk3/Atg13/Vti1b/Wdr45/Ift20/Becn1/Scoc/Gabarapl1/Ralb/Emc6/Tomm7/Ubxn6/Map1lc3a/Arl8b/Map1lc3b/Rnf41/Retreg3/Pink1/Ulk3/Wipi2/Chmp4b/Vmp1/Ddrgk1/Gabarapl2/Mcoln1/Sesn1/Mfn2/Tbc1d25/Ilrun/Fez2/Fez1/Atg9a	47
Afg1l		GO:0051648	vesicle localization	40/2044	174/21806	7.17274e-08	4.45098e-06	3.98667e-06	Ap3s1/Rab27a/Bcl2l1/Cdk5/Dync1i1/Dnm1/F8a/Bloc1s1/Kif5c/Limk2/Nrxn1/Prkcz/Rab11b/Rab3a/Rab7/Snapin/Snap91/Syn1/Syn2/Syt4/Map2k1/Chp1/Ap3m2/Sar1b/Cep19/Borcs5/Tmem230/Bicdl1/Ndel1/Dtnbp1/Fbxw11/Ap1s2/Lin7a/Tpgs1/Bloc1s4/Ap1ar/Nlgn2/Madd/Sybu/Mreg	40
Agap2		GO:0099500	vesicle fusion to plasma membrane	13/2044	25/21806	7.33292e-08	4.50975e-06	4.03931e-06	Cplx1/Cplx2/Rab3a/Snap25/Snapin/Stx3/Stx4a/Stxbp1/Syt1/Vamp1/Stx1b/Syt9/Prrt2	13
Agap3		GO:0048284	organelle fusion	35/2044	142/21806	7.46272e-08	4.54896e-06	4.07443e-06	Bnip3/Coro1a/Cplx1/Cplx2/Rab3a/Rab7/Snap25/Snapin/Stx3/Stx4a/Stxbp1/Syt1/Syt3/Syt4/Vamp1/Vamp2/Vamp8/Vamp4/Vti1b/Stx8/Stx1b/Chp1/Syt9/Fis1/Oma1/Arl8b/Yipf4/Mul1/Prrt2/Mff/Syt13/Miga2/Mfn2/Snph/Fer1l5	35
Agbl2		GO:0010256	endomembrane system organization	82/2044	484/21806	9.21168e-08	5.56579e-06	4.98519e-06	Rab27a/Cplx1/Cplx2/Dnm1/Aktip/Lmna/Sqstm1/Psap/Ptprn/Rab18/Rab33b/Rab3a/Rab5c/Rtn3/Sh3gl2/Smpd1/Snap25/Snapin/Stx3/Stx4a/Stxbp1/Syngr1/Syt1/Syt4/Tpst2/Ugcg/Vamp1/Rnf112/Pacsin1/Map2k1/Mapk3/Slc9a3r1/Ubl4a/Tango2/Polr2m/Zfp385a/Vamp4/Vti1b/Snx3/Stx1b/Tmeff2/Vapb/Get3/Rab2a/Syt9/Emc6/Sptssb/Tmem9/Lamtor1/Golph3/Arl8b/Tbc1d20/Hikeshi/Yipf4/Emc4/Mospd3/Prrt2/Tmem127/Emc10/Plekhf1/Emc7/Als2/Tmem38a/Ch…	82
Agbl3		GO:1905475	regulation of protein localization to membrane	43/2044	198/21806	1.33421e-07	7.99131e-06	7.15769e-06	Bcl2l1/Cacnb3/Cacng2/Camk2b/Cd81/Cdk5/Dlg4/Dmtn/Epm2a/Hras/Itgb1bp1/Kcnj11/Nrxn1/Sqstm1/Pak1/Prkcz/Prnp/Stx3/Stx4a/Vamp8/Map2k1/Vamp4/Vti1b/Stx8/Ramp3/Tmem59/Rapgef4/Rangrf/Shank3/Fis1/Rer1/Mtcl1/Zdhhc2/Mff/Clip3/Ldlrap1/Nhlrc1/Bbc3/Arhgap44/Nlgn2/Ppp1r9b/Cnst/Iqsec2	43
Aggf1		GO:0043269	regulation of ion transport	113/2044	745/21806	1.81473e-07	1.07758e-05	9.65168e-06	Chrnb2/Adora1/Slc25a4/App/Arc/Atp1a1/Atp1b2/Atp5j/Cacnb3/Cacng2/Calm1/Calm2/Calm3/Cdk5/Coro1a/Cox17/Dlg4/Fgf12/Fgf14/Fkbp1a/Nipsnap2/Gnao1/Gnb5/Grin1/Hcn2/Hk1/Ifngr1/Ifngr2/Il16/Kcnab3/Kcnc1/Kcnd2/Kcnh1/Kcnh2/Kcnh3/Kcnj11/Kcnj12/Kcnj3/Kcnj9/Lyn/Mif/Ndufa4/Nrxn1/Oprm1/Pde4b/Per1/Prkce/Prnp/Psen2/Rab11b/Rab3a/Rph3a/Scn1b/Sgk1/Stxbp1/Abcc8/Syt1/Syt3/Syt4/Sumo1/Vamp2/Vamp8/Rgs7/Slc9a3r1/Usp2/Gabbr1/R…	113
Agk		GO:2000300	regulation of synaptic vesicle exocytosis	25/2044	86/21806	1.83741e-07	1.08172e-05	9.68877e-06	Chrnb2/Bcl2l1/Calm1/Calm3/Dvl1/Kcnh1/Nrxn3/Prkce/Cyth1/Rab3a/Snapin/Syp/Syt1/Syt4/Wnt7a/Cspg5/Nrn1/Dtnbp1/Rims1/Rims2/Prepl/Rims4/Rims3/Grm4/Rab5a	25
Agpat1		GO:0009205	purine ribonucleoside triphosphate metabolic process	24/2044	81/21806	2.16837e-07	1.26574e-05	1.1337e-05	Ak4/Aldoa/Atp5c1/Atp5pb/Atp5g1/Atp5j/Atp5k/Bcl2l1/Map2k1/Atp5l/Atp5o/Atp5j2/Atp5d/Dnajc30/Atp5e/Dmac2l/Ndufc2/Atp5h/Nme3/Uqcc3/Ampd2/Antkmt/Flcn/Atp5g3	24
Agtpbp1		GO:0034765	regulation of ion transmembrane transport	82/2044	496/21806	2.67218e-07	1.54672e-05	1.38537e-05	Slc25a4/App/Arc/Atp1b2/Cacnb3/Cacng2/Calm1/Calm2/Calm3/Cdk5/Coro1a/Cox17/Dlg4/Fgf12/Fgf14/Fkbp1a/Nipsnap2/Gnb5/Hcn2/Hk1/Ifngr1/Ifngr2/Kcnab3/Kcnc1/Kcnd2/Kcnh1/Kcnh2/Kcnh3/Kcnj11/Kcnj12/Kcnj3/Kcnj9/Lyn/Ndufa4/Nrxn1/Oprm1/Pde4b/Prkce/Prnp/Psen2/Rph3a/Scn1b/Abcc8/Sumo1/Vamp2/Rgs7/Slc9a3r1/Ramp3/Fxyd1/Chp1/Kcnip3/Jph3/Fxyd7/Rangrf/Tesc/Shank3/Crbn/Arl6ip5/Slc9a3r2/Asph/Dnajc30/Iscu/Sln/1810037I17Rik/…	82
AI413582		GO:0009152	purine ribonucleotide biosynthetic process	34/2044	144/21806	3.42567e-07	1.96634e-05	1.76122e-05	Ak1/Ak4/Aldoa/Atp5c1/Atp5pb/Atp5g1/Atp5j/Atp5k/Bcl2l1/Guk1/Hprt/Pdk2/Map2k1/Atp5l/Atp5o/Mpc1/Mlycd/Atp5j2/Atp5d/Dnajc30/Atp5e/Dmac2l/Ndufc2/Pdhb/Acot7/Mpc2/Atp5h/Nme3/Uqcc3/Ampd2/Antkmt/Flcn/Atp5g3/Dlat	34
AI837181		GO:0032482	Rab protein signal transduction	2044-11-01	20/21806	3.60664e-07	2.03643e-05	1.824e-05	Aatk/Rab12/Rab33a/Rab33b/Rab4a/Rab4b/Rab39b/Rab15/Rab21/Madd/Dennd4b	11
AI987944		GO:0010970	transport along microtubule	37/2044	164/21806	3.60692e-07	2.03643e-05	1.824e-05	Ap3s1/App/Dync1i1/Flot2/Bloc1s1/Kif3c/Kif5c/Klc1/Klc2/Nefm/Prkcz/Pura/Snapin/Map2k1/Ift20/Pex14/Ap3m2/Dynlt2b/Arl8b/Agtpbp1/Borcs5/Caly/Hspb11/Bicdl1/Clip3/Tmem108/Ndel1/Dtnbp1/Ssx2ip/Fbxw11/Bloc1s4/Rab21/Madd/Tmem201/Fez1/Sybu/Mreg	37
Aifm3		GO:0009144	purine nucleoside triphosphate metabolic process	25/2044	89/21806	3.79445e-07	2.12489e-05	1.90323e-05	Ak4/Aldoa/Atp5c1/Atp5pb/Atp5g1/Atp5j/Atp5k/Bcl2l1/Guk1/Map2k1/Atp5l/Atp5o/Atp5j2/Atp5d/Dnajc30/Atp5e/Dmac2l/Ndufc2/Atp5h/Nme3/Uqcc3/Ampd2/Antkmt/Flcn/Atp5g3	25
Aig1		GO:0006906	vesicle fusion	28/2044	107/21806	3.92007e-07	2.17754e-05	1.95039e-05	Coro1a/Cplx1/Cplx2/Rab3a/Rab7/Snap25/Snapin/Stx3/Stx4a/Stxbp1/Syt1/Syt3/Syt4/Vamp1/Vamp2/Vamp8/Vamp4/Vti1b/Stx8/Stx1b/Chp1/Syt9/Arl8b/Yipf4/Prrt2/Syt13/Snph/Fer1l5	28
Aip		GO:0019637	organophosphate metabolic process	124/2044	852/21806	4.51665e-07	2.46258e-05	2.20569e-05	Ak1/Ak4/Aldoa/App/Atp5c1/Atp5pb/Atp5g1/Atp5j/Atp5k/Bad/Bcl2l1/Ckmt1/Dpm1/Dpm2/Eno2/Eno3/Galt/Bscl2/Guk1/Hint1/Hk1/Hmgcl/Hprt/Khk/Mocs2/Nfs1/Pdgfa/Pdk2/Pfkm/Pgam1/Pigf/Pip5k1c/Pip5k1b/Ptdss1/Smpd1/Sucla2/Tpi1/Nr1h2/Bpnt1/Map2k1/Serinc3/Ptdss2/Atp5l/Atp5o/Nt5c/Nus1/Cdipt/Mtmr7/Mpc1/Agpat1/Impa1/Gde1/Arl2/Chp1/Nudt3/Mtch2/Serinc1/Mlycd/Tdo2/Pdxp/Atp5j2/Abhd8/Atp5d/Abhd6/Dnajc30/Prxl2c/Pigyl/Pyurf/Pt…	124
Airn		GO:0051603	proteolysis involved in cellular protein catabolic process	112/2044	750/21806	4.56658e-07	2.46258e-05	2.20569e-05	Araf/Atpif1/Aup1/Ctsb/Dvl1/Efna1/Epm2a/Spsb2/Hspa1b/Alad/Nedd8/Ntan1/Prkaca/Lgmn/Psen2/Psmb10/Rad23a/Siah2/Ube2a/Ube2b/Usp12/Sumo1/Xbp1/Rnf103/Bcap31/Dnajb9/Snf8/Desi1/Rnf11/Fbxw7/Fbxo6/Usp2/Tollip/Trim3/Ube2j1/Stub1/Ctsf/Rnf14/Dnajb2/Crbn/Tmub1/Ndfip1/Anapc11/Pithd1/Dmac2/Ubxn6/Ube2w/Vps28/Oma1/Agtpbp1/Rnf41/Derl1/Eloc/Fam122a/Rmnd5a/Rnf166/Rnf122/Ubac2/Dcaf12/Dab2ip/Usp46/Kctd2/Rnf167/Fbxo33/Kc…	112
Ak1		GO:0008088	axo-dendritic transport	24/2044	84/21806	4.57622e-07	2.46258e-05	2.20569e-05	Ap3s1/App/Flot2/Bloc1s1/Kif5c/Klc1/Klc2/Nefm/Pura/Snapin/Ap3m2/Arl8b/Agtpbp1/Borcs5/Caly/Tmem108/Ndel1/Dtnbp1/Fbxw11/Bloc1s4/Rab21/Madd/Fez1/Sybu	24
Ak4		GO:0009199	ribonucleoside triphosphate metabolic process	24/2044	84/21806	4.57622e-07	2.46258e-05	2.20569e-05	Ak4/Aldoa/Atp5c1/Atp5pb/Atp5g1/Atp5j/Atp5k/Bcl2l1/Map2k1/Atp5l/Atp5o/Atp5j2/Atp5d/Dnajc30/Atp5e/Dmac2l/Ndufc2/Atp5h/Nme3/Uqcc3/Ampd2/Antkmt/Flcn/Atp5g3	24
Akr7a5		GO:0006626	protein targeting to mitochondrion	22/2044	73/21806	4.96409e-07	2.6506e-05	2.3741e-05	Aip/Atpif1/Timm17a/Bcap31/Timm13/Timm9/Timm10/Fbxw7/Timm23/Timm22/Tomm7/Fis1/Pam16/Romo1/Tomm20/Pink1/Agk/Chchd4/Mff/Immp2l/Mfn2/Tomm40l	22
Aktip		GO:2001257	regulation of cation channel activity	39/2044	180/21806	5.34636e-07	2.83275e-05	2.53725e-05	App/Arc/Cacnb3/Cacng2/Calm1/Calm2/Calm3/Cdk5/Dlg4/Fgf12/Fgf14/Fkbp1a/Nipsnap2/Gnb5/Ifngr1/Ifngr2/Kcnc1/Kcnj11/Nrxn1/Oprm1/Pde4b/Rph3a/Scn1b/Abcc8/Sumo1/Vamp2/Jph3/Shank3/Crbn/Asph/Stoml1/Neto2/Slmap/Sri/Antkmt/Nlgn2/Amigo1/Prrt1/Shisa8	39
Alad		GO:0032386	regulation of intracellular transport	60/2044	332/21806	5.39142e-07	2.83481e-05	2.5391e-05	Atp9a/Atpif1/Cacnb3/Cd81/Cdk5/Ei24/Dmtn/Epm2a/Gas6/Hras/Itgb1bp1/Jup/Oaz1/Oaz2/Pak1/Prkaca/Pkig/Ppm1a/Prnp/Rab11b/Tnnc1/Sumo1/Vamp2/Xbp1/Map2k1/Mapk3/Bcap31/Fbxw7/Nus1/Camk1/Snx3/Ube2j1/Chp1/Asph/Dynlt2b/Dnajc30/Tomm7/Sar1b/Fis1/Tbc1d20/Borcs5/Caly/Mtcl1/Ubac2/Pink1/Mrln/Zdhhc2/Chchd4/B3gat3/Mff/Ndel1/Ldlrap1/Inpp5f/Bbc3/Antkmt/Rab21/Os9/Arhgap44/Reep2/Fez1	60
Aldoa		GO:0048489	synaptic vesicle transport	17/2044	47/21806	5.50865e-07	2.87452e-05	2.57466e-05	Ap3s1/Cdk5/Dnm1/Bloc1s1/Kif5c/Rab3a/Snapin/Snap91/Syt4/Ap3m2/Borcs5/Tmem230/Dtnbp1/Ap1s2/Lin7a/Bloc1s4/Madd	17
Alg1		GO:1903421	regulation of synaptic vesicle recycling	14/2044	33/21806	5.68378e-07	2.9436e-05	2.63654e-05	Bcl2l1/Calm1/Calm3/Dnm1/Fgf14/Pip5k1c/Ppp3cb/Ppp3cc/Snap91/Vamp2/Vamp4/Stx1b/Scamp5/Slc17a7	14
Alg14		GO:0048167	regulation of synaptic plasticity	63/2044	357/21806	6.69075e-07	3.43924e-05	3.08048e-05	Adora1/App/Arc/Bcl2l1/Bdnf/Calb2/Camk2b/Cbln1/Cdk5/Cplx2/Crhr1/Cyp46a1/Dlg4/Egr1/Fgf14/Grin1/Grin2c/Hras/Neurl1a/Neurod2/Sqstm1/Pak1/Prkcz/Prnp/Lgmn/Psen2/Rab3a/Rara/Nptn/Snap25/Stx3/Stx4a/Stxbp1/Syn1/Syngr1/Syp/Syt4/Vamp2/Mgll/Ncdn/Mpp2/Jph3/Shank3/Abhd6/Syap1/Paip2/Prrt2/Zdhhc2/Ppfia3/Slc8a2/Slc8a3/Rims1/Rims2/Syt12/Unc13c/Rims3/Iqsec2/Prrt1/Rab5a/Jph4/Brsk1/Crtc1/Shisa8	63
Alg3		GO:0009150	purine ribonucleotide metabolic process	60/2044	335/21806	7.36595e-07	3.75827e-05	3.36622e-05	Ak1/Ak4/Aldoa/App/Atp5c1/Atp5pb/Atp5g1/Atp5j/Atp5k/Bad/Bcl2l1/Eno2/Eno3/Galt/Guk1/Hint1/Hk1/Hmgcl/Hprt/Khk/Pdk2/Pfkm/Pgam1/Sucla2/Tpi1/Map2k1/Atp5l/Atp5o/Nt5c/Mpc1/Arl2/Nudt3/Mtch2/Mlycd/Tdo2/Atp5j2/Atp5d/Dnajc30/Prxl2c/Atp5e/Dmac2l/Ndufc2/Pdhb/Acot7/Mpc2/Atp5h/Mcee/Nudt9/Gale/Nme3/Uqcc3/Prkag2/Ampd2/Acot8/Nudt18/Antkmt/Flcn/Slc2a6/Atp5g3/Dlat	60
Alkbh6		GO:0090407	organophosphate biosynthetic process	77/2044	468/21806	7.4425e-07	3.76941e-05	3.3762e-05	Ak1/Ak4/Aldoa/Atp5c1/Atp5pb/Atp5g1/Atp5j/Atp5k/Bcl2l1/Ckmt1/Dpm1/Dpm2/Bscl2/Guk1/Hprt/Mocs2/Nfs1/Pdgfa/Pdk2/Pigf/Pip5k1c/Pip5k1b/Ptdss1/Tpi1/Bpnt1/Map2k1/Ptdss2/Atp5l/Atp5o/Nus1/Cdipt/Mpc1/Agpat1/Impa1/Chp1/Serinc1/Mlycd/Atp5j2/Abhd8/Atp5d/Dnajc30/Pigyl/Pyurf/Ptpmt1/Cmpk1/Ormdl3/Pgap4/Atp5e/Dmac2l/Ndufc2/Pdhb/Aspdh/Pcyt2/Acot7/Mpc2/Atp5h/Pgs1/Pik3cb/Nme3/Lpcat4/Cept1/Pnpo/Dgkz/Ttc7b/Uqcc3/Ampd2/S…	77
Alkbh7		GO:0009260	ribonucleotide biosynthetic process	35/2044	156/21806	8.48917e-07	4.26813e-05	3.8229e-05	Ak1/Ak4/Aldoa/Atp5c1/Atp5pb/Atp5g1/Atp5j/Atp5k/Bcl2l1/Guk1/Hprt/Pdk2/Map2k1/Atp5l/Atp5o/Mpc1/Mlycd/Atp5j2/Atp5d/Dnajc30/Cmpk1/Atp5e/Dmac2l/Ndufc2/Pdhb/Acot7/Mpc2/Atp5h/Nme3/Uqcc3/Ampd2/Antkmt/Flcn/Atp5g3/Dlat	35
Alms1-ps2		GO:0090174	organelle membrane fusion	28/2044	111/21806	8.81572e-07	4.4002e-05	3.94119e-05	Coro1a/Cplx1/Cplx2/Rab3a/Rab7/Snap25/Snapin/Stx3/Stx4a/Stxbp1/Syt1/Syt3/Syt4/Vamp1/Vamp2/Vamp8/Vamp4/Vti1b/Stx8/Stx1b/Chp1/Syt9/Arl8b/Yipf4/Prrt2/Syt13/Snph/Fer1l5	28
Als2		GO:0009259	ribonucleotide metabolic process	62/2044	354/21806	1.06542e-06	5.2796e-05	4.72885e-05	Ak1/Ak4/Aldoa/App/Atp5c1/Atp5pb/Atp5g1/Atp5j/Atp5k/Bad/Bcl2l1/Eno2/Eno3/Galt/Guk1/Hint1/Hk1/Hmgcl/Hprt/Khk/Pdk2/Pfkm/Pgam1/Sucla2/Tpi1/Map2k1/Atp5l/Atp5o/Nt5c/Mpc1/Arl2/Nudt3/Mtch2/Mlycd/Tdo2/Atp5j2/Atp5d/Dnajc30/Prxl2c/Cmpk1/Atp5e/Entpd4/Dmac2l/Ndufc2/Pdhb/Acot7/Mpc2/Atp5h/Mcee/Nudt9/Gale/Nme3/Uqcc3/Prkag2/Ampd2/Acot8/Nudt18/Antkmt/Flcn/Slc2a6/Atp5g3/Dlat	62
Amacr		GO:1902414	protein localization to cell junction	29/2044	119/21806	1.22233e-06	6.00783e-05	5.38112e-05	Cacng2/Cdk5/Cplx1/Dlg4/Grin1/Grin2c/Hras/Kif5c/Klc1/Nrxn1/Nrxn2/Prkcz/Snap25/Stx3/Stx4a/Vamp2/Map2k1/Mapk10/Stx1b/Rapgef4/Lamtor3/Lgi1/Clstn1/Zdhhc2/Arhgap44/Nlgn2/Dlgap1/Iqsec2/Npcd	29
Amd1		GO:0090151	establishment of protein localization to mitochondrial membrane	2044-12-01	26/21806	1.22983e-06	6.00783e-05	5.38112e-05	Calm1/Calm3/Timm13/Timm9/Timm10/Timm22/Mtch2/Moap1/Romo1/Agk/Bbc3/Cox18	12
Amigo1		GO:0008535	respiratory chain complex IV assembly	2044-11-01	22/21806	1.26828e-06	6.15204e-05	5.51028e-05	Cox17/Surf1/Coa3/Cox20/Cox14/Coa6/Coa8/Coa4/Cox10/Cox18/Pet100	11
Ampd2		GO:0140056	organelle localization by membrane tethering	22/2044	77/21806	1.36309e-06	6.52246e-05	5.84207e-05	Nrxn1/Nsf/Psen2/Rab12/Rab3a/Stx3/Stx4a/Stxbp1/Syt1/Vamp2/Vamp8/Stx8/Stx1b/Vapb/Ralb/Mospd3/Vmp1/Ppfia3/Rab15/Rims1/Rims2/Unc13c	22
Anapc11		GO:0009141	nucleoside triphosphate metabolic process	27/2044	107/21806	1.36358e-06	6.52246e-05	5.84207e-05	Ak1/Ak4/Aldoa/Atp5c1/Atp5pb/Atp5g1/Atp5j/Atp5k/Bcl2l1/Guk1/Map2k1/Atp5l/Atp5o/Atp5j2/Atp5d/Dnajc30/Cmpk1/Atp5e/Dmac2l/Ndufc2/Atp5h/Nme3/Uqcc3/Ampd2/Antkmt/Flcn/Atp5g3	27
Angptl6		GO:0030705	cytoskeleton-dependent intracellular transport	40/2044	195/21806	1.68944e-06	8.0031e-05	7.16825e-05	Ap3s1/App/Dync1i1/F8a/Flot2/Bloc1s1/Kif3c/Kif5c/Klc1/Klc2/Nefm/Prkcz/Pura/Snapin/Syt4/Map2k1/Ift20/Pex14/Ap3m2/Dynlt2b/Arl8b/Agtpbp1/Borcs5/Caly/Hspb11/Bicdl1/Clip3/Tmem108/Ndel1/Dtnbp1/Ssx2ip/Fbxw11/Bloc1s4/Map6d1/Rab21/Madd/Tmem201/Fez1/Sybu/Mreg	40
Ank		GO:0007007	inner mitochondrial membrane organization	13/2044	31/21806	1.69636e-06	8.0031e-05	7.16825e-05	Timm13/Timm9/Timm10/Timm22/Ghitm/Oma1/Romo1/Apoo/Pink1/Agk/Chchd10/Uqcc3/Micos13	13
Ank1		GO:1904375	regulation of protein localization to cell periphery	32/2044	141/21806	1.89247e-06	8.86756e-05	7.94253e-05	Bcl2l1/Cacng2/Camk2b/Cdk5/Epm2a/Gnai1/Hras/Kcnj11/Nrxn1/Sqstm1/Prkcz/Prnp/Stx3/Stx4a/Vamp8/Map2k1/Vamp4/Vti1b/Stx8/Ramp3/Tmem59/Rapgef4/Rangrf/Rer1/Zdhhc2/Clip3/Ldlrap1/Nhlrc1/Arhgap44/Ppp1r9b/Cnst/Iqsec2	32
Ankrd13c		GO:0070972	protein localization to endoplasmic reticulum	20/2044	67/21806	1.9188e-06	8.93019e-05	7.99863e-05	Bcap29/Ppp1r15a/Srp14/Bcap31/Get3/Srp19/Rer1/Ubac2/Spcs1/Sec62/Insig2/Chmp4b/Arxes1/Arxes2/Ddrgk1/Gabarapl2/Zfand2a/Os9/Tapt1/Ankrd13c	20
Ankrd13d		GO:0034762	regulation of transmembrane transport	91/2044	595/21806	1.99438e-06	9.21966e-05	8.25791e-05	Ak1/Slc25a4/App/Arc/Atp1b2/Cacnb3/Cacng2/Calm1/Calm2/Calm3/Cdk5/Coro1a/Cox17/Dlg4/Fgf12/Fgf14/Fkbp1a/Nipsnap2/Gnb5/Hcn2/Hk1/Ifngr1/Ifngr2/Kcnab3/Kcnc1/Kcnd2/Kcnh1/Kcnh2/Kcnh3/Kcnj11/Kcnj12/Kcnj3/Kcnj9/Lyn/Ndufa4/Nr4a3/Nrxn1/Oaz1/Oaz2/Ocln/Oprm1/Pde4b/Prkce/Prnp/Psen2/Rph3a/Scn1b/Abcc8/Sumo1/Vamp2/Rgs7/Slc9a3r1/Ramp3/Fxyd1/Chp1/Kcnip3/Jph3/Fxyd7/Rangrf/Tesc/Shank3/Crbn/Arl6ip5/Slc9a3r2/Asph/Dnajc3…	91
Ankrd24		GO:0048169	regulation of long-term neuronal synaptic plasticity	14/2044	36/21806	2.01081e-06	9.23365e-05	8.27044e-05	App/Bdnf/Camk2b/Dlg4/Egr1/Grin1/Hras/Neurl1a/Nptn/Syngr1/Syp/Shank3/Rims1/Rab5a	14
Ankrd29		GO:0016188	synaptic vesicle maturation	2044-08-01	12/21806	2.06127e-06	9.40268e-05	8.42183e-05	Clcn3/Dlg4/Rab3a/Snapin/Stxbp1/Zdhhc2/Slc17a7/Unc13c	8
Ankrd34a		GO:0051650	establishment of vesicle localization	34/2044	155/21806	2.0813e-06	9.43156e-05	8.4477e-05	Ap3s1/Rab27a/Cdk5/Dync1i1/Dnm1/F8a/Bloc1s1/Kif5c/Limk2/Prkcz/Rab11b/Rab3a/Rab7/Snapin/Snap91/Syt4/Map2k1/Chp1/Ap3m2/Sar1b/Cep19/Borcs5/Tmem230/Bicdl1/Ndel1/Dtnbp1/Fbxw11/Ap1s2/Lin7a/Bloc1s4/Ap1ar/Madd/Sybu/Mreg	34
Ankrd37		GO:0008637	apoptotic mitochondrial changes	28/2044	116/21806	2.27067e-06	0.000102225	9.1561e-05	Slc25a4/Atpif1/Bad/Bcl2l1/Bcl2l2/Bnip3/Gclm/Lmna/Pim2/Vdac2/Jtb/Higd1a/Mtch2/Mllt11/Moap1/Ghitm/Fis1/Pam16/Mul1/Pink1/Fam162a/Mff/Them4/Mpv17l/Chchd10/Ggct/Mfn2/Bbc3	28
Ankrd39		GO:0051222	positive regulation of protein transport	56/2044	317/21806	2.64504e-06	0.000118305	0.000105964	Apbb1/App/Bad/Bsg/Cacnb3/Cd81/Cdk5/Gas6/Hras/Itgb1bp1/Jup/Oaz1/Oaz2/Pak1/Pfkm/Prkaca/Prkce/Prkcz/Ppm1a/Ppp3cb/Prnp/Stx4a/Nr1h2/Vamp2/Vamp8/Xbp1/Nr0b2/Vsnl1/Bcap31/Fbxw7/Camk1/Chp1/Rapgef4/Pard6a/Asph/Tomm7/Ier3ip1/Sar1b/Fis1/Golph3/Vps28/Mtcl1/Mpc2/Zdhhc2/C2cd2l/B3gat3/Mff/Glrx/Sri/Bbc3/Mcu/Nlgn2/Apbb3/Cnst/Gpr68/Sybu	56
Ankrd40		GO:0072594	establishment of protein localization to organelle	68/2044	412/21806	2.90329e-06	0.000129019	0.00011556	Aip/Atpif1/Cacng2/Calm1/Calm3/Ei24/Epm2a/Fgf9/Hk1/Jup/Lmna/Sqstm1/Pex16/Pex7/Pkig/Ppp3ca/Ppp3r1/Rab7/Srp14/Timm17a/Sumo1/Xbp1/Bcap31/Snf8/Timm13/Timm9/Timm10/Fbxw7/Timm23/Pex14/Timm22/Chp1/Mtch2/Get3/Rangrf/Moap1/Tomm7/Srp19/Fis1/Pam16/Vps28/Romo1/Hikeshi/Tomm20/Pink1/Spcs1/Sec62/Agk/Chchd4/Mon1a/Tspan17/Fam53a/Snx16/Chmp4b/Mff/Arxes1/Arxes2/Immp2l/Zfand2a/Mfn2/Bbc3/Sprn/Agap3/Cox18/Nxt2/Gga3/Tom…	68
Ankrd9		GO:2000463	positive regulation of excitatory postsynaptic potential	14/2044	37/21806	2.95623e-06	0.000130529	0.000116913	App/Cacnb3/Dlg4/Dvl1/Grin1/Nrxn1/Prkcz/Wnt7a/Stx1b/Shank3/Grk2/Rims1/Rims2/Nlgn2	14
Ap1ar		GO:0010498	proteasomal protein catabolic process	79/2044	502/21806	3.15208e-06	0.00013829	0.000123864	Araf/Aup1/Dvl1/Epm2a/Spsb2/Hspa1b/Alad/Prkaca/Psen2/Psmb10/Rad23a/Siah2/Ube2a/Ube2b/Sumo1/Xbp1/Rnf103/Bcap31/Dnajb9/Desi1/Fbxw7/Fbxo6/Trim3/Ube2j1/Stub1/Rnf14/Dnajb2/Crbn/Tmub1/Anapc11/Pithd1/Dmac2/Ubxn6/Ube2w/Rnf41/Derl1/Fam122a/Rmnd5a/Rnf122/Ubac2/Dcaf12/Dab2ip/Kctd2/Fbxo33/Fbxo9/Klhdc3/Ercc8/Kctd17/Armc8/Ankrd9/Rnf121/Rnf19b/Fbxo31/Ddrgk1/Spsb3/Gabarapl2/Zfand2a/Fbxw11/Jkamp/Nhlrc1/Sharpin/Fbx…	79
Ap1s2		GO:0019693	ribose phosphate metabolic process	62/2044	366/21806	3.3217e-06	0.000144468	0.000129398	Ak1/Ak4/Aldoa/App/Atp5c1/Atp5pb/Atp5g1/Atp5j/Atp5k/Bad/Bcl2l1/Eno2/Eno3/Galt/Guk1/Hint1/Hk1/Hmgcl/Hprt/Khk/Pdk2/Pfkm/Pgam1/Sucla2/Tpi1/Map2k1/Atp5l/Atp5o/Nt5c/Mpc1/Arl2/Nudt3/Mtch2/Mlycd/Tdo2/Atp5j2/Atp5d/Dnajc30/Prxl2c/Cmpk1/Atp5e/Entpd4/Dmac2l/Ndufc2/Pdhb/Acot7/Mpc2/Atp5h/Mcee/Nudt9/Gale/Nme3/Uqcc3/Prkag2/Ampd2/Acot8/Nudt18/Antkmt/Flcn/Slc2a6/Atp5g3/Dlat	62
Ap2s1		GO:0046390	ribose phosphate biosynthetic process	35/2044	165/21806	3.33485e-06	0.000144468	0.000129398	Ak1/Ak4/Aldoa/Atp5c1/Atp5pb/Atp5g1/Atp5j/Atp5k/Bcl2l1/Guk1/Hprt/Pdk2/Map2k1/Atp5l/Atp5o/Mpc1/Mlycd/Atp5j2/Atp5d/Dnajc30/Cmpk1/Atp5e/Dmac2l/Ndufc2/Pdhb/Acot7/Mpc2/Atp5h/Nme3/Uqcc3/Ampd2/Antkmt/Flcn/Atp5g3/Dlat	35
Ap3m2		GO:0097120	receptor localization to synapse	21/2044	75/21806	3.36553e-06	0.000144886	0.000129772	Cacng2/Cplx1/Dlg4/Hras/Kif5c/Nrxn1/Prkcz/Nptn/Snap25/Stx3/Stx4a/Vamp2/Map2k1/Mapk10/Stx1b/Rapgef4/Lgi1/Clstn1/Arhgap44/Iqsec2/Npcd	21
Ap3s1		GO:1900242	regulation of synaptic vesicle endocytosis	2044-11-01	24/21806	3.75841e-06	0.000160794	0.000144021	Bcl2l1/Calm1/Calm3/Dnm1/Pip5k1c/Ppp3cb/Ppp3cc/Snap91/Vamp4/Scamp5/Slc17a7	11
Ap4s1		GO:0048488	synaptic vesicle endocytosis	20/2044	70/21806	4.07155e-06	0.000172054	0.000154106	Bcl2l1/Calm1/Calm3/Cdk5/Dnm1/Napb/Pip5k1c/Ppp3cb/Ppp3cc/Sh3gl2/Snap91/Syp/Syt1/Vamp2/Pacsin1/Vamp4/Scamp5/Slc17a7/Sncb/Nlgn2	20
Ap5s1		GO:0140238	presynaptic endocytosis	20/2044	70/21806	4.07155e-06	0.000172054	0.000154106	Bcl2l1/Calm1/Calm3/Cdk5/Dnm1/Napb/Pip5k1c/Ppp3cb/Ppp3cc/Sh3gl2/Snap91/Syp/Syt1/Vamp2/Pacsin1/Vamp4/Scamp5/Slc17a7/Sncb/Nlgn2	20
Apbb1		GO:0045039	protein insertion into mitochondrial inner membrane	2044-06-01	7/21806	4.33872e-06	0.000182226	0.000163217	Timm13/Timm9/Timm10/Timm22/Romo1/Agk	6
Apbb3		GO:0032411	positive regulation of transporter activity	30/2044	133/21806	4.47072e-06	0.000186632	0.000167164	Slc25a4/Arc/Atp1b2/Cacnb3/Cacng2/Calm1/Calm2/Calm3/Cdk5/Cox17/Fgf14/Nipsnap2/Ifngr1/Ifngr2/Kcnc1/Kcnj11/Ndufa4/Abcc8/Syngr3/Sumo1/Chp1/Tesc/Shank3/Asph/Coa8/Vmp1/Glrx/Antkmt/Cnksr3/Amigo1	30
Aplp1		GO:0009101	glycoprotein biosynthetic process	49/2044	270/21806	5.07385e-06	0.000210534	0.000188572	Dad1/Dpm1/Gcnt1/Itm2b/Mgat3/Mt3/St3gal3/St3gal2/St3gal5/Vegfb/B3galnt1/Pmm1/Hs6st1/Nus1/Fut8/B3galt4/Ube2j1/Tmem59/Chp1/Srd5a3/Tnip1/Extl2/Chst12/C1galt1c1/Itm2c/Golph3/Alg14/Ost4/Tmtc4/Serp2/B3gat3/Chpf/Pofut2/Ndst3/Chst10/B4gat1/Acot8/Alg1/Alg3/Pomgnt2/Rxylt1/B4galt7/St8sia5/Slc35c2/Galnt11/Pxylp1/Fkrp/Xxylt1/B3gat2	49
Aplp2		GO:0006164	purine nucleotide biosynthetic process	34/2044	162/21806	5.84762e-06	0.00023978	0.000214767	Ak1/Ak4/Aldoa/Atp5c1/Atp5pb/Atp5g1/Atp5j/Atp5k/Bcl2l1/Guk1/Hprt/Pdk2/Map2k1/Atp5l/Atp5o/Mpc1/Mlycd/Atp5j2/Atp5d/Dnajc30/Atp5e/Dmac2l/Ndufc2/Pdhb/Acot7/Mpc2/Atp5h/Nme3/Uqcc3/Ampd2/Antkmt/Flcn/Atp5g3/Dlat	34
Apmap		GO:0006123	mitochondrial electron transport, cytochrome c to oxygen	2044-07-01	10/21806	5.8545e-06	0.00023978	0.000214767	Cox4i1/Cox5a/Cox5b/Cox6a1/Cox7c/Cycs/Afg1l	7
Apoo		GO:1904951	positive regulation of establishment of protein localization	57/2044	333/21806	5.88309e-06	0.00023978	0.000214767	Apbb1/App/Bad/Bsg/Cacnb3/Cd81/Cdk5/Gas6/Hras/Itgb1bp1/Jup/Oaz1/Oaz2/Pak1/Pfkm/Prkaca/Prkce/Prkcz/Ppm1a/Ppp3cb/Prnp/Stx4a/Nr1h2/Vamp2/Vamp8/Xbp1/Nr0b2/Vsnl1/Bcap31/Fbxw7/Camk1/Chp1/Rapgef4/Pard6a/Asph/Tomm7/Ier3ip1/Sar1b/Fis1/Golph3/Vps28/Mtcl1/Mpc2/Zdhhc2/C2cd2l/B3gat3/Mff/Glrx/Sri/Bbc3/Mcu/Nlgn2/Apbb3/Cnst/Coro2b/Gpr68/Sybu	57
Apopt1		GO:0007033	vacuole organization	36/2044	177/21806	6.68785e-06	0.000270976	0.000242709	Atp6v0c/Coro1a/Ctsd/Epm2a/Aktip/Hexa/Mt3/Rab33b/Rab7/Snapin/Ulk1/Atg13/Wdr45/Ift20/Becn1/Gabarapl1/Ralb/Emc6/Tmem9/Lamtor1/Map1lc3a/Arl8b/Map1lc3b/Pink1/Atp6ap2/Ulk3/Wipi2/Chmp4b/Vmp1/Gabarapl2/Mfn2/Tmem199/Cln5/Fez2/Fez1/Atg9a	36
App		GO:0072521	purine-containing compound metabolic process	63/2044	382/21806	6.79972e-06	0.000273897	0.000245326	Ak1/Ak4/Aldoa/App/Atp5c1/Atp5pb/Atp5g1/Atp5j/Atp5k/Bad/Bcl2l1/Eno2/Eno3/Galt/Gnmt/Guk1/Hint1/Hk1/Hmgcl/Hprt/Khk/Pcmt1/Pdk2/Pfkm/Pgam1/Sucla2/Tpi1/Map2k1/Atp5l/Atp5o/Nt5c/Mpc1/Arl2/Nudt3/Mtch2/Mlycd/Tdo2/Atp5j2/Atp5d/Dnajc30/Prxl2c/Atp5e/Dmac2l/Ndufc2/Pdhb/Acot7/Mpc2/Atp5h/Mcee/Nudt9/Gale/Nme3/Uqcc3/Macrod1/Prkag2/Ampd2/Acot8/Nudt18/Antkmt/Flcn/Slc2a6/Atp5g3/Dlat	63
Araf		GO:0048172	regulation of short-term neuronal synaptic plasticity	2044-10-01	21/21806	6.85437e-06	0.000274494	0.00024586	Bdnf/Rab3a/Syn1/Syngr1/Syp/Syt4/Syap1/Ppfia3/Slc8a2/Shisa8	10
Arc		GO:0006163	purine nucleotide metabolic process	60/2044	360/21806	7.99856e-06	0.000318463	0.000285242	Ak1/Ak4/Aldoa/App/Atp5c1/Atp5pb/Atp5g1/Atp5j/Atp5k/Bad/Bcl2l1/Eno2/Eno3/Galt/Guk1/Hint1/Hk1/Hmgcl/Hprt/Khk/Pdk2/Pfkm/Pgam1/Sucla2/Tpi1/Map2k1/Atp5l/Atp5o/Nt5c/Mpc1/Arl2/Nudt3/Mtch2/Mlycd/Tdo2/Atp5j2/Atp5d/Dnajc30/Prxl2c/Atp5e/Dmac2l/Ndufc2/Pdhb/Acot7/Mpc2/Atp5h/Mcee/Nudt9/Gale/Nme3/Uqcc3/Prkag2/Ampd2/Acot8/Nudt18/Antkmt/Flcn/Slc2a6/Atp5g3/Dlat	60
Arf5		GO:0033157	regulation of intracellular protein transport	42/2044	222/21806	8.16277e-06	0.000323133	0.000289425	Atpif1/Cacnb3/Cd81/Cdk5/Ei24/Dmtn/Epm2a/Gas6/Hras/Itgb1bp1/Jup/Oaz1/Oaz2/Pak1/Prkaca/Pkig/Ppm1a/Prnp/Sumo1/Vamp2/Xbp1/Bcap31/Fbxw7/Camk1/Snx3/Ube2j1/Chp1/Asph/Tomm7/Sar1b/Fis1/Mtcl1/Ubac2/Pink1/Zdhhc2/Chchd4/B3gat3/Mff/Ndel1/Bbc3/Os9/Arhgap44	42
Arhgap44		GO:1905477	positive regulation of protein localization to membrane	26/2044	111/21806	9.2454e-06	0.000363899	0.000325939	Cacnb3/Cacng2/Cd81/Cdk5/Dlg4/Hras/Itgb1bp1/Kcnj11/Nrxn1/Sqstm1/Pak1/Prnp/Stx3/Stx4a/Ramp3/Rangrf/Fis1/Rer1/Mtcl1/Zdhhc2/Mff/Clip3/Bbc3/Nlgn2/Ppp1r9b/Cnst	26
Arhgef10l		GO:0043112	receptor metabolic process	38/2044	194/21806	9.45604e-06	0.000370075	0.000331471	Ache/App/Arc/Cacng2/Cd81/Cdk5/Dlg4/Dnm1/Fnta/Grb2/Napb/Nsf/Furin/Pip5k1c/Ppp3r1/Lgmn/Psen2/Rab11b/Sh3gl2/Snap25/Ulk1/Pacsin1/Fut8/Ramp3/Becn1/Lamtor1/Ankrd13d/Caly/Usp46/Als2/Dtnbp1/Ldlrap1/Inpp5f/Snx25/Grk2/Rnf43/Ap1ar/Rab5a	38
Arhgef3		GO:0006497	protein lipidation	23/2044	92/21806	9.53507e-06	0.00037106	0.000332352	Dpm1/Dpm2/Pigf/Ppm1a/Ppm1b/Ugcg/Zdhhc8/Porcn/Wdr45/Pigyl/Pyurf/Pgap4/Zdhhc2/Golga7b/Wipi2/Clip3/Selenok/Map6d1/Zdhhc14/Mppe1/Pigz/Pgap3/Zdhhc18	23
Arhgef4		GO:0016082	synaptic vesicle priming	2044-11-01	26/21806	9.74516e-06	0.000377105	0.000337767	Napb/Rab3a/Snap25/Stxbp1/Vamp1/Stx1b/Sv2a/Napa/Rims1/Rims2/Unc13c	11
Arl1		GO:0016081	synaptic vesicle docking	2044-08-01	14/21806	1.05244e-05	0.000404113	0.000361958	Stx3/Stx4a/Vamp2/Stx1b/Ppfia3/Rims1/Rims2/Unc13c	8
Arl16		GO:0032414	positive regulation of ion transmembrane transporter activity	28/2044	125/21806	1.05604e-05	0.000404113	0.000361958	Arc/Atp1b2/Cacnb3/Cacng2/Calm1/Calm2/Calm3/Cdk5/Cox17/Fgf14/Nipsnap2/Ifngr1/Ifngr2/Kcnc1/Kcnj11/Ndufa4/Abcc8/Sumo1/Chp1/Tesc/Shank3/Asph/Coa8/Vmp1/Glrx/Antkmt/Cnksr3/Amigo1	28
Arl2		GO:0007610	behavior	106/2044	750/21806	1.14804e-05	0.000436891	0.000391317	Chrnb2/Adora1/Apbb1/Aplp2/App/Arc/Atp1b2/Bdnf/Cdk5/Clcn3/Comt/Crhr1/Cstb/Dlg4/Dnm1/Dvl1/Egr1/Epm2a/Etv1/Fgf12/Fgf14/Glrb/Gnao1/Gng7/Grcc10/Grin1/Hexa/Hprt/Kcnd2/Mbd2/Ndufs4/Neurod2/Nr4a3/Npas1/Nrxn1/Nrxn2/Nrxn3/Ntan1/Nr4a2/Oprm1/Pak1/Prkce/Prkcz/Ppp3cb/Prkar1b/Prnp/Lgmn/Psap/Psen2/Nptn/Sgk1/Snap25/Abcc8/Syt4/Thra/Mmp17/Mapk10/Zdhhc8/Zfp385a/Usp2/Ift20/Kcnip3/Brinp1/Jph3/Cend1/Shank3/Crbn/Mkks/Gpr…	106
Arl2bp		GO:0016197	endosomal transport	42/2044	226/21806	1.28661e-05	0.000486932	0.000436137	Atp9a/Bcl2l1/Bloc1s1/Rab11b/Rab6a/Dennd5a/Rab7/Snap25/Snf8/Vamp4/Vti1b/Snx3/Bet1l/Vps29/Lamtor1/Ubxn6/Chmp3/Vps28/Slc66a2/Arl8b/Leprotl1/Caly/Ap5s1/Zdhhc2/Als2/Chmp4b/Tmem50b/Mcoln1/Sgsm2/Inpp5f/Arl1/Ap1s2/Cln5/Tmem87a/Prepl/Trappc10/Agap2/Arhgap44/Snx32/Zfyve9/Gga3/Tmcc1	42
Arl5a		GO:0072522	purine-containing compound biosynthetic process	34/2044	168/21806	1.3305e-05	0.000500792	0.000448551	Ak1/Ak4/Aldoa/Atp5c1/Atp5pb/Atp5g1/Atp5j/Atp5k/Bcl2l1/Guk1/Hprt/Pdk2/Map2k1/Atp5l/Atp5o/Mpc1/Mlycd/Atp5j2/Atp5d/Dnajc30/Atp5e/Dmac2l/Ndufc2/Pdhb/Acot7/Mpc2/Atp5h/Nme3/Uqcc3/Ampd2/Antkmt/Flcn/Atp5g3/Dlat	34
Arl6ip4		GO:0006897	endocytosis	82/2044	547/21806	1.34888e-05	0.00050495	0.000452276	Ache/Aplp1/App/Arc/Atp9a/Bcl2l1/Cacng2/Calm1/Calm3/Cd81/Cdk5/Clcn3/Dlg4/Dnm1/Epn1/Epn2/Grb2/Hras/Napb/Nsf/Pip5k1c/Ppp3ca/Ppp3cb/Ppp3cc/Ppp3r1/Sirpa/Rab4a/Rab4b/Rab5c/Ralbp1/Sh3gl2/Smpd1/Snap25/Snap91/Syp/Syt1/Syt4/Ulk1/Nr1h2/Vamp2/Vamp8/Pacsin1/Mapk3/Vamp4/Ramp3/Becn1/Clec7a/Rabgef1/Scamp5/Ap3m2/Vps28/Necap1/Ankrd13d/Caly/Usp46/Epn3/Slc17a7/Usp20/Cltb/Pik3cb/Clip3/Mctp1/Pacsin3/Nckipsd/Tmem108/Dt…	82
Arl6ip5		GO:0031630	regulation of synaptic vesicle fusion to presynaptic active zone membrane	2044-07-01	11/21806	1.4789e-05	0.00054767	0.000490539	Cplx1/Cplx2/Rab3a/Syt1/Vamp1/Syt9/Prrt2	7
Arl8b		GO:1901632	regulation of synaptic vesicle membrane organization	2044-07-01	11/21806	1.4789e-05	0.00054767	0.000490539	Cplx1/Cplx2/Rab3a/Syt1/Vamp1/Syt9/Prrt2	7
Armc8		GO:0031338	regulation of vesicle fusion	2044-11-01	27/21806	1.5053e-05	0.000554466	0.000496626	Coro1a/Cplx1/Cplx2/Rab3a/Stxbp1/Syt1/Syt3/Syt4/Vamp1/Syt9/Prrt2	11
Armcx1		GO:0006511	ubiquitin-dependent protein catabolic process	90/2044	617/21806	1.5531e-05	0.000567268	0.000508093	Araf/Aup1/Dvl1/Epm2a/Spsb2/Hspa1b/Ntan1/Psen2/Rad23a/Siah2/Ube2a/Ube2b/Usp12/Sumo1/Xbp1/Rnf103/Bcap31/Dnajb9/Snf8/Desi1/Rnf11/Fbxw7/Fbxo6/Usp2/Tollip/Trim3/Ube2j1/Stub1/Rnf14/Dnajb2/Crbn/Tmub1/Ndfip1/Anapc11/Dmac2/Ube2w/Vps28/Agtpbp1/Derl1/Eloc/Fam122a/Rmnd5a/Rnf166/Rnf122/Dcaf12/Usp46/Kctd2/Rnf167/Fbxo33/Kctd6/Fbxo9/Klhdc3/Ercc8/Kctd17/Armc8/Rnf6/Ankrd9/Usp20/Rnf121/Rnf19b/Ndfip2/Fbxo31/Ppp1r11/…	90
Arpc4		GO:1905037	autophagosome organization	24/2044	101/21806	1.55653e-05	0.000567268	0.000508093	Ctsd/Epm2a/Rab33b/Rab7/Ulk1/Atg13/Wdr45/Ift20/Becn1/Gabarapl1/Ralb/Emc6/Map1lc3a/Map1lc3b/Pink1/Ulk3/Wipi2/Chmp4b/Vmp1/Gabarapl2/Mfn2/Fez2/Fez1/Atg9a	24
Arpc5l		GO:0098967	exocytic insertion of neurotransmitter receptor to postsynaptic membrane	2044-06-01	8/21806	1.59667e-05	0.000578835	0.000518453	Cplx1/Snap25/Stx3/Stx4a/Vamp2/Stx1b	6
Arpp21		GO:0034330	cell junction organization	106/2044	756/21806	1.61993e-05	0.000584192	0.000523252	Ache/Chrnb2/Apbb1/App/Arc/Bdnf/Cacnb3/Cacng2/Camk2b/Cbln1/Cdk5/Patj/Dlg4/Dvl1/Efna1/Dmtn/Glrb/Grin1/Itgb1bp1/Jup/Neurl1a/Neurod2/Nrxn1/Nrxn2/Nrxn3/Ocln/Pak1/Palm/Prkaca/Prnp/Lgmn/Rab3a/Rheb/Rph3a/Sdf4/Nptn/Sema3f/Snapin/Snap91/Abcc8/Syn1/Wnt7a/Dlc1/Camk1/Rapgef4/Pard6a/Pard6b/Shank3/Perp/Clstn1/Pkp2/Slc25a46/Kirrel3/Rab39b/Rer1/Ppfia4/Dab2ip/Zdhhc2/Flrt3/Dusp3/Als2/Chmp4b/Vmp1/Ppfia3/Slitrk1/Tmem…	106
Arxes1		GO:0006904	vesicle docking involved in exocytosis	14/2044	42/21806	1.63233e-05	0.000585599	0.000524512	Nrxn1/Rab12/Rab3a/Stx3/Stx4a/Stxbp1/Vamp2/Stx1b/Ralb/Ppfia3/Rab15/Rims1/Rims2/Unc13c	14
Arxes2		GO:0000045	autophagosome assembly	23/2044	95/21806	1.67981e-05	0.000599511	0.000536972	Ctsd/Epm2a/Rab33b/Rab7/Ulk1/Atg13/Wdr45/Ift20/Becn1/Gabarapl1/Ralb/Emc6/Map1lc3a/Map1lc3b/Pink1/Wipi2/Chmp4b/Vmp1/Gabarapl2/Mfn2/Fez2/Fez1/Atg9a	23
Asb13		GO:0051205	protein insertion into membrane	16/2044	53/21806	1.71803e-05	0.000609989	0.000546358	Ubl4a/Timm13/Timm9/Timm10/Timm22/Get3/Moap1/Emc6/Romo1/Emc4/Emc10/Agk/Emc7/Emc9/Bbc3/Cox18	16
Asb8		GO:0019941	modification-dependent protein catabolic process	91/2044	628/21806	1.81027e-05	0.000639441	0.000572738	Araf/Aup1/Dvl1/Epm2a/Spsb2/Hspa1b/Nedd8/Ntan1/Psen2/Rad23a/Siah2/Ube2a/Ube2b/Usp12/Sumo1/Xbp1/Rnf103/Bcap31/Dnajb9/Snf8/Desi1/Rnf11/Fbxw7/Fbxo6/Usp2/Tollip/Trim3/Ube2j1/Stub1/Rnf14/Dnajb2/Crbn/Tmub1/Ndfip1/Anapc11/Dmac2/Ube2w/Vps28/Agtpbp1/Derl1/Eloc/Fam122a/Rmnd5a/Rnf166/Rnf122/Dcaf12/Usp46/Kctd2/Rnf167/Fbxo33/Kctd6/Fbxo9/Klhdc3/Ercc8/Kctd17/Armc8/Rnf6/Ankrd9/Usp20/Rnf121/Rnf19b/Ndfip2/Fbxo31/Pp…	91
Asna1		GO:0072384	organelle transport along microtubule	21/2044	83/21806	1.88638e-05	0.000662928	0.000593774	Ap3s1/Dync1i1/Bloc1s1/Kif3c/Prkcz/Snapin/Map2k1/Pex14/Ap3m2/Agtpbp1/Borcs5/Bicdl1/Ndel1/Dtnbp1/Fbxw11/Bloc1s4/Madd/Tmem201/Fez1/Sybu/Mreg	21
Aspdh		GO:0019725	cellular homeostasis	127/2044	945/21806	1.92896e-05	0.000674452	0.000604096	Aldoa/Prdx3/Aplp2/App/Atox1/Atp1a1/Atp1b2/Atp6v1a/Atp6v0d1/Atp6v0c/Bad/Bnip3/Cacnb3/Calb2/Calm1/Calm2/Calm3/Cdk5/Chga/Coro1a/Clcn3/Crhr1/Cyb561/Dlg4/Fkbp1a/Gas6/Gng3/Got1/Grin1/Grin2c/Hk1/Kcnh1/Kcnk3/Lyn/Mt3/Nrxn1/Oprm1/Cdk16/Pfkm/Prkaca/Prkce/Ppp3ca/Ppp3cb/Prnp/Psen2/Ptprn/Ptprn2/Rab11b/Rab7/Nptn/Sgk1/Snapin/Stx4a/Abcc8/Tyro3/Xbp1/Mapk3/Slc9a3r1/Vsnl1/Bcap31/Fbxw7/Nell2/Atp6ap1/Prdx5/Ramp3/Fxyd1…	127
Asph		GO:0098930	axonal transport	18/2044	65/21806	1.95789e-05	0.000681108	0.000610058	Ap3s1/Bloc1s1/Kif5c/Snapin/Ap3m2/Arl8b/Agtpbp1/Borcs5/Caly/Tmem108/Ndel1/Dtnbp1/Fbxw11/Bloc1s4/Rab21/Madd/Fez1/Sybu	18
Asphd1		GO:0047496	vesicle transport along microtubule	15/2044	48/21806	1.97789e-05	0.000684607	0.000613192	Ap3s1/Dync1i1/Bloc1s1/Prkcz/Snapin/Map2k1/Ap3m2/Borcs5/Bicdl1/Ndel1/Dtnbp1/Fbxw11/Bloc1s4/Madd/Sybu	15
Atcay		GO:0033617	mitochondrial cytochrome c oxidase assembly	2044-09-01	19/21806	2.1196e-05	0.00072999	0.00065384	Cox17/Surf1/Coa3/Cox20/Cox14/Coa8/Coa4/Cox18/Pet100	9
Atg13		GO:0042158	lipoprotein biosynthetic process	23/2044	97/21806	2.40989e-05	0.000825838	0.000739691	Dpm1/Dpm2/Pigf/Ppm1a/Ppm1b/Ugcg/Zdhhc8/Porcn/Wdr45/Pigyl/Pyurf/Pgap4/Zdhhc2/Golga7b/Wipi2/Clip3/Selenok/Map6d1/Zdhhc14/Mppe1/Pigz/Pgap3/Zdhhc18	23
Atg4d		GO:0070085	glycosylation	39/2044	210/21806	2.62096e-05	0.000893722	0.000800492	Dad1/Dpm1/B4galnt1/Mgat3/Mt3/St3gal3/St3gal2/St3gal5/Vegfb/B3galnt1/Pmm1/Nus1/Fut8/B3galt4/Ube2j1/Tmem59/B4galt6/Chp1/Srd5a3/Extl2/C1galt1c1/Alg14/Ost4/Fuom/Tmtc4/Serp2/Pofut2/B4gat1/Alg1/Alg3/Cln5/Pomgnt2/Rxylt1/B4galt7/St8sia5/Slc35c2/Galnt11/Fkrp/Xxylt1	39
Atg9a		GO:0055086	nucleobase-containing small molecule metabolic process	75/2044	498/21806	2.64582e-05	0.000894583	0.000801264	Ak1/Ak4/Aldoa/App/Atp5c1/Atp5pb/Atp5g1/Atp5j/Atp5k/Bad/Bcl2l1/Dpm1/Eno2/Eno3/Galt/Gnmt/Guk1/Hint1/Hk1/Hmgcl/Hprt/Khk/Pcmt1/Pdk2/Pfkm/Pgam1/Sucla2/Tpi1/Map2k1/Atp5l/Atp5o/Pmm1/Nt5c/Fut8/Mpc1/Arl2/Nudt3/Mtch2/Mlycd/Tdo2/Atp5j2/Extl2/Atp5d/Dnajc30/Prxl2c/Cmpk1/Atp5e/Entpd4/Dmac2l/Ndufc2/Pdhb/Aspdh/Acot7/Mpc2/Atp5h/Cdadc1/Tymp/Mcee/Nudt9/Gale/Nudt17/Nme3/Nt5m/Uqcc3/Macrod1/Prkag2/Ampd2/Acot8/Nudt18/A…	75
Atn1		GO:0050803	regulation of synapse structure or activity	47/2044	271/21806	2.64946e-05	0.000894583	0.000801264	Chrnb2/App/Arc/Bdnf/Camk2b/Cbln1/Cdk5/Efna1/Grin1/Neurl1a/Neurod2/Nrxn1/Prnp/Rheb/Sema3f/Snap91/Wnt7a/Camk1/Rapgef4/Shank3/Clstn1/Dab2ip/Flrt3/Slc17a7/Chmp4b/Slitrk1/Dtnbp1/Cntnap4/Mfn2/Ntng2/Lrrtm3/Abhd17a/Arhgap44/Nlgn2/Amigo1/Adgrb2/Lrfn3/Gpm6a/Lzts3/Rims4/Rims3/Lhfpl4/Lrrc4b/Sybu/Negr1/Adgrl1/Lrrc24	47
Atoh7		GO:0051881	regulation of mitochondrial membrane potential	21/2044	85/21806	2.78192e-05	0.000934724	0.000837217	Prdx3/Atp5g1/Atpif1/Bad/Bcl2l1/Bnip3/Gclm/Got1/Ndufs4/Prkce/Mtch2/Mllt11/Arl6ip5/Mtln/Ndufc2/Mul1/Rnf122/Pink1/Slc25a33/Tusc2/Mfn2	21
Atoh8		GO:0048278	vesicle docking	17/2044	61/21806	3.02329e-05	0.00101089	0.000905443	Nrxn1/Nsf/Rab12/Rab3a/Stx3/Stx4a/Stxbp1/Syt1/Vamp2/Stx8/Stx1b/Ralb/Ppfia3/Rab15/Rims1/Rims2/Unc13c	17
Atox1		GO:0099111	microtubule-based transport	38/2044	204/21806	3.0841e-05	0.00102625	0.000919192	Ap3s1/App/Dync1i1/Flot2/Bloc1s1/Kif3c/Kif5c/Klc1/Klc2/Nefm/Prkcz/Pura/Snapin/Map2k1/Slc9a3r1/Ift20/Pex14/Ap3m2/Dynlt2b/Arl8b/Agtpbp1/Borcs5/Caly/Hspb11/Bicdl1/Clip3/Tmem108/Ndel1/Dtnbp1/Ssx2ip/Fbxw11/Bloc1s4/Rab21/Madd/Tmem201/Fez1/Sybu/Mreg	38
Atp1a1		GO:0051051	negative regulation of transport	75/2044	501/21806	3.24931e-05	0.00107602	0.000963775	Adora1/Atp5j/Atp9a/Cacnb3/Calm1/Calm2/Calm3/Cdk5/Chga/Coro1a/Comt/Crhr1/Cry1/Dlg4/Ei24/Dmtn/Fgf12/Gnao1/Gnb5/Inhbb/Itgb1bp1/Kcnh2/Kcnj11/Oaz1/Oaz2/Oprm1/Prkce/Pkig/Ppp3ca/Sirpa/Rab33b/Rab7/Abcc8/Syt4/Sumo1/Nr1h2/Vamp8/Pacsin1/Slc9a3r1/Vsnl1/Sergef/Usp2/Snx3/Gabbr1/Stx1b/Ube2j1/Chp1/Pnkd/Rabgef1/Scamp5/Crbn/Arl6ip5/Ndfip1/Iscu/Sln/Fis1/Ptpmt1/Erp29/1810037I17Rik/Ankrd13d/Ubac2/Prrt2/Stoml1/Mrln/Pi…	75
Atp1b2		GO:0043632	modification-dependent macromolecule catabolic process	91/2044	638/21806	3.32878e-05	0.00109706	0.000982623	Araf/Aup1/Dvl1/Epm2a/Spsb2/Hspa1b/Nedd8/Ntan1/Psen2/Rad23a/Siah2/Ube2a/Ube2b/Usp12/Sumo1/Xbp1/Rnf103/Bcap31/Dnajb9/Snf8/Desi1/Rnf11/Fbxw7/Fbxo6/Usp2/Tollip/Trim3/Ube2j1/Stub1/Rnf14/Dnajb2/Crbn/Tmub1/Ndfip1/Anapc11/Dmac2/Ube2w/Vps28/Agtpbp1/Derl1/Eloc/Fam122a/Rmnd5a/Rnf166/Rnf122/Dcaf12/Usp46/Kctd2/Rnf167/Fbxo33/Kctd6/Fbxo9/Klhdc3/Ercc8/Kctd17/Armc8/Rnf6/Ankrd9/Usp20/Rnf121/Rnf19b/Ndfip2/Fbxo31/Pp…	91
Atp5c1		GO:0051560	mitochondrial calcium ion homeostasis	2044-11-01	29/21806	3.34757e-05	0.001098	0.000983463	Bnip3/Prkce/Bcap31/Fis1/Smdt1/1600014C10Rik/Micu3/Slc8a3/Mfn2/Mcu/Rap1gds1	11
Atp5d		GO:0030100	regulation of endocytosis	42/2044	235/21806	3.38206e-05	0.00110406	0.000988887	App/Arc/Bcl2l1/Calm1/Calm3/Dlg4/Dnm1/Epn2/Napb/Nsf/Pip5k1c/Ppp3ca/Ppp3cb/Ppp3cc/Ppp3r1/Rab4a/Rab4b/Rab5c/Sh3gl2/Smpd1/Snap91/Syt4/Nr1h2/Vamp8/Pacsin1/Vamp4/Rabgef1/Scamp5/Vps28/Ankrd13d/Caly/Usp46/Slc17a7/Clip3/Mctp1/Pacsin3/Dtnbp1/Ldlrap1/Rab21/Dgkd/Snph/Rab5a	42
Atp5e		GO:0044743	protein transmembrane import into intracellular organelle	2044-12-01	34/21806	3.425e-05	0.0011128	0.000996719	Pex16/Pex7/Timm17a/Timm23/Pex14/Tomm7/Pam16/Romo1/Tomm20/Chchd4/Tomm40l/Pex10	12
Atp5f1		GO:0051204	protein insertion into mitochondrial membrane	2044-09-01	20/21806	3.53306e-05	0.00113425	0.00101593	Timm13/Timm9/Timm10/Timm22/Moap1/Romo1/Agk/Bbc3/Cox18	9
Atp5g1		GO:0098969	neurotransmitter receptor transport to postsynaptic membrane	2044-09-01	20/21806	3.53306e-05	0.00113425	0.00101593	Cplx1/Snap25/Stx3/Stx4a/Vamp2/Mapk10/Stx1b/Clstn1/Arhgap44	9
Atp5g3		GO:0007034	vacuolar transport	30/2044	147/21806	3.54042e-05	0.00113425	0.00101593	Atp6v0d1/Cacng2/Aktip/Mgrn1/Psap/Rab12/Rab7/Snapin/Snf8/Hgsnat/Vti1b/Stx8/Becn1/Vps29/Ndfip1/Ubxn6/Chmp3/Vps28/Arl8b/Leprotl1/Pink1/Slc46a3/Mon1a/Als2/Snx16/Chmp4b/Ndfip2/Tmem50b/Hspa1a/Gga3	30
Atp5h		GO:0043161	proteasome-mediated ubiquitin-dependent protein catabolic process	65/2044	420/21806	3.86242e-05	0.00123168	0.0011032	Araf/Aup1/Dvl1/Epm2a/Spsb2/Hspa1b/Psen2/Rad23a/Siah2/Ube2a/Ube2b/Sumo1/Rnf103/Bcap31/Dnajb9/Desi1/Fbxw7/Fbxo6/Trim3/Ube2j1/Stub1/Rnf14/Dnajb2/Crbn/Tmub1/Anapc11/Dmac2/Ube2w/Derl1/Fam122a/Rmnd5a/Rnf122/Dcaf12/Kctd2/Fbxo33/Fbxo9/Klhdc3/Ercc8/Kctd17/Armc8/Ankrd9/Rnf121/Rnf19b/Fbxo31/Ddrgk1/Spsb3/Zfand2a/Fbxw11/Jkamp/Nhlrc1/Sharpin/Fbxo4/Ubxn8/Rnf187/Selenos/Hspa1a/Agap3/Fbxl16/Cdc34/Os9/Zer1/Fbxo44/…	65
Atp5j		GO:0009117	nucleotide metabolic process	67/2044	437/21806	3.98551e-05	0.00125934	0.00112797	Ak1/Ak4/Aldoa/App/Atp5c1/Atp5pb/Atp5g1/Atp5j/Atp5k/Bad/Bcl2l1/Eno2/Eno3/Galt/Guk1/Hint1/Hk1/Hmgcl/Hprt/Khk/Pdk2/Pfkm/Pgam1/Sucla2/Tpi1/Map2k1/Atp5l/Atp5o/Nt5c/Mpc1/Arl2/Nudt3/Mtch2/Mlycd/Tdo2/Atp5j2/Atp5d/Dnajc30/Prxl2c/Cmpk1/Atp5e/Entpd4/Dmac2l/Ndufc2/Pdhb/Aspdh/Acot7/Mpc2/Atp5h/Tymp/Mcee/Nudt9/Gale/Nudt17/Nme3/Nt5m/Uqcc3/Prkag2/Ampd2/Acot8/Nudt18/Antkmt/Flcn/Nmnat2/Slc2a6/Atp5g3/Dlat	67
Atp5j2		GO:0009438	methylglyoxal metabolic process	2044-05-01	6/21806	3.98573e-05	0.00125934	0.00112797	Aldoa/Hagh/Pnkd/Haghl/Glo1	5
Atp5k		GO:0051604	protein maturation	52/2044	315/21806	4.06109e-05	0.0012773	0.00114406	Aip/Bad/Cpe/Ppp1r15a/Kat2b/Pcsk2/Furin/Pcsk4/Pcsk7/Prkaca/Prkacb/Lgmn/Psen2/Scg5/Snapin/Timm17a/Pcsk1n/Tspan5/Tmem59/Stub1/Nfu1/Tesc/Perp/Asph/Sec11c/Tmem208/Psenen/Dcbld1/Oma1/Naa20/Ciao2b/Spcs1/Isca1/Fuz/Ndufab1/Atp6ap2/Chchd4/Tspan17/Isca2/Naa60/Tasp1/Arxes1/Cyfip2/Arxes2/Immp2l/Dohh/Cdk20/Ece2/Cln5/Cisd3/Tspan33/Fkrp	52
Atp5l		GO:0010821	regulation of mitochondrion organization	28/2044	134/21806	4.08398e-05	0.00127866	0.00114527	Slc25a4/Atpif1/Bad/Bcl2l2/Bnip3/Lmna/Ralbp1/Fbxw7/Higd1a/Mllt11/Moap1/Ghitm/Fis1/Pam16/Golph3/Oma1/Rnf41/Mul1/Pink1/Fam162a/Mff/Mpv17l/Chchd10/Mfn2/Bbc3/Mcu/Flcn/Cyrib	28
Atp5o		GO:0008089	anterograde axonal transport	15/2044	51/21806	4.40347e-05	0.00137245	0.00122928	Ap3s1/Bloc1s1/Kif5c/Snapin/Ap3m2/Arl8b/Agtpbp1/Borcs5/Caly/Dtnbp1/Bloc1s4/Rab21/Madd/Fez1/Sybu	15
Atp5s		GO:0032990	cell part morphogenesis	103/2044	749/21806	4.70887e-05	0.00146102	0.00130861	Aatk/Ache/Chrnb2/Apbb1/App/Arc/Atp5g1/Bcl2l1/Bdnf/Bsg/Camk2b/Cdk5/Coq7/Dclk1/Dlg4/Dvl1/Efna1/Etv1/Gas7/Grcc10/Grin1/Hprt/Kif5c/Mt3/Nefm/Nr4a3/Nr4a2/Pak1/Pip5k1c/Pitpna/Prkcz/Ppp3ca/Rab3a/Scn1b/Nptn/Sema3f/Sema4f/Sema6b/Sgk1/Sh3gl2/Snap91/Stxbp1/Syt1/Syt3/Syt4/Tiam1/Ulk1/Wnt7a/Mgll/Pacsin1/Map2k1/Ss18l2/Tnfrsf12a/Sult4a1/Cspg5/Cntn6/Olfm1/B4galt6/Lgi1/Shank3/Rtn4r/Fis1/Plekho1/Parp6/Slc25a46/Kirre…	103
Atp5sl		GO:0001836	release of cytochrome c from mitochondria	17/2044	63/21806	4.75971e-05	0.00147018	0.00131681	Bad/Bcl2l1/Bcl2l2/Bnip3/Lmna/Higd1a/Mllt11/Moap1/Ghitm/Fis1/Pam16/Pink1/Fam162a/Mff/Ggct/Mfn2/Bbc3	17
Atp6ap1		GO:0007626	locomotory behavior	45/2044	262/21806	4.95659e-05	0.00152415	0.00136516	Chrnb2/Aplp2/App/Clcn3/Crhr1/Cstb/Dlg4/Dnm1/Egr1/Fgf12/Fgf14/Glrb/Gnao1/Gng7/Grin1/Hexa/Hprt/Kcnd2/Ndufs4/Ntan1/Nr4a2/Oprm1/Prkce/Ppp3cb/Psap/Snap25/Mapk10/Zdhhc8/Zfp385a/Usp2/Cend1/Shank3/Crbn/Gprc5b/Agtpbp1/Slc25a46/Als2/Rasd2/Abhd12/Inpp5f/Oxr1/Nlgn2/Ciart/Sez6l2/Negr1	45
Atp6ap2		GO:1903076	regulation of protein localization to plasma membrane	25/2044	115/21806	5.21997e-05	0.00159801	0.00143131	Bcl2l1/Camk2b/Cdk5/Epm2a/Kcnj11/Nrxn1/Sqstm1/Prnp/Stx3/Stx4a/Vamp8/Vamp4/Vti1b/Stx8/Ramp3/Tmem59/Rangrf/Rer1/Zdhhc2/Clip3/Ldlrap1/Nhlrc1/Arhgap44/Ppp1r9b/Cnst	25
Atp6v0b		GO:0050807	regulation of synapse organization	45/2044	263/21806	5.44679e-05	0.00166007	0.0014869	Chrnb2/App/Arc/Bdnf/Camk2b/Cbln1/Cdk5/Efna1/Grin1/Neurl1a/Neurod2/Nrxn1/Prnp/Rheb/Sema3f/Snap91/Wnt7a/Camk1/Rapgef4/Shank3/Clstn1/Dab2ip/Flrt3/Chmp4b/Slitrk1/Dtnbp1/Cntnap4/Mfn2/Ntng2/Lrrtm3/Abhd17a/Arhgap44/Nlgn2/Amigo1/Adgrb2/Lrfn3/Gpm6a/Lzts3/Rims4/Rims3/Lhfpl4/Lrrc4b/Negr1/Adgrl1/Lrrc24	45
Atp6v0c		GO:0071692	protein localization to extracellular region	62/2044	400/21806	5.50673e-05	0.00167094	0.00149664	Apbb1/Bad/Bsg/Cbln1/Chga/Cplx1/Dmtn/Ica1/Inhbb/Kcnj11/Nrxn1/Oprm1/Cdk16/Pfkm/Prkce/Ppp3ca/Ppp3cb/Psap/Ptprn/Ptprn2/Rab11b/Rab12/Rab3a/Stx4a/Abcc8/Syt4/Nr1h2/Vamp8/Dand5/Nr0b2/Vsnl1/Sergef/Nagpa/Tango2/Porcn/Ensa/Rapgef4/Pard6a/Syt9/Ier3ip1/Ptpmt1/Golph3/Uqcc2/Erp29/Tvp23b/Selenot/Mpc2/C2cd2l/Mon1a/Glrx/Hmgn3/Rab15/Sri/Rims2/Sidt2/Mcu/Nlgn2/Nr1d1/Apbb3/Madd/Gpr68/Sybu	62
Atp6v0d1		GO:0009306	protein secretion	61/2044	392/21806	5.60929e-05	0.0016946	0.00151782	Apbb1/Bad/Bsg/Cbln1/Chga/Cplx1/Dmtn/Ica1/Inhbb/Kcnj11/Nrxn1/Oprm1/Cdk16/Pfkm/Prkce/Ppp3ca/Ppp3cb/Psap/Ptprn/Ptprn2/Rab11b/Rab12/Rab3a/Stx4a/Abcc8/Syt4/Nr1h2/Vamp8/Nr0b2/Vsnl1/Sergef/Nagpa/Tango2/Porcn/Ensa/Rapgef4/Pard6a/Syt9/Ier3ip1/Ptpmt1/Golph3/Uqcc2/Erp29/Tvp23b/Selenot/Mpc2/C2cd2l/Mon1a/Glrx/Hmgn3/Rab15/Sri/Rims2/Sidt2/Mcu/Nlgn2/Nr1d1/Apbb3/Madd/Gpr68/Sybu	61
Atp6v0e2		GO:1903540	establishment of protein localization to postsynaptic membrane	2044-09-01	21/21806	5.66877e-05	0.00170509	0.00152722	Cplx1/Snap25/Stx3/Stx4a/Vamp2/Mapk10/Stx1b/Clstn1/Arhgap44	9
Atp6v1a		GO:0046902	regulation of mitochondrial membrane permeability	16/2044	58/21806	5.89138e-05	0.00176434	0.00158029	Slc25a4/Atpif1/Bad/Bcl2l1/Bcl2l2/Bnip3/Vdac2/Mtch2/Moap1/Alkbh7/Mul1/Plekhf1/Them4/Mpv17l/Chchd10/Bbc3	16
Atp6v1b2		GO:0035592	establishment of protein localization to extracellular region	61/2044	393/21806	6.0455e-05	0.00180266	0.00161461	Apbb1/Bad/Bsg/Cbln1/Chga/Cplx1/Dmtn/Ica1/Inhbb/Kcnj11/Nrxn1/Oprm1/Cdk16/Pfkm/Prkce/Ppp3ca/Ppp3cb/Psap/Ptprn/Ptprn2/Rab11b/Rab12/Rab3a/Stx4a/Abcc8/Syt4/Nr1h2/Vamp8/Nr0b2/Vsnl1/Sergef/Nagpa/Tango2/Porcn/Ensa/Rapgef4/Pard6a/Syt9/Ier3ip1/Ptpmt1/Golph3/Uqcc2/Erp29/Tvp23b/Selenot/Mpc2/C2cd2l/Mon1a/Glrx/Hmgn3/Rab15/Sri/Rims2/Sidt2/Mcu/Nlgn2/Nr1d1/Apbb3/Madd/Gpr68/Sybu	61
Atp6v1c1		GO:0006744	ubiquinone biosynthetic process	2044-08-01	17/21806	6.58328e-05	0.00193785	0.0017357	Coq7/Coq5/Ndufa9/Coq8a/Coq10b/Coq9/Coq2/Coq10a	8
Atp6v1d		GO:0016486	peptide hormone processing	2044-08-01	17/21806	6.58328e-05	0.00193785	0.0017357	Cpe/Pcsk2/Furin/Pcsk4/Scg5/Pcsk1n/Atp6ap2/Ece2	8
Atp6v1e1		GO:0035493	SNARE complex assembly	2044-08-01	17/21806	6.58328e-05	0.00193785	0.0017357	Snap25/Stx4a/Stxbp1/Vamp1/Vamp2/Vamp8/Vamp4/Prrt2	8
Atp6v1f		GO:0032008	positive regulation of TOR signaling	14/2044	47/21806	6.73865e-05	0.00197514	0.0017691	Gas6/Rheb/Xbp1/Rragd/Rragc/Lamtor3/Lamtor4/Lamtor1/Golph3/Lamtor5/Gpr137/Flcn/Pip4p1/Rragb	14
Atp6v1g1		GO:0006753	nucleoside phosphate metabolic process	67/2044	445/21806	7.01624e-05	0.00204779	0.00183417	Ak1/Ak4/Aldoa/App/Atp5c1/Atp5pb/Atp5g1/Atp5j/Atp5k/Bad/Bcl2l1/Eno2/Eno3/Galt/Guk1/Hint1/Hk1/Hmgcl/Hprt/Khk/Pdk2/Pfkm/Pgam1/Sucla2/Tpi1/Map2k1/Atp5l/Atp5o/Nt5c/Mpc1/Arl2/Nudt3/Mtch2/Mlycd/Tdo2/Atp5j2/Atp5d/Dnajc30/Prxl2c/Cmpk1/Atp5e/Entpd4/Dmac2l/Ndufc2/Pdhb/Aspdh/Acot7/Mpc2/Atp5h/Tymp/Mcee/Nudt9/Gale/Nudt17/Nme3/Nt5m/Uqcc3/Prkag2/Ampd2/Acot8/Nudt18/Antkmt/Flcn/Nmnat2/Slc2a6/Atp5g3/Dlat	67
Atp6v1g2		GO:0009100	glycoprotein metabolic process	53/2044	330/21806	7.28209e-05	0.00211641	0.00189564	Dad1/Dpm1/Gcnt1/Itm2b/Mgat3/Mt3/St3gal3/St3gal2/St3gal5/Vegfb/B3galnt1/Pmm1/Fbxo6/Hs6st1/Nus1/Fut8/Porcn/B3galt4/Ube2j1/Tmem59/Chp1/Srd5a3/Tnip1/Extl2/Chst12/C1galt1c1/Itm2c/Golph3/Alg14/Ost4/Tmtc4/Serp2/B3gat3/Chpf/Pofut2/Ndst3/Chst10/B4gat1/Acot8/Alg1/Alg3/Pomgnt2/Rxylt1/B4galt7/St8sia5/Slc35c2/Fbxo44/Galnt11/Fbxo27/Pxylp1/Fkrp/Xxylt1/B3gat2	53
Atp9a		GO:0050905	neuromuscular process	36/2044	197/21806	7.43826e-05	0.00215272	0.00192816	Aplp2/App/Camk2b/Dlg4/Dvl1/Ei24/Fgf12/Fgf14/Glrb/Bscl2/Grcc10/Grin1/Grin2c/Hexa/Nr4a1/Kcnh1/Nr4a3/Npas1/Nrxn1/Psap/Tcap/Tnnc1/Pnkd/Jph3/Shank3/Agtpbp1/Prrt2/Myh14/Ap1s2/Adarb1/Slc8a3/Bloc1s4/Nlgn2/Tmem150c/Rbfox1/Jph4	36
Atpif1		GO:0006486	protein glycosylation	35/2044	190/21806	7.86538e-05	0.00225737	0.00202189	Dad1/Dpm1/Mgat3/Mt3/St3gal3/St3gal2/St3gal5/Vegfb/B3galnt1/Pmm1/Nus1/Fut8/B3galt4/Ube2j1/Tmem59/Chp1/Srd5a3/Extl2/C1galt1c1/Alg14/Ost4/Tmtc4/Serp2/Pofut2/B4gat1/Alg1/Alg3/Pomgnt2/Rxylt1/B4galt7/St8sia5/Slc35c2/Galnt11/Fkrp/Xxylt1	35
Atxn7l1		GO:0043413	macromolecule glycosylation	35/2044	190/21806	7.86538e-05	0.00225737	0.00202189	Dad1/Dpm1/Mgat3/Mt3/St3gal3/St3gal2/St3gal5/Vegfb/B3galnt1/Pmm1/Nus1/Fut8/B3galt4/Ube2j1/Tmem59/Chp1/Srd5a3/Extl2/C1galt1c1/Alg14/Ost4/Tmtc4/Serp2/Pofut2/B4gat1/Alg1/Alg3/Pomgnt2/Rxylt1/B4galt7/St8sia5/Slc35c2/Galnt11/Fkrp/Xxylt1	35
Atxn7l3		GO:0030001	metal ion transport	117/2044	886/21806	8.63848e-05	0.00246896	0.00221141	Chrnb2/Adora1/Atox1/Atp1a1/Atp1b2/Cacnb3/Cacng2/Calm1/Calm2/Calm3/Camk2b/Cdk5/Coro1a/Epm2a/Fgf12/Fgf14/Fkbp1a/Gas6/Nipsnap2/Gnao1/Gnb5/Grin1/Grin2c/Hcn2/Il16/Kcnab3/Kcnc1/Kcnd2/Kcnh1/Kcnh2/Kcnh3/Kcnj11/Kcnj12/Kcnj3/Kcnj9/Kcnk1/Kcnk3/Lyn/Mt3/Nsf/Pde4b/Per1/Prkce/Ppp3ca/Prnp/Psen2/Rab11b/Scn1b/Sgk1/Abcc8/Sumo1/Vamp2/Rgs7/Slc9a3r1/Slc39a1/Usp2/Snx3/Ramp3/Fxyd1/Chp1/Kcnip3/Jph3/Fxyd7/Rangrf/Tesc/Crbn…	117
Auh		GO:0048791	calcium ion-regulated exocytosis of neurotransmitter	2044-09-01	22/21806	8.79649e-05	0.00248321	0.00222417	Snap25/Stxbp1/Syt1/Syt4/Stx1b/Rims1/Rims2/Unc13c/Rims3	9
Aup1		GO:0098780	response to mitochondrial depolarisation	2044-09-01	22/21806	8.79649e-05	0.00248321	0.00222417	Atpif1/Sqstm1/Ulk1/Atg13/Becn1/Tomm7/Mul1/Pink1/Mfn2	9
Aurkaip1		GO:0098877	neurotransmitter receptor transport to plasma membrane	2044-09-01	22/21806	8.79649e-05	0.00248321	0.00222417	Cplx1/Snap25/Stx3/Stx4a/Vamp2/Mapk10/Stx1b/Clstn1/Arhgap44	9
Avpi1		GO:0009185	ribonucleoside diphosphate metabolic process	23/2044	105/21806	9.05339e-05	0.0025453	0.00227978	Ak1/Aldoa/App/Bad/Eno2/Eno3/Galt/Guk1/Hk1/Khk/Pfkm/Pgam1/Tpi1/Arl2/Mtch2/Prxl2c/Cmpk1/Entpd4/Nudt9/Gale/Prkag2/Nudt18/Slc2a6	23
AW209491		GO:0021697	cerebellar cortex formation	2044-11-01	32/21806	9.58298e-05	0.00268324	0.00240333	Cbln1/Cdk5/Nrxn1/Psap/Ulk1/Wnt7a/Map2k1/Cend1/Agtpbp1/Slc25a46/Faim2	11
Azin2		GO:0034767	positive regulation of ion transmembrane transport	35/2044	192/21806	9.78239e-05	0.00272798	0.00244341	Arc/Atp1b2/Cacnb3/Cacng2/Calm1/Calm2/Calm3/Cdk5/Cox17/Fgf14/Nipsnap2/Ifngr1/Ifngr2/Kcnc1/Kcnh2/Kcnj11/Ndufa4/Abcc8/Sumo1/Rgs7/Slc9a3r1/Ramp3/Fxyd1/Chp1/Tesc/Shank3/Slc9a3r2/Asph/Coa8/Vmp1/Glrx/Sri/Antkmt/Cnksr3/Amigo1	35
B020018J22Rik		GO:0022411	cellular component disassembly	61/2044	400/21806	0.000100824	0.0028003	0.00250819	Slc25a4/Atpif1/Bnip3/Capza2/Cdk5/Endog/Dmtn/Klc1/Napb/Nsf/Sqstm1/Stmn3/Sgk1/Sh3gl2/Snapin/Abcc8/Tex264/Tpm1/Ulk1/Vamp8/Fbxw7/Atg13/Blcap/Wdr45/Becn1/Pex14/Pdxp/Gabarapl1/Asph/Tomm7/Fis1/Pam16/Map1lc3a/Cisd2/Bmerb1/Dedd2/Fundc2/Map1lc3b/Slc25a46/Rnf41/Retreg3/Mul1/Pink1/Dusp3/Ccsap/Wipi2/Vmp1/Ddrgk1/Ndel1/Gabarapl2/Mcoln1/Sharpin/Napa/Mfn2/Map6d1/Tbc1d25/Mapre2/Plk5/Carmil2/Atg9a/Mical2	61
B230118H07Rik		GO:0090129	positive regulation of synapse maturation	2044-06-01	10/21806	0.000101407	0.00280519	0.00251257	Camk2b/Neurl1a/Neurod2/Nrxn1/Dab2ip/Adgrl1	6
B230217C12Rik		GO:0006664	glycolipid metabolic process	20/2044	86/21806	0.000106776	0.00294188	0.00263499	Crem/Dpm1/Dpm2/B4galnt1/Hexa/Neu1/Pigf/Psap/St3gal3/St3gal2/Ugcg/B3galt4/B4galt6/Pigyl/Pyurf/Pgap4/Mppe1/St8sia5/Pigz/Pgap3	20
B230219D22Rik		GO:0045956	positive regulation of calcium ion-dependent exocytosis	2044-08-01	18/21806	0.000108763	0.00297286	0.00266274	Cdk5/Cdk5r2/Stxbp1/Syt1/Syt4/Scamp5/Syt9/Cacna1i	8
B330016D10Rik		GO:1901663	quinone biosynthetic process	2044-08-01	18/21806	0.000108763	0.00297286	0.00266274	Coq7/Coq5/Ndufa9/Coq8a/Coq10b/Coq9/Coq2/Coq10a	8
B3galnt1		GO:0006643	membrane lipid metabolic process	33/2044	178/21806	0.000109266	0.0029748	0.00266448	Crem/Dpm1/Dpm2/B4galnt1/Hexa/Neu1/Pigf/Psap/St3gal3/St3gal2/Smpd1/Ugcg/Serinc3/Hacd1/B3galt4/B4galt6/Serinc1/Sirt3/Sptssb/Pigyl/Pyurf/Ormdl3/Pgap4/Tlcd3b/Agk/Elovl4/Tecr/Pla2g15/Mppe1/St8sia5/Pigz/Pgap3/Sgpp2	33
B3galt4		GO:0016482	cytosolic transport	30/2044	156/21806	0.000111534	0.0030246	0.00270909	Atp9a/Coro1a/Aktip/Rab6a/Dennd5a/Rab7/Syt4/Map2k1/Mapk3/Snf8/Vti1b/Snx3/Bet1l/Stx8/Becn1/Vps29/Slc66a2/Arl8b/Snx16/Sgsm2/Arl1/Cln5/Tmem87a/Ap1ar/Prepl/Trappc10/Rab21/Snx32/Rab5a/Sybu	30
B3gat2		GO:0032418	lysosome localization	21/2044	93/21806	0.000113993	0.0030678	0.00274778	Chga/Cplx2/Crhr1/Bloc1s1/Klc2/Lyn/Nr4a3/Rab3a/Hps6/Snapin/Stxbp1/Vamp8/Rabgef1/Lamtor1/Arl8b/Borcs5/Borcs6/Kxd1/Ndel1/Flcn/Pip4p1	21
B3gat3		GO:0009247	glycolipid biosynthetic process	16/2044	61/21806	0.000114018	0.0030678	0.00274778	Dpm1/Dpm2/B4galnt1/Pigf/St3gal3/St3gal2/Ugcg/B3galt4/B4galt6/Pigyl/Pyurf/Pgap4/Mppe1/St8sia5/Pigz/Pgap3	16
B4galnt1		GO:0009165	nucleotide biosynthetic process	37/2044	209/21806	0.000118028	0.00316334	0.00283335	Ak1/Ak4/Aldoa/Atp5c1/Atp5pb/Atp5g1/Atp5j/Atp5k/Bcl2l1/Guk1/Hprt/Pdk2/Map2k1/Atp5l/Atp5o/Mpc1/Mlycd/Atp5j2/Atp5d/Dnajc30/Cmpk1/Atp5e/Dmac2l/Ndufc2/Pdhb/Aspdh/Acot7/Mpc2/Atp5h/Nme3/Uqcc3/Ampd2/Antkmt/Flcn/Nmnat2/Atp5g3/Dlat	37
B4galt6		GO:0006465	signal peptide processing	2044-07-01	14/21806	0.000119305	0.00318516	0.0028529	Furin/Sec11c/Spcs1/Arxes1/Arxes2/Immp2l/Cln5	7
B4galt7		GO:0055082	cellular chemical homeostasis	113/2044	858/21806	0.000126514	0.00334071	0.00299222	Aplp2/App/Atox1/Atp1a1/Atp1b2/Atp6v1a/Atp6v0d1/Atp6v0c/Bad/Bnip3/Cacnb3/Calb2/Calm1/Calm2/Calm3/Cdk5/Chga/Coro1a/Crhr1/Cyb561/Dlg4/Fkbp1a/Gas6/Gng3/Got1/Grin1/Grin2c/Hk1/Kcnh1/Kcnk3/Lyn/Mt3/Nrxn1/Oprm1/Cdk16/Prkaca/Prkce/Ppp3ca/Ppp3cb/Prnp/Psen2/Ptprn/Ptprn2/Rab11b/Rab7/Nptn/Sgk1/Snapin/Stx4a/Abcc8/Xbp1/Mapk3/Slc9a3r1/Vsnl1/Bcap31/Atp6ap1/Ramp3/Fxyd1/Chp1/Vapb/Jph3/Tesc/Sv2a/Ndfip1/Clstn1/Asph/Gr…	113
B4gat1		GO:0006942	regulation of striated muscle contraction	20/2044	87/21806	0.000126586	0.00334071	0.00299222	Adora1/Atp1a1/Calm1/Calm2/Calm3/Chga/Bscl2/Grcc10/Nr4a1/Jup/Pde4b/Sumo1/Fxyd1/Rangrf/Pkp2/Tmem38a/Ankrd39/Sri/Grk2/Slc8a3	20
B830017H08Rik		GO:1903509	liposaccharide metabolic process	20/2044	87/21806	0.000126586	0.00334071	0.00299222	Crem/Dpm1/Dpm2/B4galnt1/Hexa/Neu1/Pigf/Psap/St3gal3/St3gal2/Ugcg/B3galt4/B4galt6/Pigyl/Pyurf/Pgap4/Mppe1/St8sia5/Pigz/Pgap3	20
Bad		GO:0052651	monoacylglycerol catabolic process	2044-05-01	7/21806	0.000128654	0.00338232	0.00302949	Faah/Mgll/Abhd6/Abhd12/Abhd16a	5
Bag1		GO:0031400	negative regulation of protein modification process	75/2044	523/21806	0.000133594	0.00349885	0.00313387	Bag1/Cdk5/Cry1/Ctbp1/Dvl1/Dmtn/Epm2a/Fkbp8/Itgb1bp1/Lyn/Ppp1r15a/Gadd45b/Nck1/Nxn/Ocln/Sqstm1/Kat2b/Prkce/Prkcz/Pkib/Pkig/Ppp5c/Prkar1b/Mapk8ip1/Prnp/Psen2/Dusp1/Sirpa/Sh3gl2/Smpd1/Phf1/Ube2b/Xbp1/Spry2/Spry4/Lats2/Myadm/Ldlrad4/Ensa/Tmem59/Chp1/Pard6a/Rabgef1/Dnajb2/Sirt3/Gskip/Vps28/Dab2ip/Rasip1/Hexim2/Dusp3/Camk2n2/Pik3cb/Rasd2/Ppp1r11/Sh3bp5l/Dnaja3/Dtnbp1/Inpp5f/Snx25/Otub1/Prkag2/Grk2/Adar…	75
Barhl2		GO:0044087	regulation of cellular component biogenesis	127/2044	987/21806	0.000136869	0.00357102	0.00319851	Chrnb2/App/Bdnf/Capza2/Cbln1/Chga/Coro1a/Dmtn/Epn1/Grb2/Grin1/Hras/Hspa1b/Ica1/Itgb1bp1/Limk2/Map4/Napb/Nck1/Neurl1a/Nrxn1/Pak1/Palm/Kat2b/Prkaca/Prkce/Prkcz/Ppm1a/Psen2/Rab3a/Rab7/Sgk1/Snap91/Stxbp1/Sdc1/Thra/Tpm1/Tubb4a/Sumo1/Ulk1/Nr1h2/Vdac2/Wnt7a/Plek2/Snf8/Lcmt1/Dlc1/Myadm/Ldlrad4/Ift20/Becn1/Stx1b/Arl2/Tmeff2/Stub1/Dnajb2/Rangrf/Shank3/Crbn/Mkks/Ralb/Sirt3/Clstn1/Dynlt2b/Rgcc/Sar1b/Ormdl3/M…	127
Bbc3		GO:0032469	endoplasmic reticulum calcium ion homeostasis	2044-10-01	28/21806	0.000138112	0.00357638	0.0032033	App/Psen2/Bcap31/Grina/Fis1/Tmtc4/Kctd17/Selenok/Bbc3/Rap1gds1	10
Bbip1		GO:0044342	type B pancreatic cell proliferation	2044-10-01	28/21806	0.000138112	0.00357638	0.0032033	Bad/Nr4a1/Igfbp5/Nr4a3/Ptprn/Fmc1/Wdr13/Sidt2/Nr1d1/Sgpp2	10
Bbs5		GO:0099173	postsynapse organization	36/2044	203/21806	0.000139746	0.00360514	0.00322907	App/Arc/Camk2b/Cbln1/Cdk5/Dlg4/Dvl1/Efna1/Glrb/Grin1/Nrxn1/Nrxn2/Prnp/Lgmn/Rheb/Rph3a/Sema3f/Wnt7a/Rapgef4/Shank3/Rer1/Zdhhc2/Chmp4b/Tmem108/Dnaja3/Dtnbp1/Dgkz/Mfn2/Ntng2/Lrrc4/Abhd17a/Arhgap44/Nlgn2/Lzts3/Lhfpl4/Lrrc4b	36
BC002163		GO:0042157	lipoprotein metabolic process	26/2044	129/21806	0.00014141	0.00362192	0.0032441	Ctsd/Dpm1/Dpm2/Pigf/Ppm1a/Ppm1b/Ugcg/Zdhhc8/Porcn/Wdr45/Pigyl/Pyurf/Pgap4/Zdhhc2/Golga7b/Wipi2/Abhd12/Clip3/Selenok/Map6d1/Abhd17a/Zdhhc14/Mppe1/Pigz/Pgap3/Zdhhc18	26
BC003965		GO:0090199	regulation of release of cytochrome c from mitochondria	14/2044	50/21806	0.000141448	0.00362192	0.0032441	Bad/Bcl2l2/Bnip3/Lmna/Higd1a/Mllt11/Moap1/Ghitm/Pam16/Pink1/Fam162a/Mff/Mfn2/Bbc3	14
BC005624		GO:1900271	regulation of long-term synaptic potentiation	15/2044	56/21806	0.000143236	0.00364063	0.00326086	Adora1/App/Arc/Calb2/Cyp46a1/Sqstm1/Pak1/Prnp/Lgmn/Rab3a/Nptn/Shank3/Paip2/Zdhhc2/Crtc1	15
BC029214		GO:2000649	regulation of sodium ion transmembrane transporter activity	15/2044	56/21806	0.000143236	0.00364063	0.00326086	Fgf12/Fgf14/Scn1b/Slc9a3r1/Fxyd1/Chp1/Fxyd7/Rangrf/Tesc/Stoml1/Scn2b/Neto2/Slmap/Glrx/Cnksr3	15
BC029722		GO:0097190	apoptotic signaling pathway	86/2044	620/21806	0.000144206	0.0036518	0.00327086	Acvr1/Acvr1b/Atpif1/Bad/Bcl2l1/Bcl2l2/Bdnf/Bnip3/Camk2b/Ei24/Gclm/Hint1/Hras/Inhbb/Itm2b/Lmna/Mif/Nck1/Nr4a2/Pdk2/Polb/Mapk8ip1/Psen2/Ralbp1/Scg2/Siah2/Stx4a/Tnfsf12/Dedd/Vdac2/Xbp1/Faim/Map2k1/Map3k5/Slc9a3r1/Serinc3/Bcap31/Tnfrsf12a/Zfp385a/Fbxw7/Becn1/Higd1a/Mtch2/Mllt11/Perp/Moap1/Itm2c/Arl6ip5/Ghitm/Grina/Fis1/Pam16/Ptpmt1/Cdip1/Gskip/Shisa5/Ndufa13/Dedd2/Erp29/Rnf41/Coa8/Ndufs3/Mul1/Tmem109…	86
BC031181		GO:0001933	negative regulation of protein phosphorylation	54/2044	348/21806	0.000156686	0.00395332	0.00354093	Bag1/Dvl1/Dmtn/Epm2a/Fkbp8/Itgb1bp1/Lyn/Ppp1r15a/Gadd45b/Nck1/Ocln/Kat2b/Prkcz/Pkib/Pkig/Ppp5c/Prkar1b/Mapk8ip1/Prnp/Psen2/Dusp1/Sirpa/Sh3gl2/Smpd1/Ube2b/Xbp1/Spry2/Spry4/Lats2/Myadm/Ldlrad4/Chp1/Pard6a/Rabgef1/Gskip/Dab2ip/Rasip1/Hexim2/Dusp3/Camk2n2/Pik3cb/Sh3bp5l/Dnaja3/Dtnbp1/Inpp5f/Snx25/Prkag2/Grk2/Adarb1/Slc8a3/Spred2/Cnksr3/Zfyve28/Cadm4	54
BC037704		GO:0006612	protein targeting to membrane	24/2044	116/21806	0.000165016	0.00414828	0.00371555	Adora1/Cacnb3/Cacng2/Cdk5/Dmtn/Hras/Itgb1bp1/Pak1/Pex16/Prnp/Srp14/Get3/Rabgef1/Srp19/Fis1/Mtcl1/Sec62/Zdhhc2/Golga7b/Chmp4b/Mff/Rab3ip/Zdhhc14/Zdhhc18	24
BC051226		GO:0006743	ubiquinone metabolic process	2044-08-01	19/21806	0.000172448	0.00431936	0.00386879	Coq7/Coq5/Ndufa9/Coq8a/Coq10b/Coq9/Coq2/Coq10a	8
Bcap29		GO:1901293	nucleoside phosphate biosynthetic process	37/2044	213/21806	0.000175707	0.00438024	0.00392331	Ak1/Ak4/Aldoa/Atp5c1/Atp5pb/Atp5g1/Atp5j/Atp5k/Bcl2l1/Guk1/Hprt/Pdk2/Map2k1/Atp5l/Atp5o/Mpc1/Mlycd/Atp5j2/Atp5d/Dnajc30/Cmpk1/Atp5e/Dmac2l/Ndufc2/Pdhb/Aspdh/Acot7/Mpc2/Atp5h/Nme3/Uqcc3/Ampd2/Antkmt/Flcn/Nmnat2/Atp5g3/Dlat	37
Bcap31		GO:1903578	regulation of ATP metabolic process	20/2044	89/21806	0.000176151	0.00438024	0.00392331	Ak4/App/Atpif1/Bcl2l1/Cox7a2/Map2k1/Arl2/Mtch2/Dnajc30/Prxl2c/Fis1/Uqcc2/Ndufc2/Pink1/Slc25a33/Gadd45gip1/Prkag2/Antkmt/Flcn/Slc2a6	20
Bckdhb		GO:0061025	membrane fusion	30/2044	160/21806	0.000178471	0.00442198	0.0039607	Coro1a/Cplx1/Cplx2/Gas6/Rab3a/Rab7/Snap25/Snapin/Stx3/Stx4a/Stxbp1/Syt1/Syt3/Syt4/Tpst2/Vamp1/Vamp2/Vamp8/Vamp4/Vti1b/Stx8/Stx1b/Chp1/Syt9/Arl8b/Yipf4/Prrt2/Syt13/Snph/Fer1l5	30
Bcl2l1		GO:0045921	positive regulation of exocytosis	22/2044	103/21806	0.000187916	0.00463931	0.00415536	Rab27a/Bcl2l1/Cdk5/Cdk5r2/Crhr1/Rab3a/Rab7/Stx4a/Stxbp1/Sdc1/Syt1/Syt4/Vamp8/Vsnl1/Snf8/Atp6ap1/Scamp5/Syt9/Glrx/Rab15/Cacna1i/Rab5a	22
Bcl2l15		GO:1903532	positive regulation of secretion by cell	55/2044	359/21806	0.000191473	0.00471023	0.00421888	Chrnb2/Apbb1/Rab27a/Bad/Bcl2l1/Bsg/Cdk5/Cdk5r2/Crhr1/Inhbb/Mif/Pfkm/Prkce/Ppp3cb/Rab3a/Rab7/Snap25/Stx4a/Stxbp1/Sdc1/Syt1/Syt4/Nr1h2/Vamp8/Nr0b2/Vsnl1/Snf8/Nell2/Gabbr1/Atp6ap1/Stx1b/Rapgef4/Pard6a/Scamp5/Syt9/Ier3ip1/Rgcc/Golph3/Pink1/Selenot/Mpc2/C2cd2l/Glrx/Dtnbp1/Rab15/Sri/Grk2/Mfn2/Mcu/Nlgn2/Apbb3/Gpr68/Cacna1i/Rab5a/Sybu	55
Bcl2l2		GO:0099637	neurotransmitter receptor transport	2044-10-01	29/21806	0.000193184	0.00473541	0.00424143	Cacng2/Cplx1/Snap25/Stx3/Stx4a/Vamp2/Mapk10/Stx1b/Clstn1/Arhgap44	10
Bcl6		GO:0050885	neuromuscular process controlling balance	17/2044	70/21806	0.000196627	0.00480272	0.00430172	Aplp2/App/Camk2b/Dlg4/Ei24/Grin2c/Hexa/Nr4a3/Nrxn1/Psap/Jph3/Shank3/Ap1s2/Bloc1s4/Nlgn2/Rbfox1/Jph4	17
Bcl7b		GO:0016311	dephosphorylation	53/2044	343/21806	0.000199714	0.00486087	0.00435381	Adora1/Calm1/Calm2/Calm3/Dusp2/Epm2a/Ppp1r15a/Nck1/Dusp8/Ppm1a/Ppm1b/Ppp3ca/Ppp3cb/Ppp3cc/Ppp3r1/Ppp5c/Dusp1/Ptprn/Ptprn2/Smpd1/Bpnt1/Ptpn21/Dlc1/Nt5c/Mtmr7/Impa1/Ensa/Chp1/Pdxp/Ptpmt1/Ppp1r2/Pgp/Nanp/Dusp28/Pink1/Ssu72/Dusp16/Ppp6r2/Dusp3/Pip4p2/Ppp1r11/Hdhd2/Inpp5f/Fbxw11/Ptpa/Ppp1r9b/Pip4p1/Mtmr6/Ppp2r5b/Pxylp1/Dusp5/Ppp6r1/Sgpp2	53
Bdnf		GO:0070997	neuron death	63/2044	427/21806	0.000202707	0.00490002	0.00438887	Aatk/Ache/Adora1/Prdx3/App/Atp5g1/Bad/Bag1/Bcl2l1/Bdnf/Bnip3/Cdk5/Chga/Coro1a/Crhr1/Dnajc5/Atn1/Egr1/Elk1/En2/Eno2/Fos/Gclm/Grin1/Hras/Mt3/Ndufs4/Nr4a3/Nr4a2/Polb/Ppp5c/Prnp/Lgmn/Ralbp1/Stxbp1/Tyro3/Vegfb/Map2k4/Map3k12/Map3k5/Fbxw7/Chp1/Kcnip3/Arl6ip5/Nenf/Fis1/Pink1/Fam162a/Tmtc4/Faim2/Chmp4b/Dtnbp1/Sncb/Adarb1/Egln2/Oxr1/Mfn2/Bbc3/Ncoa7/Cdc34/Tmem259/Agap2/Gpr75	63
Becn1		GO:0098927	vesicle-mediated transport between endosomal compartments	2044-12-01	40/21806	0.000205065	0.00490002	0.00438887	Coro1a/Aktip/Rab7/Map2k1/Mapk3/Snf8/Snx3/Stx8/Becn1/Snx16/Rab21/Rab5a	12
Bend6		GO:0010807	regulation of synaptic vesicle priming	2044-06-01	11/21806	0.000205349	0.00490002	0.00438887	Napb/Rab3a/Stxbp1/Stx1b/Napa/Rims1	6
Bet1l		GO:0061669	spontaneous neurotransmitter secretion	2044-06-01	11/21806	0.000205349	0.00490002	0.00438887	Rph3a/Syt1/Stx1b/Doc2g/Rims1/Rims2	6
Bhlhe41		GO:0061469	regulation of type B pancreatic cell proliferation	2044-07-01	15/21806	0.00020559	0.00490002	0.00438887	Nr4a1/Nr4a3/Ptprn/Fmc1/Wdr13/Nr1d1/Sgpp2	7
Bicdl1		GO:1901841	regulation of high voltage-gated calcium channel activity	2044-07-01	15/21806	0.00020559	0.00490002	0.00438887	Cacnb3/Calm1/Calm3/Fgf14/Nipsnap2/Pde4b/Sri	7
Blcap		GO:0043270	positive regulation of ion transport	51/2044	327/21806	0.000207241	0.00492233	0.00440885	Chrnb2/Adora1/Arc/Atp1b2/Cacnb3/Cacng2/Calm1/Calm2/Calm3/Cdk5/Cox17/Fgf12/Fgf14/Nipsnap2/Grin1/Ifngr1/Ifngr2/Kcnc1/Kcnh2/Kcnj11/Mif/Ndufa4/Scn1b/Sgk1/Stxbp1/Abcc8/Syt1/Syt4/Sumo1/Vamp8/Rgs7/Slc9a3r1/Gabbr1/Ramp3/Fxyd1/Chp1/Tesc/Shank3/Slc9a3r2/Asph/Coa8/Pink1/Vmp1/Glrx/Dtnbp1/Orai1/Sri/Antkmt/Cnksr3/Amigo1/Nat8l	51
Bloc1s1		GO:0009135	purine nucleoside diphosphate metabolic process	21/2044	97/21806	0.000213799	0.00504331	0.00451721	Ak1/Aldoa/App/Bad/Eno2/Eno3/Galt/Guk1/Hk1/Khk/Pfkm/Pgam1/Tpi1/Arl2/Mtch2/Prxl2c/Nudt9/Gale/Prkag2/Nudt18/Slc2a6	21
Bloc1s4		GO:0009179	purine ribonucleoside diphosphate metabolic process	21/2044	97/21806	0.000213799	0.00504331	0.00451721	Ak1/Aldoa/App/Bad/Eno2/Eno3/Galt/Guk1/Hk1/Khk/Pfkm/Pgam1/Tpi1/Arl2/Mtch2/Prxl2c/Nudt9/Gale/Prkag2/Nudt18/Slc2a6	21
Blvra		GO:0051129	negative regulation of cellular component organization	96/2044	717/21806	0.000223381	0.00525135	0.00470355	Aatk/Bcl2l2/Bnip3/Capza2/Cbln1/Cdk5/Coro1a/Dlg4/Efna1/Dmtn/Itgb1bp1/Limk2/Lmna/Mt3/Map4/Neurod2/Nrxn1/Kat2b/Prkcz/Ppm1a/Ppp3ca/Prnp/Psen2/Dennd5a/Sema3f/Sema4f/Sema6b/Sgk1/Snapin/Stxbp1/Syt4/Thra/Tpm1/Tubb4a/Ulk1/Nr1h2/Vdac2/Pacsin1/Spry2/Lcmt1/Dlc1/Myadm/Ldlrad4/Zwint/Becn1/Higd1a/Tmeff2/Rabgef1/Scamp5/Dnajb2/Shank3/Crbn/Mkks/Itm2c/Rtn4r/Ghitm/Pam16/Oma1/Pfdn1/Bmerb1/Rnf41/Mul1/Ankrd13d/Trim37/P…	96
Bmp5		GO:0032388	positive regulation of intracellular transport	33/2044	185/21806	0.00023197	0.00542161	0.00485605	Cacnb3/Cd81/Cdk5/Gas6/Hras/Itgb1bp1/Jup/Oaz1/Oaz2/Pak1/Prkaca/Ppm1a/Prnp/Vamp2/Xbp1/Bcap31/Fbxw7/Camk1/Asph/Tomm7/Sar1b/Fis1/Tbc1d20/Borcs5/Caly/Mtcl1/Zdhhc2/B3gat3/Mff/Ldlrap1/Bbc3/Rab21/Fez1	33
Bmyc		GO:0032989	cellular component morphogenesis	110/2044	844/21806	0.000232197	0.00542161	0.00485605	Aatk/Ache/Chrnb2/Acta1/Apbb1/App/Arc/Atp5g1/Bcl2l1/Bdnf/Bsg/Camk2b/Cdk5/Coq7/Dclk1/Dlg4/Dvl1/Efna1/Etv1/Gas7/Grcc10/Grin1/Hprt/Kif5c/Mt3/Mybpc3/Nefm/Nr4a3/Nr4a2/Pak1/Pip5k1c/Pitpna/Prkcz/Ppp3ca/Rab3a/Scn1b/Nptn/Sema3f/Sema4f/Sema6b/Sgk1/Sh3gl2/Snap91/Stxbp1/Syt1/Syt3/Syt4/Tcap/Tiam1/Tpm1/Ulk1/Wnt7a/Mgll/Pacsin1/Map2k1/Ss18l2/Tnfrsf12a/Sult4a1/Cspg5/Cntn6/Olfm1/B4galt6/Lgi1/Shank3/Rtn4r/Fis1/Plekh…	110
Bnip3		GO:0006650	glycerophospholipid metabolic process	44/2044	272/21806	0.000243265	0.00566083	0.00507032	Dpm1/Dpm2/Bscl2/Pdgfa/Pigf/Pip5k1c/Pip5k1b/Ptdss1/Nr1h2/Bpnt1/Serinc3/Ptdss2/Cdipt/Mtmr7/Agpat1/Impa1/Serinc1/Abhd8/Abhd6/Pigyl/Pyurf/Ptpmt1/Pgap4/Pgp/Pcyt2/Pip4p2/Pgs1/Pik3cb/Abhd12/Lpcat4/Cept1/Inpp5f/Dgkz/Ttc7b/Socs7/Pla2g15/Abhd16a/Pip4p1/Mtmr6/Mppe1/Dgkd/Pigz/Plch2/Pgap3	44
Bola3		GO:0097193	intrinsic apoptotic signaling pathway	48/2044	305/21806	0.000253306	0.00587466	0.00526184	Bad/Bcl2l1/Bcl2l2/Bnip3/Ei24/Hint1/Hras/Mif/Nck1/Pdk2/Polb/Mapk8ip1/Ralbp1/Vdac2/Xbp1/Map2k1/Map3k5/Slc9a3r1/Serinc3/Bcap31/Zfp385a/Fbxw7/Becn1/Mtch2/Mllt11/Perp/Moap1/Arl6ip5/Grina/Fis1/Ptpmt1/Cdip1/Gskip/Shisa5/Erp29/Coa8/Ndufs3/Tmem109/Pink1/Dab2ip/Plekhf1/Pik3cb/Wwox/Selenok/Selenos/Bbc3/Flcn/Zfp385b	48
Borcs5		GO:0071277	cellular response to calcium ion	18/2044	78/21806	0.000257067	0.00594188	0.00532205	Dmtn/Fos/Junb/Jund/Kcnh1/Krt10/Neurod2/Nrxn1/Lgmn/Smpd1/Syt1/Syt3/Syt4/Syt9/Asph/Syt13/Mcoln1/Syt12	18
Borcs6		GO:0048490	anterograde synaptic vesicle transport	2044-08-01	20/21806	0.00026386	0.00601811	0.00539033	Ap3s1/Bloc1s1/Snapin/Ap3m2/Borcs5/Dtnbp1/Bloc1s4/Madd	8
Borcs7		GO:0099514	synaptic vesicle cytoskeletal transport	2044-08-01	20/21806	0.00026386	0.00601811	0.00539033	Ap3s1/Bloc1s1/Snapin/Ap3m2/Borcs5/Dtnbp1/Bloc1s4/Madd	8
Bphl		GO:0099517	synaptic vesicle transport along microtubule	2044-08-01	20/21806	0.00026386	0.00601811	0.00539033	Ap3s1/Bloc1s1/Snapin/Ap3m2/Borcs5/Dtnbp1/Bloc1s4/Madd	8
Bpnt1		GO:0140448	signaling receptor ligand precursor processing	2044-08-01	20/21806	0.00026386	0.00601811	0.00539033	Cpe/Pcsk2/Furin/Pcsk4/Scg5/Pcsk1n/Atp6ap2/Ece2	8
Brdt		GO:0031344	regulation of cell projection organization	99/2044	748/21806	0.000272432	0.00619312	0.00554708	Aatk/Ache/Chrnb2/Apbb1/App/Arc/Atp1b2/Atp5g1/Bdnf/Bmp5/Camk2b/Cdk5/Dlg4/Dvl1/Efna1/Dmtn/Grin1/Hras/Kif3c/Limk2/Lyn/Mt3/Map4/Nck1/Neu1/Neurl1a/Nefm/Nrxn1/Pak1/Palm/Ppp3ca/Prnp/Dennd5a/Scn1b/Nptn/Sema3f/Sema4f/Sema6b/Sgk1/Snap25/Snapin/Snap91/Tiam1/Ulk1/Wnt7a/Pacsin1/Spry2/Map2k1/Ss18l2/Plek2/Tnfrsf12a/Camk1/Snx3/Ift20/Rapgef4/Shank3/Itm2c/Gprc5b/Rtn4r/Dynlt2b/Parp6/Retreg3/Dab2ip/Fuz/Kctd17/Rnf6/F…	99
Bri3		GO:0000266	mitochondrial fission	13/2044	47/21806	0.000277404	0.00628538	0.00562972	Bnip3/Ralbp1/Mtch2/Fis1/Slc25a46/Mtfp1/Mul1/Pink1/Cox10/Mff/Mfn2/Mcu/Cyrib	13
Brinp1		GO:0009132	nucleoside diphosphate metabolic process	24/2044	120/21806	0.000282923	0.00638942	0.00572291	Ak1/Ak4/Aldoa/App/Bad/Eno2/Eno3/Galt/Guk1/Hk1/Khk/Pfkm/Pgam1/Tpi1/Arl2/Mtch2/Prxl2c/Cmpk1/Entpd4/Nudt9/Gale/Prkag2/Nudt18/Slc2a6	24
Brms1l		GO:0006941	striated muscle contraction	31/2044	172/21806	0.000292745	0.00658962	0.00590222	Adora1/Aldoa/Atp1a1/Calm1/Calm2/Calm3/Chga/Bscl2/Grcc10/Nr4a1/Jup/Kcnh2/Mybpc3/Pde4b/Psen2/Scn1b/Tcap/Tnnc1/Tpm1/Sumo1/Vegfb/Fxyd1/Rangrf/Pkp2/Myh14/Scn2b/Tmem38a/Ankrd39/Sri/Grk2/Slc8a3	31
Brsk1		GO:0048812	neuron projection morphogenesis	94/2044	706/21806	0.000313681	0.00703053	0.00629714	Aatk/Ache/Chrnb2/Apbb1/App/Arc/Atp5g1/Bdnf/Bsg/Camk2b/Cdk5/Dclk1/Dlg4/Dvl1/Efna1/Etv1/Gas7/Grcc10/Grin1/Hprt/Kif5c/Mt3/Nefm/Nr4a3/Nr4a2/Pak1/Pip5k1c/Pitpna/Prkcz/Ppp3ca/Rab3a/Scn1b/Nptn/Sema3f/Sema4f/Sema6b/Sgk1/Sh3gl2/Snap91/Stxbp1/Syt1/Syt3/Syt4/Tiam1/Ulk1/Wnt7a/Mgll/Pacsin1/Map2k1/Ss18l2/Tnfrsf12a/Sult4a1/Cntn6/Olfm1/B4galt6/Lgi1/Shank3/Rtn4r/Parp6/Slc25a46/Kirrel3/Mul1/Nrn1/Dab2ip/Flrt3/Als2/…	94
Bscl2		GO:0120035	regulation of plasma membrane bounded cell projection organization	97/2044	733/21806	0.000314373	0.00703053	0.00629714	Aatk/Ache/Chrnb2/Apbb1/App/Arc/Atp1b2/Atp5g1/Bdnf/Bmp5/Camk2b/Cdk5/Dvl1/Efna1/Dmtn/Grin1/Hras/Kif3c/Limk2/Lyn/Mt3/Map4/Nck1/Neu1/Neurl1a/Nefm/Nrxn1/Pak1/Palm/Ppp3ca/Prnp/Dennd5a/Scn1b/Nptn/Sema3f/Sema4f/Sema6b/Sgk1/Snap25/Snapin/Snap91/Tiam1/Ulk1/Wnt7a/Pacsin1/Map2k1/Ss18l2/Plek2/Tnfrsf12a/Camk1/Snx3/Ift20/Rapgef4/Shank3/Itm2c/Gprc5b/Rtn4r/Dynlt2b/Parp6/Retreg3/Dab2ip/Fuz/Kctd17/Rnf6/Fbxo31/Slitr…	97
Bsg		GO:0034764	positive regulation of transmembrane transport	41/2044	251/21806	0.000316115	0.00704659	0.00631152	Ak1/Arc/Atp1b2/Cacnb3/Cacng2/Calm1/Calm2/Calm3/Cdk5/Cox17/Fgf14/Nipsnap2/Ifngr1/Ifngr2/Kcnc1/Kcnh2/Kcnj11/Ndufa4/Nr4a3/Ocln/Abcc8/Sumo1/Rgs7/Slc9a3r1/Ramp3/Fxyd1/Chp1/Tesc/Shank3/Slc9a3r2/Asph/Coa8/Vmp1/Clip3/Glrx/Sri/Mfn2/Antkmt/Cnksr3/Amigo1/Azin2	41
Btbd3		GO:0090128	regulation of synapse maturation	2044-07-01	16/21806	0.000335956	0.00745548	0.00667775	Camk2b/Neurl1a/Neurod2/Nrxn1/Clstn1/Dab2ip/Adgrl1	7
Btbd6		GO:0099518	vesicle cytoskeletal trafficking	17/2044	73/21806	0.000336622	0.00745548	0.00667775	Ap3s1/Dync1i1/F8a/Bloc1s1/Prkcz/Snapin/Syt4/Map2k1/Ap3m2/Borcs5/Bicdl1/Ndel1/Dtnbp1/Fbxw11/Bloc1s4/Madd/Sybu	17
Btg1		GO:0072595	maintenance of protein localization in organelle	2044-12-01	42/21806	0.000340158	0.00750964	0.00672627	Cdk5/Hk1/Arl2/Rer1/Pink1/Insig2/Chchd10/Arl2bp/Grk2/Os9/Tapt1/Ankrd13c	12
C030006K11Rik		GO:0048858	cell projection morphogenesis	96/2044	726/21806	0.00034585	0.00761091	0.00681697	Aatk/Ache/Chrnb2/Apbb1/App/Arc/Atp5g1/Bdnf/Bsg/Camk2b/Cdk5/Dclk1/Dlg4/Dvl1/Efna1/Etv1/Gas7/Grcc10/Grin1/Hprt/Kif5c/Mt3/Nefm/Nr4a3/Nr4a2/Pak1/Pip5k1c/Pitpna/Prkcz/Ppp3ca/Rab3a/Scn1b/Nptn/Sema3f/Sema4f/Sema6b/Sgk1/Sh3gl2/Snap91/Stxbp1/Syt1/Syt3/Syt4/Tiam1/Ulk1/Wnt7a/Mgll/Pacsin1/Map2k1/Ss18l2/Tnfrsf12a/Sult4a1/Cspg5/Cntn6/Olfm1/B4galt6/Lgi1/Shank3/Rtn4r/Plekho1/Parp6/Slc25a46/Kirrel3/Mul1/Nrn1/Dab2…	96
C1galt1c1		GO:0010269	response to selenium ion	2044-04-01	5/21806	0.000356158	0.00773886	0.00693157	Selenow/Mien1/Selenom/Selenov	4
C1qtnf4		GO:0019348	dolichol metabolic process	2044-04-01	5/21806	0.000356158	0.00773886	0.00693157	Dpm1/Dpm2/Nus1/Srd5a3	4
C230004F18Rik		GO:0051596	methylglyoxal catabolic process	2044-04-01	5/21806	0.000356158	0.00773886	0.00693157	Hagh/Pnkd/Haghl/Glo1	4
C2cd2l		GO:0061727	methylglyoxal catabolic process to lactate	2044-04-01	5/21806	0.000356158	0.00773886	0.00693157	Hagh/Pnkd/Haghl/Glo1	4
Cables2		GO:0060074	synapse maturation	2044-10-01	31/21806	0.000359342	0.00778347	0.00697154	Camk2b/Neurl1a/Neurod2/Nrxn1/Palm/Clstn1/Dab2ip/Sez6l2/Sybu/Adgrl1	10
Cabp2		GO:0090316	positive regulation of intracellular protein transport	27/2044	144/21806	0.000366588	0.00791555	0.00708983	Cacnb3/Cd81/Cdk5/Gas6/Hras/Itgb1bp1/Jup/Oaz1/Oaz2/Pak1/Prkaca/Ppm1a/Prnp/Vamp2/Xbp1/Bcap31/Fbxw7/Camk1/Asph/Tomm7/Sar1b/Fis1/Mtcl1/Zdhhc2/B3gat3/Mff/Bbc3	27
Cacna1i		GO:1902305	regulation of sodium ion transmembrane transport	16/2044	67/21806	0.000368336	0.00792843	0.00710137	Atp1b2/Fgf12/Fgf14/Scn1b/Slc9a3r1/Fxyd1/Chp1/Fxyd7/Rangrf/Tesc/Stoml1/Scn2b/Neto2/Slmap/Glrx/Cnksr3	16
Cacnb3		GO:0045732	positive regulation of protein catabolic process	37/2044	221/21806	0.000371971	0.00798174	0.00714912	App/Atpif1/Cd81/Dvl1/Hspa1b/Nsf/Oaz1/Oaz2/Psen2/Rab7/Rad23a/Tnfsf12/Sumo1/Xbp1/Bcap31/Snf8/Fbxw7/Stub1/Rnf14/Dnajb2/Ndfip1/Vps28/Agtpbp1/Rnf41/Fam122a/Dab2ip/Rnf19b/Ddrgk1/Pacsin3/Zfand2a/Egln2/Hspa1a/Tmem259/Zer1/Fbxl5/Gga3/Rnft2	37
Cacng2		GO:0007042	lysosomal lumen acidification	2044-06-01	12/21806	0.00037809	0.00808784	0.00724415	Atp6v0c/Snapin/Tmem9/Atp6ap2/Tmem199/Cln5	6
Cadm3		GO:0035773	insulin secretion involved in cellular response to glucose stimulus	20/2044	94/21806	0.000381112	0.00812724	0.00727944	Bad/Nrxn1/Cdk16/Prkce/Ppp3cb/Ptprn/Ptprn2/Rab11b/Stx4a/Vsnl1/Ptpmt1/Selenot/Mpc2/C2cd2l/Hmgn3/Sri/Sidt2/Nr1d1/Gpr68/Sybu	20
Cadm4		GO:0060048	cardiac muscle contraction	25/2044	130/21806	0.000400343	0.00849669	0.00761035	Adora1/Atp1a1/Calm1/Calm2/Calm3/Chga/Jup/Kcnh2/Mybpc3/Pde4b/Psen2/Scn1b/Tcap/Tnnc1/Tpm1/Sumo1/Vegfb/Fxyd1/Rangrf/Pkp2/Scn2b/Tmem38a/Ankrd39/Sri/Grk2	25
Calb2		GO:0042326	negative regulation of phosphorylation	58/2044	395/21806	0.000401538	0.00849669	0.00761035	Prdx3/Bag1/Dvl1/Dmtn/Epm2a/Fkbp8/Itgb1bp1/Lyn/Ppp1r15a/Gadd45b/Nck1/Ocln/Kat2b/Prkcz/Pkib/Pkig/Ppp5c/Prkar1b/Mapk8ip1/Prnp/Psen2/Dusp1/Sirpa/Sh3gl2/Smpd1/Ube2b/Xbp1/Spry2/Spry4/Lats2/Myadm/Ldlrad4/Chp1/Mtch2/Pard6a/Rabgef1/Gskip/Dab2ip/Cox11/Rasip1/Hexim2/Dusp3/Camk2n2/Pik3cb/Sh3bp5l/Dnaja3/Dtnbp1/Inpp5f/Snx25/Prkag2/Grk2/Adarb1/Slc8a3/Spred2/Cnksr3/Pik3ip1/Zfyve28/Cadm4	58
Calm1		GO:0050801	ion homeostasis	107/2044	829/21806	0.000402137	0.00849669	0.00761035	Adora1/Ank1/Aplp2/App/Atox1/Atp1a1/Atp1b2/Atp6v1a/Atp6v0d1/Atp6v0c/Bnip3/Cacnb3/Calb2/Calm1/Calm2/Calm3/Car4/Cdk5/Chga/Coro1a/Comt/Crhr1/Cyb561/Dlg4/Fech/Fgf12/Fkbp1a/Gclm/Gng3/Got1/Grin1/Grin2c/Kcnh1/Kcnh2/Kcnk3/Lyn/Mt3/Oprm1/Pdk2/Prkce/Prnp/Psen2/Rab7/Scn1b/Nptn/Sgk1/Snapin/Mapk3/Slc9a3r1/Bcap31/Atp6ap1/Ramp3/Fxyd1/Chp1/Vapb/Mllt11/Jph3/Rangrf/Tesc/Slc22a17/Sv2a/Ndfip1/Clstn1/Asph/Grina/Tmem9/A…	107
Calm2		GO:0034976	response to endoplasmic reticulum stress	41/2044	254/21806	0.000406575	0.00856419	0.00767081	App/Aup1/Bcl2l1/Ppp1r15a/Nck1/Nr1h2/Xbp1/Rnf103/Map3k5/Serinc3/Bcap31/Dnajb9/Fbxo6/Ube2j1/Stub1/Vapb/Scamp5/Dnajb2/Tmub1/Grina/Ubxn6/Erp29/Derl1/Ubac2/Dab2ip/Tmtc4/Serp2/Rnf121/Ddrgk1/Selenok/Jkamp/Nhlrc1/Ubxn8/Selenos/Bbc3/Tmem259/Os9/Fbxo44/Ficd/Fbxo27/Rnft2	41
Calm3		GO:0120039	plasma membrane bounded cell projection morphogenesis	95/2044	721/21806	0.000418214	0.00878249	0.00786634	Aatk/Ache/Chrnb2/Apbb1/App/Arc/Atp5g1/Bdnf/Bsg/Camk2b/Cdk5/Dclk1/Dlg4/Dvl1/Efna1/Etv1/Gas7/Grcc10/Grin1/Hprt/Kif5c/Mt3/Nefm/Nr4a3/Nr4a2/Pak1/Pip5k1c/Pitpna/Prkcz/Ppp3ca/Rab3a/Scn1b/Nptn/Sema3f/Sema4f/Sema6b/Sgk1/Sh3gl2/Snap91/Stxbp1/Syt1/Syt3/Syt4/Tiam1/Ulk1/Wnt7a/Mgll/Pacsin1/Map2k1/Ss18l2/Tnfrsf12a/Sult4a1/Cntn6/Olfm1/B4galt6/Lgi1/Shank3/Rtn4r/Plekho1/Parp6/Slc25a46/Kirrel3/Mul1/Nrn1/Dab2ip/Flr…	95
Caly		GO:0007032	endosome organization	14/2044	55/21806	0.000420314	0.00879977	0.00788181	Rab27a/Dnm1/Aktip/Sqstm1/Rab5c/Vamp4/Snx3/Tmem9/Lamtor1/Tmem127/Plekhf1/Als2/Rab5a/Tmcc1	14
Camk1		GO:0021695	cerebellar cortex development	16/2044	68/21806	0.000440318	0.00916286	0.00820703	Cbln1/Cdk5/Neurod2/Nrxn1/Psap/Ulk1/Uqcrq/Wnt7a/Map2k1/Cend1/Agtpbp1/Slc25a46/Trnp1/Faim2/Sez6l2/Dixdc1	16
Camk2b		GO:0061912	selective autophagy	16/2044	68/21806	0.000440318	0.00916286	0.00820703	Slc25a4/Aup1/Sqstm1/Rab7/Tex264/Ulk1/Mapk3/Atg13/Becn1/Tomm7/Rnf41/Retreg3/Pink1/Wipi2/Ddrgk1/Mfn2	16
Camk2n2		GO:0006470	protein dephosphorylation	39/2044	239/21806	0.000445653	0.00924595	0.00828146	Adora1/Calm1/Calm2/Calm3/Dusp2/Epm2a/Ppp1r15a/Nck1/Dusp8/Ppm1a/Ppm1b/Ppp3ca/Ppp3cb/Ppp3cc/Ppp3r1/Ppp5c/Dusp1/Ptprn/Ptprn2/Smpd1/Ptpn21/Dlc1/Ensa/Pdxp/Ptpmt1/Ppp1r2/Pgp/Dusp28/Pink1/Ssu72/Ppp6r2/Dusp3/Ppp1r11/Fbxw11/Ptpa/Ppp1r9b/Ppp2r5b/Dusp5/Ppp6r1	39
Camkk1		GO:0007416	synapse assembly	33/2044	192/21806	0.000465494	0.0096286	0.00862419	Ache/Chrnb2/App/Bdnf/Cbln1/Cdk5/Dvl1/Grin1/Nrxn1/Nrxn2/Nrxn3/Nptn/Wnt7a/Shank3/Clstn1/Slc25a46/Kirrel3/Flrt3/Slitrk1/Ntng2/Lrrc4/Lrrtm3/Nlgn2/Amigo1/Adgrb2/Lrfn3/Gpm6a/Fbxo45/Lhfpl4/Lrrc4b/Negr1/Adgrl1/Lrrc24	33
Camkk2		GO:0042982	amyloid precursor protein metabolic process	17/2044	75/21806	0.000471973	0.00973338	0.00871804	App/Efna1/Flot2/Ifngr1/Itm2b/Lyn/Prnp/Psen2/Rtn3/Olfm1/Itm2c/Psenen/Tmcc2/Ldlrap1/Rtn1/Lrrtm3/Gga3	17
Camta2		GO:1904064	positive regulation of cation transmembrane transport	30/2044	169/21806	0.000474077	0.00974759	0.00873077	Arc/Atp1b2/Cacnb3/Cacng2/Calm1/Calm2/Calm3/Cdk5/Fgf14/Nipsnap2/Ifngr1/Ifngr2/Kcnc1/Kcnh2/Kcnj11/Abcc8/Sumo1/Rgs7/Ramp3/Fxyd1/Chp1/Tesc/Shank3/Asph/Vmp1/Glrx/Sri/Antkmt/Cnksr3/Amigo1	30
Cap2		GO:0043457	regulation of cellular respiration	15/2044	62/21806	0.000479164	0.00982285	0.00879818	Ak4/Bnip3/Cox7a2/Cycs/Prkaca/Cisd1/Arl2/Iscu/Uqcc2/Pink1/Slc25a33/Chchd4/Gadd45gip1/Mfn2/Flcn	15
Capns1		GO:0046474	glycerophospholipid biosynthetic process	29/2044	162/21806	0.000506569	0.0103538	0.00927377	Dpm1/Dpm2/Bscl2/Pdgfa/Pigf/Pip5k1c/Pip5k1b/Ptdss1/Bpnt1/Ptdss2/Cdipt/Agpat1/Impa1/Abhd8/Pigyl/Pyurf/Ptpmt1/Pgap4/Pcyt2/Pgs1/Pik3cb/Cept1/Dgkz/Ttc7b/Socs7/Mppe1/Dgkd/Pigz/Pgap3	29
Capza2		GO:1903533	regulation of protein targeting	14/2044	56/21806	0.000512673	0.0104476	0.00935776	Atpif1/Cacnb3/Cdk5/Dmtn/Hras/Itgb1bp1/Pak1/Prnp/Fbxw7/Tomm7/Fis1/Mtcl1/Pink1/Mff	14
Car10		GO:0099601	regulation of neurotransmitter receptor activity	16/2044	69/21806	0.000524055	0.0106368	0.00952717	App/Arc/Cacng2/Dlg4/Ifngr1/Ifngr2/Nrxn1/Oprm1/Rph3a/Shank3/Neto2/Nlgn2/Dlgap1/Prrt1/Shisa8/Npcd	16
Car11		GO:0098814	spontaneous synaptic transmission	2044-07-01	17/21806	0.000525043	0.0106368	0.00952717	App/Rph3a/Syt1/Stx1b/Doc2g/Rims1/Rims2	7
Car15		GO:0045022	early endosome to late endosome transport	2044-11-01	38/21806	0.000527688	0.010659	0.00954709	Aktip/Rab7/Map2k1/Mapk3/Snf8/Snx3/Stx8/Becn1/Snx16/Rab21/Rab5a	11
Car4		GO:0046467	membrane lipid biosynthetic process	24/2044	125/21806	0.000530353	0.0106815	0.00956725	Dpm1/Dpm2/B4galnt1/Pigf/St3gal3/St3gal2/Smpd1/Ugcg/Hacd1/B3galt4/B4galt6/Sirt3/Sptssb/Pigyl/Pyurf/Ormdl3/Pgap4/Tlcd3b/Agk/Elovl4/Mppe1/St8sia5/Pigz/Pgap3	24
Car9		GO:0065002	intracellular protein transmembrane transport	13/2044	50/21806	0.000536284	0.0107695	0.00964603	Pex16/Pex7/Timm17a/Timm23/Pex14/Tomm7/Pam16/Romo1/Tomm20/Sec62/Chchd4/Tomm40l/Pex10	13
Carmil2		GO:0070050	neuron cellular homeostasis	2044-09-01	27/21806	0.000538037	0.0107732	0.00964943	Calb2/Cdk5/Clcn3/Kcnh1/Psen2/Tyro3/Nell2/Slc17a7/Slc8a2	9
Casd1		GO:0017158	regulation of calcium ion-dependent exocytosis	2044-12-01	44/21806	0.000543862	0.0108583	0.00972564	Cdk5/Cdk5r2/Stxbp1/Syt1/Syt3/Syt4/Vamp2/Scamp5/Syt9/Syt13/Syt12/Cacna1i	12
Cbln1		GO:0010975	regulation of neuron projection development	75/2044	548/21806	0.000553721	0.0110232	0.00987332	Aatk/Ache/Chrnb2/Apbb1/Arc/Atp1b2/Atp5g1/Bdnf/Bmp5/Camk2b/Cdk5/Dvl1/Efna1/Grin1/Kif3c/Lyn/Mt3/Nck1/Neu1/Nefm/Pak1/Ppp3ca/Dennd5a/Scn1b/Nptn/Sema3f/Sema4f/Sema6b/Sgk1/Snap25/Snapin/Snap91/Tiam1/Ulk1/Wnt7a/Pacsin1/Map2k1/Ss18l2/Tnfrsf12a/Camk1/Snx3/Rapgef4/Shank3/Itm2c/Gprc5b/Rtn4r/Parp6/Retreg3/Dab2ip/Rnf6/Fbxo31/Slitrk1/Nckipsd/Ndel1/Dtnbp1/Inpp5f/Mob2/Mfn2/Ntng2/Plk5/Rab21/Arhgap44/Ppp2r5b/Amigo…	75
Cbln3		GO:0010563	negative regulation of phosphorus metabolic process	64/2044	452/21806	0.0005632	0.0111454	0.00998279	Prdx3/Bag1/Dvl1/Dmtn/Epm2a/Fkbp8/Itgb1bp1/Lyn/Ppp1r15a/Gadd45b/Nck1/Ocln/Kat2b/Pdgfa/Prkcz/Pkib/Pkig/Ppp5c/Prkar1b/Mapk8ip1/Prnp/Psen2/Dusp1/Sirpa/Sh3gl2/Smpd1/Ube2b/Xbp1/Spry2/Spry4/Lats2/Myadm/Ldlrad4/Ensa/Chp1/Mtch2/Pard6a/Rabgef1/Gskip/Dab2ip/Cox11/Rasip1/Hexim2/Dusp3/Camk2n2/Pik3cb/Ppp1r11/Sh3bp5l/Dnaja3/Dtnbp1/Inpp5f/Snx25/Prkag2/Grk2/Adarb1/Ptpa/Slc8a3/Spred2/Cnksr3/Pik3ip1/Flcn/Ppp1r9b/Zf…	64
Cbx4		GO:0045936	negative regulation of phosphate metabolic process	64/2044	452/21806	0.0005632	0.0111454	0.00998279	Prdx3/Bag1/Dvl1/Dmtn/Epm2a/Fkbp8/Itgb1bp1/Lyn/Ppp1r15a/Gadd45b/Nck1/Ocln/Kat2b/Pdgfa/Prkcz/Pkib/Pkig/Ppp5c/Prkar1b/Mapk8ip1/Prnp/Psen2/Dusp1/Sirpa/Sh3gl2/Smpd1/Ube2b/Xbp1/Spry2/Spry4/Lats2/Myadm/Ldlrad4/Ensa/Chp1/Mtch2/Pard6a/Rabgef1/Gskip/Dab2ip/Cox11/Rasip1/Hexim2/Dusp3/Camk2n2/Pik3cb/Ppp1r11/Sh3bp5l/Dnaja3/Dtnbp1/Inpp5f/Snx25/Prkag2/Grk2/Adarb1/Ptpa/Slc8a3/Spred2/Cnksr3/Pik3ip1/Flcn/Ppp1r9b/Zf…	64
Cbx6		GO:0006658	phosphatidylserine metabolic process	2044-08-01	22/21806	0.000564715	0.0111454	0.00998279	Ptdss1/Serinc3/Ptdss2/Serinc1/Abhd12/Lpcat4/Pla2g15/Abhd16a	8
Cbx7		GO:0035249	synaptic transmission, glutamatergic	22/2044	111/21806	0.00056658	0.0111503	0.00998715	Adora1/Cacng2/Cdk5/Clcn3/Grin1/Napb/Nrxn1/Pak1/Prkaca/Stxbp1/Syt1/Shank3/Tprgl/Slc17a7/Als2/Dtnbp1/Dgkz/Napa/Unc13c/Nlgn2/Iqsec2/Grm4	22
Cbx8		GO:0050805	negative regulation of synaptic transmission	18/2044	83/21806	0.000575279	0.0112892	0.0101116	Adora1/Arc/Bcl2l1/Bdnf/Cbln1/Gnai1/Stxbp1/Syt4/Mgll/Gabbr1/Rapgef4/Pnkd/Shank3/Abhd6/Tmem25/Celf4/Iqsec2/Prrt1	18
Ccdc106		GO:0016559	peroxisome fission	2044-05-01	9/21806	0.000656953	0.012853	0.0115123	Pex11a/Pex11b/Fis1/Mff/Acot8	5
Ccdc107		GO:0010823	negative regulation of mitochondrion organization	13/2044	51/21806	0.000658749	0.012853	0.0115123	Bcl2l2/Bnip3/Lmna/Higd1a/Ghitm/Pam16/Oma1/Rnf41/Mul1/Pink1/Mpv17l/Mfn2/Flcn	13
Ccdc12		GO:0036503	ERAD pathway	21/2044	105/21806	0.000660565	0.012853	0.0115123	Aup1/Rnf103/Bcap31/Dnajb9/Fbxo6/Ube2j1/Stub1/Dnajb2/Tmub1/Ubxn6/Derl1/Ubac2/Rnf121/Jkamp/Ubxn8/Selenos/Tmem259/Os9/Fbxo44/Fbxo27/Rnft2	21
Ccdc120		GO:0030534	adult behavior	32/2044	188/21806	0.000668413	0.0129084	0.0115619	Chrnb2/App/Bdnf/Cdk5/Clcn3/Crhr1/Cstb/Dnm1/Fgf12/Fgf14/Glrb/Grin1/Hexa/Ndufs4/Nr4a3/Nrxn1/Nrxn2/Nrxn3/Ntan1/Nr4a2/Oprm1/Cend1/Shank3/Agtpbp1/Usp46/Abhd12/Slitrk1/Inpp5f/Tpgs1/Oxr1/Nlgn2/Sez6l2	32
Ccdc126		GO:0090559	regulation of membrane permeability	18/2044	84/21806	0.000669035	0.0129084	0.0115619	Slc25a4/Atpif1/Bad/Bcl2l1/Bcl2l2/Bnip3/Mt3/Vdac2/Mtch2/Moap1/Alkbh7/Mul1/Rasip1/Plekhf1/Them4/Mpv17l/Chchd10/Bbc3	18
Ccdc136		GO:2001259	positive regulation of cation channel activity	18/2044	84/21806	0.000669035	0.0129084	0.0115619	Arc/Cacnb3/Cacng2/Calm1/Calm2/Calm3/Cdk5/Fgf14/Nipsnap2/Ifngr1/Ifngr2/Kcnc1/Kcnj11/Abcc8/Shank3/Asph/Antkmt/Amigo1	18
Ccdc149		GO:1903307	positive regulation of regulated secretory pathway	15/2044	64/21806	0.000687016	0.0132183	0.0118395	Rab27a/Bcl2l1/Cdk5/Cdk5r2/Crhr1/Rab3a/Stx4a/Stxbp1/Syt1/Syt4/Vamp8/Scamp5/Syt9/Rab15/Cacna1i	15
Ccdc184		GO:1904861	excitatory synapse assembly	2044-09-01	28/21806	0.000727475	0.0139578	0.0125018	Cbln1/Nrxn1/Nrxn2/Nptn/Wnt7a/Shank3/Lrrc4/Nlgn2/Lrrc4b	9
[truncated: 1,799 more rows]

## Sheet: 5_Highest_DIV0
GeneSymbol		ID	Description	GeneRatio	BgRatio	pvalue	p.adjust	qvalue	geneID	Count
[truncated: 2,491 more rows]

## Sheet: 6_Highest_DIV2
GeneSymbol		ID	Description	GeneRatio	BgRatio	pvalue	p.adjust	qvalue	geneID	Count
[truncated: 2,491 more rows]

## Sheet: 7_Highest_DIV5
GeneSymbol		ID	Description	GeneRatio	BgRatio	pvalue	p.adjust	qvalue	geneID	Count
[truncated: 2,491 more rows]

## Sheet: 8_Up_UNC1999
ID	Description	GeneRatio	BgRatio	pvalue	p.adjust	qvalue	geneID	Count
[truncated: 547 more rows]

[truncated: 10 more sheets: 9_Down_UNC1999, 10_GSEA_UNC1999, 11_GSEA_Ezh1cKO, 12_Bivalent_genes, 13_P7_bivalent, 14_P12_bivalent, 15_P21_bivalent, 16_P7_H3K27me3, 17_P12_H3K27me3, 18_P21_H3K27me3]
