# Supplementary material for: Histone bivalency regulates the timing of cerebellar granule cell development
Source: Genes Dev. 2023 Jul 1;37(13-14):570–89. doi: 10.1101/gad.350594.123 (PMC10499015; doi:10.1101/gad.350594.123)
Supplement: Supplement 4 [file Supplemental_Table_S3.xlsx]

## Sheet: Sheet1
GeneID	Symbol	P7_status	P12_status	P21_status
11287	Pzp	NoPeak	NoPeak	NoPeak
11298	Aanat	NoPeak	NoPeak	NoPeak
11302	Aatk	H3K4me3	H3K4me3	H3K4me3
11303	Abca1	Bivalent	H3K4me3	H3K4me3
11304	Abca4	H3K27me3	H3K27me3	NoPeak
11305	Abca2	H3K4me3	H3K4me3	H3K4me3
11306	Abcb7	Bivalent	H3K27me3	Bivalent
11307	Abcg1	Bivalent	H3K4me3	H3K4me3
11308	Abi1	H3K4me3	H3K4me3	H3K4me3
11350	Abl1	H3K4me3	H3K4me3	H3K4me3
11352	Abl2	H3K4me3	H3K4me3	H3K4me3
11354	Scgb1b27	NoPeak	NoPeak	NoPeak
11363	Acadl	H3K4me3	H3K4me3	NoPeak
11364	Acadm	H3K4me3	H3K4me3	H3K4me3
11370	Acadvl	NoPeak	NoPeak	H3K4me3
11409	Acads	NoPeak	NoPeak	NoPeak
11416	Slc33a1	H3K4me3	H3K4me3	H3K4me3
11418	Asic2	H3K27me3	H3K27me3	H3K27me3
11419	Asic1	Bivalent	H3K4me3	H3K4me3
11421	Ace	Bivalent	NoPeak	H3K4me3
11423	Ache	H3K27me3	Bivalent	H3K4me3
11425	Apoc4	NoPeak	NoPeak	NoPeak
11426	Macf1	H3K27me3	NoPeak	H3K4me3
11428	Aco1	H3K4me3	H3K4me3	H3K4me3
11429	Aco2	H3K4me3	H3K4me3	H3K4me3
11430	Acox1	H3K4me3	H3K4me3	H3K4me3
11431	Acp1	H3K4me3	H3K4me3	H3K4me3
11432	Acp2	H3K4me3	H3K4me3	NoPeak
11433	Acp5	NoPeak	NoPeak	NoPeak
11434	Acr	NoPeak	NoPeak	NoPeak
11435	Chrna1	H3K27me3	H3K27me3	H3K27me3
11438	Chrna4	Bivalent	H3K27me3	Bivalent
11440	Chrna6	NoPeak	NoPeak	NoPeak
11441	Chrna7	H3K4me3	H3K4me3	H3K4me3
11443	Chrnb1	H3K27me3	H3K27me3	H3K27me3
11444	Chrnb2	Bivalent	H3K4me3	H3K4me3
11447	Chrnd	H3K27me3	H3K27me3	H3K27me3
11448	Chrne	NoPeak	NoPeak	NoPeak
11449	Chrng	H3K27me3	H3K27me3	H3K27me3
11450	Adipoq	NoPeak	NoPeak	NoPeak
11451	Acrv1	NoPeak	NoPeak	NoPeak
11459	Acta1	H3K27me3	H3K27me3	NoPeak
11461	Actb	H3K4me3	H3K4me3	H3K4me3
11464	Actc1	NoPeak	NoPeak	NoPeak
11465	Actg1	H3K4me3	H3K4me3	H3K4me3
11468	Actg2	NoPeak	NoPeak	NoPeak
11470	Actl7a	NoPeak	NoPeak	NoPeak
11471	Actl7b	NoPeak	NoPeak	NoPeak
11472	Actn2	H3K27me3	NoPeak	NoPeak
11474	Actn3	Bivalent	Bivalent	H3K4me3
11475	Acta2	NoPeak	NoPeak	NoPeak
11477	Acvr1	H3K4me3	H3K4me3	H3K4me3
11479	Acvr1b	Bivalent	H3K4me3	H3K4me3
11480	Acvr2a	H3K4me3	H3K4me3	H3K4me3
11481	Acvr2b	H3K4me3	H3K4me3	H3K4me3
11482	Acvrl1	H3K27me3	H3K27me3	H3K27me3
11484	Aspa	NoPeak	NoPeak	NoPeak
11486	Ada	Bivalent	NoPeak	NoPeak
11487	Adam10	H3K4me3	H3K4me3	H3K4me3
11488	Adam11	Bivalent	H3K4me3	H3K4me3
11489	Adam12	Bivalent	H3K27me3	Bivalent
11490	Adam15	Bivalent	H3K4me3	H3K4me3
11491	Adam17	H3K4me3	H3K4me3	H3K4me3
11492	Adam19	NoPeak	NoPeak	NoPeak
11495	Adam2	NoPeak	NoPeak	NoPeak
11496	Adam22	H3K4me3	H3K4me3	H3K4me3
11497	Adam3	NoPeak	NoPeak	NoPeak
11498	Adam4	NoPeak	NoPeak	NoPeak
11499	Adam5	NoPeak	NoPeak	NoPeak
11500	Adam7	NoPeak	NoPeak	NoPeak
11501	Adam8	NoPeak	NoPeak	NoPeak
11502	Adam9	H3K4me3	H3K4me3	H3K4me3
11504	Adamts1	H3K4me3	H3K4me3	Bivalent
11512	Adcy6	H3K4me3	NoPeak	NoPeak
11513	Adcy7	H3K27me3	H3K27me3	NoPeak
11514	Adcy8	Bivalent	Bivalent	H3K4me3
11515	Adcy9	Bivalent	H3K4me3	H3K4me3
11516	Adcyap1	Bivalent	H3K27me3	H3K27me3
11517	Adcyap1r1	H3K4me3	H3K4me3	H3K4me3
11518	Add1	H3K4me3	H3K4me3	H3K4me3
11519	Add2	H3K4me3	H3K4me3	H3K4me3
11520	Plin2	H3K4me3	NoPeak	NoPeak
11522	Adh1	NoPeak	NoPeak	NoPeak
11529	Adh7	NoPeak	NoPeak	NoPeak
11532	Adh5	NoPeak	NoPeak	NoPeak
11534	Adk	H3K4me3	H3K4me3	H3K4me3
11535	Adm	H3K27me3	H3K27me3	H3K27me3
11536	Gpr182	NoPeak	NoPeak	NoPeak
11537	Cfd	H3K27me3	NoPeak	NoPeak
11538	Adnp	H3K4me3	H3K4me3	H3K4me3
11539	Adora1	H3K27me3	H3K4me3	H3K4me3
11540	Adora2a	H3K27me3	H3K27me3	H3K27me3
11541	Adora2b	Bivalent	H3K27me3	Bivalent
11542	Adora3	NoPeak	NoPeak	NoPeak
11544	Adprh	H3K4me3	H3K4me3	H3K4me3
11545	Parp1	H3K4me3	H3K4me3	H3K4me3
11546	Parp2	NoPeak	NoPeak	H3K4me3
11548	Adra1b	H3K27me3	H3K27me3	H3K27me3
11549	Adra1a	Bivalent	H3K27me3	H3K27me3
11550	Adra1d	H3K27me3	H3K27me3	H3K27me3
11551	Adra2a	Bivalent	Bivalent	Bivalent
11552	Adra2b	H3K27me3	H3K27me3	H3K27me3
11553	Adra2c	Bivalent	Bivalent	Bivalent
11554	Adrb1	Bivalent	H3K27me3	H3K27me3
11555	Adrb2	Bivalent	H3K4me3	H3K4me3
11556	Adrb3	H3K27me3	H3K27me3	H3K27me3
11564	Adsl	H3K4me3	H3K4me3	H3K4me3
11565	Adssl1	H3K27me3	H3K27me3	Bivalent
11566	Adss	H3K4me3	H3K4me3	H3K4me3
11567	Avil	NoPeak	NoPeak	NoPeak
11568	Aebp1	H3K27me3	H3K27me3	H3K27me3
11569	Aebp2	H3K4me3	NoPeak	H3K4me3
11571	Crisp1	NoPeak	NoPeak	NoPeak
11572	Crisp3	NoPeak	NoPeak	NoPeak
11576	Afp	NoPeak	NoPeak	NoPeak
11593	Aga	NoPeak	NoPeak	NoPeak
11595	Acan	Bivalent	H3K27me3	H3K27me3
11596	Ager	H3K27me3	NoPeak	NoPeak
11600	Angpt1	H3K4me3	NoPeak	NoPeak
11601	Angpt2	H3K27me3	H3K27me3	H3K27me3
11602	Angpt4	NoPeak	NoPeak	NoPeak
11603	Agrn	H3K4me3	H3K4me3	H3K4me3
11604	Agrp	H3K4me3	H3K4me3	H3K4me3
11605	Gla	H3K4me3	NoPeak	NoPeak
11606	Agt	NoPeak	NoPeak	NoPeak
11607	Agtr1a	Bivalent	NoPeak	NoPeak
11608	Agtr1b	NoPeak	NoPeak	NoPeak
11609	Agtr2	NoPeak	NoPeak	NoPeak
11610	Agtrap	NoPeak	NoPeak	H3K4me3
11611	Agxt	NoPeak	NoPeak	NoPeak
11614	Nr0b1	Bivalent	H3K27me3	H3K27me3
11615	Gm4737	NoPeak	NoPeak	NoPeak
11622	Ahr	Bivalent	Bivalent	Bivalent
11624	Ahrr	H3K27me3	H3K27me3	H3K27me3
11625	Ahsg	H3K27me3	H3K27me3	H3K27me3
11628	Aicda	H3K27me3	H3K27me3	H3K27me3
11629	Aif1	NoPeak	NoPeak	NoPeak
11630	Aim1	Bivalent	H3K27me3	H3K27me3
11632	Aip	H3K4me3	H3K4me3	H3K4me3
11634	Aire	NoPeak	NoPeak	NoPeak
11636	Ak1	NoPeak	NoPeak	NoPeak
11637	Ak2	H3K4me3	H3K4me3	H3K4me3
11639	Ak4	Bivalent	H3K4me3	H3K4me3
11640	Akap1	Bivalent	H3K4me3	H3K4me3
11641	Akap2	H3K27me3	H3K27me3	H3K27me3
11642	Akap3	H3K27me3	H3K27me3	H3K27me3
11643	Akap4	NoPeak	NoPeak	NoPeak
11647	Alpl	H3K27me3	H3K27me3	H3K27me3
11648	Akp3	H3K27me3	H3K27me3	H3K27me3
11650	Alppl2	NoPeak	NoPeak	NoPeak
11651	Akt1	H3K4me3	H3K4me3	H3K4me3
11652	Akt2	H3K4me3	NoPeak	H3K4me3
11655	Alas1	H3K4me3	NoPeak	H3K4me3
11656	Alas2	H3K27me3	H3K27me3	NoPeak
11657	Alb	NoPeak	NoPeak	NoPeak
11658	Alcam	H3K4me3	H3K4me3	H3K4me3
11666	Abcd1	H3K4me3	NoPeak	H3K4me3
11668	Aldh1a1	NoPeak	NoPeak	NoPeak
11669	Aldh2	Bivalent	H3K27me3	H3K4me3
11670	Aldh3a1	NoPeak	NoPeak	NoPeak
11671	Aldh3a2	Bivalent	H3K4me3	H3K4me3
11674	Aldoa	H3K4me3	NoPeak	H3K4me3
11676	Aldoc	NoPeak	NoPeak	NoPeak
11677	Akr1b3	Bivalent	H3K4me3	H3K4me3
11682	Alk	Bivalent	H3K27me3	Bivalent
11684	Alox12	H3K27me3	H3K27me3	H3K27me3
11685	Alox12e	H3K27me3	H3K27me3	H3K27me3
11686	Alox12b	H3K27me3	H3K27me3	H3K27me3
11687	Alox15	H3K27me3	H3K27me3	H3K27me3
11688	Alox8	H3K27me3	H3K27me3	H3K27me3
11689	Alox5	H3K27me3	H3K27me3	H3K27me3
11690	Alox5ap	NoPeak	NoPeak	NoPeak
11692	Gfer	H3K4me3	H3K4me3	H3K4me3
11694	Alx3	H3K27me3	H3K27me3	H3K27me3
11695	Alx4	H3K27me3	H3K27me3	H3K27me3
11698	Ambn	NoPeak	NoPeak	NoPeak
11699	Ambp	NoPeak	NoPeak	H3K27me3
11702	Amd1	H3K4me3	H3K4me3	H3K4me3
11704	Amelx	H3K27me3	H3K27me3	H3K27me3
11705	Amh	NoPeak	NoPeak	NoPeak
11717	Ampd3	H3K27me3	NoPeak	NoPeak
11720	Mat1a	NoPeak	NoPeak	NoPeak
11722	Amy1	NoPeak	NoPeak	NoPeak
11727	Ang	H3K4me3	NoPeak	H3K4me3
11730	Ang3	NoPeak	NoPeak	NoPeak
11731	Ang2	NoPeak	NoPeak	NoPeak
11732	Ank	H3K4me3	H3K4me3	H3K4me3
11733	Ank1	Bivalent	Bivalent	H3K4me3
11735	Ank3	H3K27me3	H3K4me3	H3K4me3
11736	Ankfy1	H3K4me3	H3K4me3	H3K4me3
11737	Anp32a	H3K4me3	H3K4me3	H3K4me3
11739	Slc25a4	H3K4me3	H3K4me3	H3K4me3
11740	Slc25a5	H3K4me3	H3K4me3	H3K4me3
11744	Anxa11	H3K27me3	H3K27me3	H3K27me3
11745	Anxa3	H3K27me3	H3K27me3	H3K27me3
11746	Anxa4	Bivalent	H3K27me3	H3K4me3
11747	Anxa5	Bivalent	H3K4me3	H3K4me3
11749	Anxa6	H3K4me3	H3K4me3	H3K4me3
11750	Anxa7	NoPeak	H3K4me3	H3K4me3
11752	Anxa8	NoPeak	NoPeak	NoPeak
11754	Aoc3	NoPeak	NoPeak	NoPeak
11757	Prdx3	NoPeak	NoPeak	H3K4me3
11758	Prdx6	Bivalent	H3K4me3	H3K4me3
11761	Aox1	NoPeak	NoPeak	NoPeak
11764	Ap1b1	Bivalent	Bivalent	Bivalent
11765	Ap1g1	Bivalent	Bivalent	Bivalent
11766	Ap1g2	NoPeak	NoPeak	NoPeak
11767	Ap1m1	H3K4me3	H3K4me3	H3K4me3
11768	Ap1m2	H3K27me3	H3K27me3	NoPeak
11769	Ap1s1	H3K4me3	H3K4me3	H3K4me3
11770	Fabp4	NoPeak	NoPeak	NoPeak
11771	Ap2a1	H3K4me3	H3K4me3	H3K4me3
11772	Ap2a2	Bivalent	H3K4me3	H3K4me3
11773	Ap2m1	H3K4me3	H3K4me3	H3K4me3
11774	Ap3b1	H3K4me3	H3K4me3	H3K4me3
11775	Ap3b2	H3K4me3	H3K4me3	H3K4me3
11776	Ap3d1	H3K4me3	H3K4me3	H3K4me3
11777	Ap3s1	H3K4me3	H3K4me3	H3K4me3
11778	Ap3s2	H3K4me3	H3K4me3	H3K4me3
11781	Ap4m1	H3K4me3	H3K4me3	H3K4me3
11782	Ap4s1	H3K4me3	H3K4me3	H3K4me3
11783	Apaf1	H3K4me3	H3K4me3	H3K4me3
11784	Apba2	H3K4me3	H3K4me3	H3K4me3
11785	Apbb1	H3K4me3	H3K4me3	H3K4me3
11787	Apbb2	H3K4me3	H3K4me3	H3K4me3
11789	Apc	H3K4me3	H3K4me3	H3K4me3
11790	Speg	H3K27me3	H3K27me3	NoPeak
11792	Apex1	H3K4me3	H3K4me3	H3K4me3
11793	Atg5	H3K4me3	H3K4me3	H3K4me3
11796	Birc3	NoPeak	NoPeak	NoPeak
11797	Birc2	H3K4me3	H3K4me3	H3K4me3
11798	Xiap	H3K4me3	NoPeak	NoPeak
11799	Birc5	H3K4me3	NoPeak	H3K4me3
11800	Api5	H3K4me3	H3K4me3	H3K4me3
11801	Cd5l	NoPeak	NoPeak	NoPeak
11803	Aplp1	Bivalent	H3K4me3	H3K4me3
11804	Aplp2	H3K4me3	H3K4me3	H3K4me3
11806	Apoa1	H3K27me3	NoPeak	NoPeak
11807	Apoa2	NoPeak	NoPeak	H3K4me3
11808	Apoa4	NoPeak	NoPeak	NoPeak
11810	Apobec1	NoPeak	NoPeak	NoPeak
11811	Apobec2	NoPeak	NoPeak	NoPeak
11812	Apoc1	NoPeak	NoPeak	NoPeak
11813	Apoc2	NoPeak	NoPeak	NoPeak
11814	Apoc3	NoPeak	NoPeak	NoPeak
11815	Apod	NoPeak	NoPeak	NoPeak
11816	Apoe	H3K27me3	H3K27me3	NoPeak
11818	Apoh	NoPeak	NoPeak	NoPeak
11819	Nr2f2	H3K27me3	H3K27me3	H3K27me3
11820	App	H3K4me3	H3K4me3	H3K4me3
11821	Aprt	H3K4me3	NoPeak	H3K4me3
11826	Aqp1	NoPeak	NoPeak	NoPeak
11827	Aqp2	H3K27me3	NoPeak	NoPeak
11828	Aqp3	H3K27me3	H3K27me3	H3K27me3
11829	Aqp4	NoPeak	NoPeak	NoPeak
11830	Aqp5	H3K27me3	H3K27me3	H3K27me3
11831	Aqp6	H3K27me3	H3K27me3	H3K27me3
11832	Aqp7	NoPeak	NoPeak	NoPeak
11833	Aqp8	NoPeak	NoPeak	NoPeak
11834	Aqr	Bivalent	H3K4me3	H3K4me3
11835	Ar	H3K27me3	H3K27me3	H3K27me3
11836	Araf	NoPeak	NoPeak	NoPeak
11837	Rplp0	H3K4me3	H3K4me3	H3K4me3
11838	Arc	H3K4me3	NoPeak	H3K4me3
11839	Areg	Bivalent	H3K27me3	Bivalent
11840	Arf1	H3K4me3	H3K4me3	H3K4me3
11841	Arf2	H3K4me3	H3K4me3	H3K4me3
11842	Arf3	H3K4me3	H3K4me3	H3K4me3
11843	Arf4	H3K4me3	H3K4me3	H3K4me3
11844	Arf5	H3K4me3	H3K4me3	H3K4me3
11845	Arf6	H3K4me3	H3K4me3	H3K4me3
11846	Arg1	NoPeak	NoPeak	NoPeak
11847	Arg2	Bivalent	H3K27me3	NoPeak
11848	Rhoa	H3K4me3	H3K4me3	H3K4me3
11852	Rhob	H3K4me3	H3K4me3	H3K4me3
11853	Rhoc	H3K27me3	H3K27me3	Bivalent
11854	Rhod	H3K27me3	H3K27me3	NoPeak
11855	Arhgap5	H3K4me3	H3K4me3	H3K4me3
11856	Arhgap6	Bivalent	H3K27me3	H3K27me3
11857	Arhgdib	NoPeak	NoPeak	NoPeak
11858	Rnd2	H3K4me3	H3K4me3	H3K4me3
11859	Phox2a	H3K27me3	H3K27me3	H3K27me3
11861	Arl4a	H3K4me3	Bivalent	Bivalent
11863	Arnt	H3K4me3	H3K4me3	H3K4me3
11864	Arnt2	H3K4me3	H3K4me3	H3K4me3
11865	Arntl	Bivalent	H3K4me3	H3K4me3
11867	Arpc1b	H3K27me3	H3K27me3	H3K27me3
11870	Art1	H3K27me3	H3K27me3	H3K27me3
11871	Art2a-ps	NoPeak	NoPeak	NoPeak
11872	Art2b	H3K27me3	NoPeak	H3K27me3
11875	Art5	H3K27me3	H3K27me3	H3K27me3
11876	Artn	H3K27me3	H3K27me3	H3K27me3
11877	Arvcf	Bivalent	H3K4me3	H3K4me3
11878	Arx	H3K27me3	H3K27me3	H3K27me3
11881	Arsb	H3K4me3	H3K4me3	H3K4me3
11883	Arsa	H3K4me3	NoPeak	H3K4me3
11886	Asah1	H3K4me3	H3K4me3	H3K4me3
11889	Asgr1	NoPeak	NoPeak	NoPeak
11890	Asgr2	NoPeak	NoPeak	NoPeak
11891	Rab27a	H3K27me3	H3K4me3	H3K4me3
11898	Ass1	H3K27me3	H3K27me3	H3K27me3
11899	Astn1	H3K4me3	H3K4me3	H3K4me3
11905	Serpinc1	NoPeak	NoPeak	NoPeak
11906	Zfhx3	Bivalent	H3K27me3	H3K27me3
11907	Ate1	H3K4me3	H3K4me3	H3K4me3
11908	Atf1	H3K4me3	H3K4me3	H3K4me3
11909	Atf2	H3K4me3	H3K4me3	H3K4me3
11910	Atf3	H3K27me3	H3K27me3	H3K27me3
11911	Atf4	H3K4me3	H3K4me3	H3K4me3
11920	Atm	H3K4me3	H3K4me3	H3K4me3
11921	Atoh1	Bivalent	Bivalent	Bivalent
11922	Neurod6	NoPeak	NoPeak	NoPeak
11923	Neurod4	NoPeak	NoPeak	NoPeak
11924	Neurog2	Bivalent	H3K27me3	H3K27me3
11925	Neurog3	H3K27me3	H3K27me3	H3K27me3
11927	Atox1	H3K4me3	H3K4me3	H3K4me3
11928	Atp1a1	H3K4me3	H3K4me3	H3K4me3
11931	Atp1b1	Bivalent	H3K4me3	H3K4me3
11932	Atp1b2	Bivalent	H3K4me3	H3K4me3
11933	Atp1b3	H3K4me3	H3K4me3	H3K4me3
11936	Fxyd2	NoPeak	NoPeak	NoPeak
11937	Atp2a1	H3K27me3	H3K27me3	NoPeak
11938	Atp2a2	H3K4me3	H3K4me3	H3K4me3
11941	Atp2b2	Bivalent	H3K4me3	H3K4me3
11944	Atp4a	H3K27me3	H3K27me3	H3K27me3
11945	Atp4b	NoPeak	NoPeak	NoPeak
11946	Atp5a1	H3K4me3	H3K4me3	H3K4me3
11947	Atp5b	H3K4me3	H3K4me3	H3K4me3
11949	Atp5c1	H3K4me3	H3K4me3	H3K4me3
11950	Atp5f1	H3K4me3	H3K4me3	H3K4me3
11951	Atp5g1	H3K4me3	H3K4me3	H3K4me3
11957	Atp5j	H3K4me3	H3K4me3	H3K4me3
11958	Atp5k	Bivalent	Bivalent	H3K4me3
11964	Atp6v1a	H3K4me3	H3K4me3	H3K4me3
11966	Atp6v1b2	H3K4me3	H3K4me3	H3K4me3
11972	Atp6v0d1	H3K4me3	H3K4me3	H3K4me3
11973	Atp6v1e1	H3K4me3	H3K4me3	H3K4me3
11974	Atp6v0e	H3K4me3	H3K4me3	H3K4me3
11975	Atp6v0a1	H3K4me3	H3K4me3	H3K4me3
11977	Atp7a	Bivalent	NoPeak	NoPeak
11979	Atp7b	Bivalent	Bivalent	H3K4me3
11980	Atp8a1	H3K4me3	H3K4me3	H3K4me3
11981	Atp9a	H3K4me3	H3K4me3	H3K4me3
11982	Atp10a	H3K4me3	Bivalent	H3K4me3
11983	Atpif1	H3K4me3	H3K4me3	H3K4me3
11984	Atp6v0c	H3K4me3	H3K4me3	H3K4me3
11987	Slc7a1	Bivalent	H3K4me3	H3K4me3
11988	Slc7a2	Bivalent	H3K27me3	H3K27me3
11989	Slc7a3	H3K27me3	H3K27me3	NoPeak
11990	Atrn	H3K4me3	H3K4me3	H3K4me3
11991	Hnrnpd	H3K4me3	H3K4me3	H3K4me3
11992	Auh	H3K4me3	H3K4me3	H3K4me3
11993	Aup1	H3K4me3	H3K4me3	H3K4me3
11994	Pcdh15	Bivalent	Bivalent	Bivalent
11997	Akr1b7	NoPeak	NoPeak	NoPeak
11998	Avp	H3K27me3	H3K27me3	H3K27me3
12000	Avpr2	NoPeak	NoPeak	NoPeak
12005	Axin1	H3K4me3	H3K4me3	H3K4me3
12006	Axin2	H3K4me3	H3K4me3	H3K4me3
12007	Azgp1	H3K27me3	NoPeak	NoPeak
12009	Cep131	H3K4me3	H3K4me3	H3K4me3
12010	B2m	H3K4me3	NoPeak	H3K4me3
12012	Baat	NoPeak	NoPeak	NoPeak
12013	Bach1	H3K4me3	H3K4me3	H3K4me3
12014	Bach2	H3K4me3	H3K4me3	H3K4me3
12015	Bad	H3K4me3	H3K4me3	H3K4me3
12017	Bag1	H3K4me3	H3K4me3	H3K4me3
12018	Bak1	H3K4me3	NoPeak	H3K4me3
12020	Nkx3-2	H3K27me3	H3K27me3	H3K27me3
12021	Bard1	H3K4me3	H3K4me3	H3K4me3
12022	Barx1	H3K27me3	H3K27me3	H3K27me3
12023	Barx2	H3K27me3	H3K27me3	H3K27me3
12028	Bax	H3K4me3	H3K4me3	H3K4me3
12029	Bcl6b	H3K27me3	H3K27me3	H3K27me3
12032	Bcan	Bivalent	H3K27me3	H3K27me3
12033	Bcap29	H3K4me3	NoPeak	H3K4me3
12034	Phb2	H3K4me3	H3K4me3	H3K4me3
12035	Bcat1	H3K4me3	H3K4me3	H3K4me3
12036	Bcat2	H3K4me3	H3K4me3	NoPeak
12038	Bche	NoPeak	NoPeak	NoPeak
12039	Bckdha	H3K4me3	NoPeak	H3K4me3
12040	Bckdhb	H3K4me3	H3K4me3	H3K4me3
12041	Bckdk	H3K4me3	NoPeak	H3K4me3
12042	Bcl10	Bivalent	Bivalent	Bivalent
12043	Bcl2	Bivalent	H3K4me3	H3K4me3
12044	Bcl2a1a	NoPeak	NoPeak	NoPeak
12045	Bcl2a1b	NoPeak	NoPeak	NoPeak
12046	Bcl2a1c	NoPeak	NoPeak	NoPeak
12047	Bcl2a1d	NoPeak	NoPeak	NoPeak
12048	Bcl2l1	Bivalent	H3K4me3	H3K4me3
12049	Bcl2l10	NoPeak	NoPeak	NoPeak
12050	Bcl2l2	H3K4me3	H3K4me3	H3K4me3
12051	Bcl3	H3K27me3	H3K27me3	H3K27me3
12053	Bcl6	Bivalent	Bivalent	H3K4me3
12054	Bcl7b	H3K4me3	H3K4me3	NoPeak
12055	Bcl7c	H3K4me3	H3K4me3	H3K4me3
12057	Opn1sw	NoPeak	NoPeak	NoPeak
12061	Bdkrb1	NoPeak	NoPeak	H3K27me3
12062	Bdkrb2	H3K27me3	H3K27me3	H3K27me3
12064	Bdnf	H3K27me3	H3K27me3	Bivalent
12068	Bet1	H3K4me3	H3K4me3	NoPeak
12069	Bex2	H3K27me3	H3K27me3	H3K27me3
12070	Bex3	H3K27me3	H3K27me3	NoPeak
12075	Bfsp1	H3K27me3	NoPeak	NoPeak
12091	Glb1	H3K4me3	H3K4me3	H3K4me3
12095	Bglap3	NoPeak	NoPeak	NoPeak
12096	Bglap	NoPeak	NoPeak	NoPeak
12097	Bglap2	NoPeak	NoPeak	NoPeak
12111	Bgn	NoPeak	NoPeak	NoPeak
12116	Bhmt	NoPeak	NoPeak	NoPeak
12121	Bicd1	H3K4me3	H3K4me3	H3K4me3
12122	Bid	H3K4me3	H3K4me3	H3K4me3
12123	Hrk	H3K27me3	H3K27me3	Bivalent
12124	Bik	H3K27me3	H3K27me3	Bivalent
12125	Bcl2l11	Bivalent	H3K4me3	H3K4me3
12140	Fabp7	NoPeak	NoPeak	NoPeak
12142	Prdm1	Bivalent	H3K27me3	H3K27me3
12143	Blk	NoPeak	NoPeak	NoPeak
12144	Blm	H3K4me3	H3K4me3	H3K4me3
12145	Cxcr5	NoPeak	NoPeak	NoPeak
12151	Bmi1	Bivalent	Bivalent	Bivalent
12153	Bmp1	H3K4me3	H3K4me3	H3K4me3
12154	Bmp10	H3K27me3	H3K27me3	H3K27me3
12155	Bmp15	NoPeak	NoPeak	NoPeak
12156	Bmp2	Bivalent	H3K27me3	Bivalent
12159	Bmp4	H3K27me3	H3K27me3	H3K27me3
12160	Bmp5	NoPeak	NoPeak	NoPeak
12161	Bmp6	Bivalent	H3K27me3	Bivalent
12162	Bmp7	H3K27me3	H3K27me3	Bivalent
12163	Bmp8a	Bivalent	H3K27me3	H3K27me3
12164	Bmp8b	H3K27me3	H3K27me3	H3K27me3
12165	Gdf2	NoPeak	NoPeak	NoPeak
12166	Bmpr1a	H3K4me3	H3K4me3	H3K4me3
12167	Bmpr1b	Bivalent	H3K27me3	H3K27me3
12168	Bmpr2	H3K4me3	H3K4me3	H3K4me3
12169	Bmx	H3K27me3	H3K27me3	NoPeak
12173	Bnc1	Bivalent	H3K27me3	H3K27me3
12175	Bnip2	H3K4me3	H3K4me3	H3K4me3
12176	Bnip3	H3K4me3	H3K4me3	H3K4me3
12177	Bnip3l	Bivalent	H3K4me3	H3K4me3
12180	Smyd1	NoPeak	NoPeak	NoPeak
12181	Bop1	H3K4me3	H3K4me3	H3K4me3
12182	Bst1	NoPeak	NoPeak	NoPeak
12183	Bpgm	H3K4me3	H3K4me3	H3K4me3
12189	Brca1	H3K4me3	H3K4me3	H3K4me3
12190	Brca2	H3K4me3	H3K4me3	H3K4me3
12192	Zfp36l1	Bivalent	H3K27me3	H3K27me3
12193	Zfp36l2	Bivalent	H3K27me3	Bivalent
12209	Brs3	NoPeak	NoPeak	NoPeak
12211	Birc6	H3K4me3	H3K4me3	H3K4me3
12212	Chic1	Bivalent	Bivalent	Bivalent
12215	Bsg	H3K4me3	H3K4me3	H3K4me3
12217	Bsn	Bivalent	H3K4me3	H3K4me3
12223	Btc	NoPeak	H3K27me3	H3K27me3
12224	Klf5	Bivalent	Bivalent	Bivalent
12226	Btg1	H3K4me3	H3K4me3	H3K4me3
12227	Btg2	H3K4me3	H3K4me3	H3K4me3
12229	Btk	H3K27me3	NoPeak	NoPeak
12231	Btn1a1	H3K27me3	NoPeak	H3K4me3
12234	Btrc	H3K4me3	H3K4me3	H3K4me3
12235	Bub1	H3K4me3	NoPeak	NoPeak
12236	Bub1b	H3K4me3	NoPeak	NoPeak
12237	Bub3	Bivalent	Bivalent	Bivalent
12238	Commd3	Bivalent	H3K4me3	H3K4me3
12257	Tspo	H3K27me3	H3K27me3	H3K27me3
12258	Serping1	NoPeak	NoPeak	NoPeak
12259	C1qa	H3K27me3	H3K27me3	H3K27me3
12260	C1qb	NoPeak	NoPeak	NoPeak
12261	C1qbp	H3K4me3	H3K4me3	H3K4me3
12262	C1qc	H3K27me3	H3K27me3	H3K27me3
12263	C2	H3K27me3	H3K27me3	H3K27me3
12265	Ciita	NoPeak	NoPeak	NoPeak
12266	C3	NoPeak	NoPeak	NoPeak
12267	C3ar1	NoPeak	NoPeak	NoPeak
12268	C4b	NoPeak	NoPeak	NoPeak
12269	C4bp	NoPeak	NoPeak	NoPeak
12270	C4bp-ps1	NoPeak	NoPeak	NoPeak
12273	C5ar1	H3K27me3	NoPeak	NoPeak
12274	C6	NoPeak	NoPeak	NoPeak
12279	C9	NoPeak	NoPeak	NoPeak
12282	Hyou1	H3K4me3	H3K4me3	H3K4me3
12283	Cab39	H3K4me3	H3K4me3	H3K4me3
12286	Cacna1a	Bivalent	H3K4me3	H3K4me3
12287	Cacna1b	Bivalent	H3K4me3	H3K4me3
12288	Cacna1c	NoPeak	NoPeak	NoPeak
12289	Cacna1d	NoPeak	NoPeak	NoPeak
12290	Cacna1e	H3K27me3	NoPeak	NoPeak
12291	Cacna1g	H3K27me3	Bivalent	H3K4me3
12292	Cacna1s	H3K27me3	H3K27me3	H3K27me3
12293	Cacna2d1	Bivalent	Bivalent	H3K4me3
12294	Cacna2d3	Bivalent	H3K4me3	H3K4me3
12295	Cacnb1	H3K4me3	H3K4me3	H3K4me3
12296	Cacnb2	Bivalent	H3K4me3	H3K4me3
12297	Cacnb3	Bivalent	H3K27me3	Bivalent
12298	Cacnb4	Bivalent	H3K4me3	H3K4me3
12299	Cacng1	NoPeak	NoPeak	NoPeak
12300	Cacng2	H3K4me3	H3K4me3	H3K4me3
12301	Cacybp	H3K4me3	H3K4me3	H3K4me3
12304	Pdia4	H3K4me3	H3K4me3	H3K4me3
12305	Ddr1	H3K4me3	NoPeak	H3K4me3
12306	Anxa2	H3K27me3	H3K27me3	H3K27me3
12307	Calb1	H3K27me3	H3K4me3	NoPeak
12308	Calb2	H3K27me3	H3K4me3	H3K4me3
12309	S100g	NoPeak	NoPeak	NoPeak
12310	Calca	H3K27me3	H3K27me3	H3K27me3
12311	Calcr	H3K27me3	H3K27me3	H3K27me3
12313	Calm1	H3K4me3	H3K4me3	H3K4me3
12314	Calm2	H3K4me3	H3K4me3	H3K4me3
12315	Calm3	H3K4me3	H3K4me3	H3K4me3
12316	Aspm	H3K4me3	H3K4me3	H3K4me3
12317	Calr	H3K4me3	H3K4me3	H3K4me3
12319	Car8	Bivalent	NoPeak	Bivalent
12321	Calu	H3K4me3	H3K4me3	H3K4me3
12322	Camk2a	H3K27me3	H3K27me3	H3K27me3
12323	Camk2b	Bivalent	Bivalent	H3K4me3
12325	Camk2g	H3K4me3	H3K4me3	H3K4me3
12326	Camk4	Bivalent	H3K4me3	H3K4me3
12328	Caml	H3K4me3	H3K4me3	H3K4me3
12330	Canx	H3K4me3	NoPeak	H3K4me3
12331	Cap1	H3K4me3	H3K4me3	H3K4me3
12332	Capg	H3K27me3	H3K27me3	NoPeak
12333	Capn1	H3K4me3	H3K4me3	H3K4me3
12334	Capn2	H3K4me3	H3K4me3	H3K4me3
12335	Capn3	NoPeak	NoPeak	NoPeak
12336	Capns1	H3K4me3	H3K4me3	H3K4me3
12337	Capn5	H3K4me3	H3K4me3	H3K4me3
12338	Capn6	H3K27me3	NoPeak	NoPeak
12339	Capn7	H3K4me3	H3K4me3	H3K4me3
12340	Capza1	H3K4me3	H3K4me3	H3K4me3
12343	Capza2	H3K4me3	H3K4me3	H3K4me3
12344	Capza3	NoPeak	NoPeak	NoPeak
12345	Capzb	H3K4me3	H3K4me3	H3K4me3
12346	Car1	NoPeak	NoPeak	NoPeak
12348	Car11	H3K27me3	Bivalent	H3K4me3
12349	Car2	Bivalent	H3K4me3	H3K4me3
12350	Car3	NoPeak	NoPeak	NoPeak
12351	Car4	H3K27me3	Bivalent	H3K4me3
12352	Car5a	NoPeak	NoPeak	NoPeak
12353	Car6	NoPeak	NoPeak	NoPeak
12354	Car7	H3K4me3	H3K4me3	H3K4me3
12355	Nr1i3	H3K27me3	H3K27me3	H3K27me3
12359	Cat	H3K4me3	H3K4me3	H3K4me3
12361	Cask	H3K4me3	H3K4me3	H3K4me3
12362	Casp1	NoPeak	NoPeak	NoPeak
12363	Casp4	NoPeak	NoPeak	NoPeak
12364	Casp12	NoPeak	NoPeak	NoPeak
12365	Casp14	NoPeak	NoPeak	NoPeak
12366	Casp2	H3K4me3	H3K4me3	H3K4me3
12367	Casp3	H3K4me3	H3K4me3	H3K4me3
12368	Casp6	H3K4me3	H3K27me3	NoPeak
12369	Casp7	Bivalent	H3K27me3	Bivalent
12370	Casp8	H3K4me3	NoPeak	NoPeak
12371	Casp9	H3K4me3	H3K4me3	H3K4me3
12372	Casq1	NoPeak	NoPeak	NoPeak
12373	Casq2	NoPeak	NoPeak	NoPeak
12374	Casr	H3K27me3	H3K27me3	H3K27me3
12380	Cast	Bivalent	Bivalent	Bivalent
12385	Ctnna1	H3K4me3	H3K4me3	H3K4me3
12386	Ctnna2	H3K4me3	H3K4me3	H3K4me3
12387	Ctnnb1	H3K4me3	H3K4me3	H3K4me3
12388	Ctnnd1	H3K4me3	H3K4me3	H3K4me3
12389	Cav1	H3K27me3	H3K27me3	H3K27me3
12390	Cav2	H3K4me3	NoPeak	H3K4me3
12391	Cav3	NoPeak	NoPeak	NoPeak
12393	Runx2	NoPeak	NoPeak	NoPeak
12394	Runx1	NoPeak	NoPeak	NoPeak
12395	Runx1t1	Bivalent	Bivalent	Bivalent
12396	Cbfa2t2	H3K4me3	H3K4me3	H3K4me3
12398	Cbfa2t3	NoPeak	NoPeak	NoPeak
12399	Runx3	NoPeak	NoPeak	NoPeak
12400	Cbfb	H3K4me3	H3K4me3	H3K4me3
12401	Serpina6	NoPeak	NoPeak	NoPeak
12402	Cbl	H3K4me3	H3K4me3	H3K4me3
12404	Cbln1	Bivalent	H3K4me3	H3K4me3
12405	Cbln2	Bivalent	H3K27me3	Bivalent
12406	Serpinh1	NoPeak	NoPeak	NoPeak
12408	Cbr1	H3K4me3	NoPeak	H3K4me3
12409	Cbr2	H3K27me3	H3K27me3	H3K27me3
12411	Cbs	H3K27me3	H3K27me3	H3K27me3
12412	Cbx1	H3K4me3	H3K4me3	H3K4me3
12416	Cbx2	Bivalent	Bivalent	H3K4me3
12417	Cbx3	H3K4me3	H3K4me3	H3K4me3
12418	Cbx4	Bivalent	Bivalent	Bivalent
12419	Cbx5	H3K4me3	H3K4me3	H3K4me3
12421	Rb1cc1	H3K4me3	H3K4me3	H3K4me3
12424	Cck	H3K27me3	H3K27me3	H3K27me3
12425	Cckar	NoPeak	NoPeak	NoPeak
12426	Cckbr	H3K27me3	H3K27me3	H3K27me3
12427	Ccna1	Bivalent	H3K4me3	H3K4me3
12428	Ccna2	H3K4me3	H3K4me3	H3K4me3
12442	Ccnb2	NoPeak	NoPeak	NoPeak
12443	Ccnd1	Bivalent	Bivalent	Bivalent
12444	Ccnd2	Bivalent	Bivalent	Bivalent
12445	Ccnd3	H3K27me3	H3K27me3	H3K27me3
12447	Ccne1	H3K4me3	H3K4me3	H3K4me3
12448	Ccne2	H3K4me3	H3K4me3	H3K4me3
12449	Ccnf	H3K4me3	NoPeak	H3K4me3
12450	Ccng1	H3K4me3	NoPeak	H3K4me3
12452	Ccng2	H3K4me3	H3K4me3	H3K4me3
12453	Ccni	H3K4me3	H3K4me3	H3K4me3
12454	Ccnk	H3K4me3	H3K4me3	H3K4me3
12455	Ccnt1	H3K4me3	H3K4me3	H3K4me3
12457	Noct	H3K4me3	H3K4me3	H3K4me3
12458	Ccr6	H3K27me3	H3K27me3	H3K27me3
12460	Ccs	Bivalent	Bivalent	H3K27me3
12461	Cct2	H3K4me3	H3K4me3	H3K4me3
12462	Cct3	H3K4me3	H3K4me3	H3K4me3
12464	Cct4	H3K4me3	H3K4me3	H3K4me3
12465	Cct5	H3K4me3	H3K4me3	H3K4me3
12466	Cct6a	H3K4me3	H3K4me3	H3K4me3
12467	Cct6b	H3K4me3	H3K4me3	H3K4me3
12468	Cct7	H3K4me3	H3K4me3	H3K4me3
12469	Cct8	H3K4me3	H3K4me3	H3K4me3
12475	Cd14	H3K27me3	H3K27me3	H3K27me3
12476	Cd151	H3K27me3	H3K27me3	H3K27me3
12477	Ctla4	NoPeak	NoPeak	NoPeak
12478	Cd19	H3K27me3	H3K27me3	H3K27me3
12479	Cd1d1	H3K4me3	NoPeak	NoPeak
12480	Cd1d2	NoPeak	NoPeak	NoPeak
12481	Cd2	NoPeak	NoPeak	NoPeak
12482	Ms4a1	NoPeak	NoPeak	NoPeak
12483	Cd22	H3K27me3	H3K27me3	NoPeak
12484	Cd24a	H3K4me3	H3K27me3	Bivalent
12487	Cd28	NoPeak	NoPeak	NoPeak
12488	Cd2ap	H3K4me3	H3K4me3	H3K4me3
12489	Cd33	H3K27me3	NoPeak	NoPeak
12490	Cd34	H3K27me3	H3K27me3	H3K27me3
12491	Cd36	NoPeak	NoPeak	NoPeak
12492	Scarb2	H3K4me3	H3K4me3	H3K4me3
12493	Cd37	H3K27me3	H3K27me3	H3K27me3
12494	Cd38	NoPeak	NoPeak	NoPeak
12495	Entpd1	H3K4me3	NoPeak	NoPeak
12496	Entpd2	NoPeak	NoPeak	NoPeak
12497	Entpd6	Bivalent	Bivalent	Bivalent
12499	Entpd5	H3K4me3	H3K4me3	H3K4me3
12500	Cd3d	H3K27me3	H3K27me3	H3K27me3
12501	Cd3e	H3K27me3	H3K27me3	H3K27me3
12502	Cd3g	H3K27me3	H3K27me3	H3K27me3
12503	Cd247	H3K27me3	NoPeak	H3K27me3
12504	Cd4	NoPeak	NoPeak	NoPeak
12505	Cd44	NoPeak	H3K27me3	H3K27me3
12506	Cd48	NoPeak	NoPeak	NoPeak
12507	Cd5	NoPeak	NoPeak	NoPeak
12508	Cd53	NoPeak	NoPeak	NoPeak
12509	Cd59a	NoPeak	NoPeak	NoPeak
12511	Cd6	NoPeak	NoPeak	NoPeak
12512	Cd63	H3K4me3	NoPeak	H3K4me3
12514	Cd68	NoPeak	NoPeak	NoPeak
12515	Cd69	NoPeak	NoPeak	NoPeak
12516	Cd7	NoPeak	NoPeak	NoPeak
12517	Cd72	H3K27me3	H3K27me3	H3K27me3
12518	Cd79a	NoPeak	NoPeak	NoPeak
12519	Cd80	NoPeak	NoPeak	NoPeak
12520	Cd81	H3K4me3	H3K4me3	H3K4me3
12521	Cd82	H3K27me3	H3K27me3	H3K27me3
12522	Cd83	Bivalent	NoPeak	H3K4me3
12523	Cd84	NoPeak	NoPeak	NoPeak
12524	Cd86	NoPeak	NoPeak	NoPeak
12525	Cd8a	NoPeak	NoPeak	NoPeak
12526	Cd8b1	NoPeak	NoPeak	NoPeak
12527	Cd9	H3K4me3	NoPeak	Bivalent
12530	Cdc25a	H3K4me3	H3K4me3	H3K4me3
12531	Cdc25b	H3K4me3	H3K4me3	NoPeak
12532	Cdc25c	H3K4me3	H3K4me3	NoPeak
12534	Cdk1	H3K4me3	NoPeak	H3K4me3
12537	Cdk11b	H3K4me3	H3K4me3	H3K4me3
12539	Cdc37	H3K4me3	H3K4me3	H3K4me3
12540	Cdc42	Bivalent	Bivalent	H3K4me3
12544	Cdc45	H3K4me3	H3K4me3	H3K4me3
12545	Cdc7	H3K4me3	H3K4me3	H3K4me3
12549	Arhgap31	H3K4me3	H3K4me3	H3K4me3
12550	Cdh1	H3K27me3	H3K27me3	Bivalent
12552	Cdh11	Bivalent	Bivalent	Bivalent
12554	Cdh13	Bivalent	H3K4me3	Bivalent
12555	Cdh15	NoPeak	NoPeak	NoPeak
12556	Cdh16	NoPeak	NoPeak	NoPeak
12557	Cdh17	NoPeak	NoPeak	NoPeak
12558	Cdh2	H3K4me3	H3K4me3	H3K4me3
12560	Cdh3	H3K27me3	H3K27me3	H3K27me3
12561	Cdh4	Bivalent	H3K4me3	H3K4me3
12562	Cdh5	NoPeak	NoPeak	NoPeak
12563	Cdh6	Bivalent	Bivalent	Bivalent
12564	Cdh8	H3K4me3	H3K4me3	H3K4me3
12565	Cdh9	NoPeak	NoPeak	NoPeak
12566	Cdk2	H3K4me3	H3K4me3	H3K4me3
12567	Cdk4	H3K4me3	H3K4me3	H3K4me3
12568	Cdk5	H3K4me3	NoPeak	H3K4me3
12569	Cdk5r1	H3K4me3	H3K4me3	H3K4me3
12570	Cdk5r2	Bivalent	Bivalent	Bivalent
12571	Cdk6	Bivalent	Bivalent	Bivalent
12572	Cdk7	H3K4me3	H3K4me3	H3K4me3
12575	Cdkn1a	H3K27me3	NoPeak	NoPeak
12576	Cdkn1b	H3K4me3	H3K4me3	H3K4me3
12577	Cdkn1c	H3K27me3	H3K27me3	H3K27me3
12578	Cdkn2a	Bivalent	Bivalent	Bivalent
12579	Cdkn2b	Bivalent	H3K27me3	H3K27me3
12580	Cdkn2c	H3K4me3	H3K4me3	H3K4me3
12581	Cdkn2d	H3K4me3	H3K4me3	H3K4me3
12583	Cdo1	Bivalent	H3K4me3	H3K4me3
12585	Cdr2	H3K4me3	H3K4me3	H3K4me3
12587	Mia	NoPeak	NoPeak	NoPeak
12589	Ift81	H3K4me3	H3K4me3	H3K4me3
12590	Cdx1	H3K27me3	H3K27me3	H3K27me3
12591	Cdx2	H3K27me3	H3K27me3	H3K27me3
12592	Cdx4	H3K27me3	H3K27me3	H3K27me3
12593	Cdyl	NoPeak	NoPeak	NoPeak
12606	Cebpa	Bivalent	Bivalent	Bivalent
12607	Cebpz	H3K4me3	H3K4me3	H3K4me3
12608	Cebpb	Bivalent	Bivalent	Bivalent
12609	Cebpd	Bivalent	Bivalent	Bivalent
12611	Cebpg	H3K4me3	H3K4me3	H3K4me3
12613	Cel	NoPeak	NoPeak	NoPeak
12614	Celsr1	Bivalent	H3K27me3	H3K27me3
12615	Cenpa	H3K4me3	NoPeak	NoPeak
12616	Cenpb	H3K4me3	H3K4me3	H3K4me3
12617	Cenpc1	H3K4me3	NoPeak	NoPeak
12622	Cer1	NoPeak	NoPeak	NoPeak
12623	Ces1g	NoPeak	NoPeak	NoPeak
12626	Cetn3	H3K4me3	H3K4me3	H3K4me3
12627	Cfc1	H3K27me3	H3K27me3	NoPeak
12628	Cfh	NoPeak	NoPeak	NoPeak
12630	Cfi	H3K27me3	H3K27me3	NoPeak
12631	Cfl1	H3K4me3	H3K4me3	H3K4me3
12632	Cfl2	H3K4me3	H3K4me3	H3K4me3
12633	Cflar	H3K4me3	NoPeak	H3K4me3
12638	Cftr	H3K27me3	NoPeak	H3K4me3
12640	Cga	H3K27me3	H3K27me3	H3K27me3
12642	Ch25h	Bivalent	Bivalent	Bivalent
12643	Chad	H3K27me3	H3K27me3	H3K27me3
12647	Chat	H3K27me3	H3K27me3	H3K27me3
12648	Chd1	H3K4me3	H3K4me3	H3K4me3
12649	Chek1	H3K4me3	H3K4me3	H3K4me3
12651	Chkb	H3K4me3	H3K4me3	H3K4me3
12652	Chga	Bivalent	H3K4me3	H3K4me3
12653	Chgb	Bivalent	H3K4me3	H3K4me3
12654	Chil1	NoPeak	NoPeak	NoPeak
12655	Chil3	H3K27me3	H3K27me3	H3K27me3
12659	Ovgp1	NoPeak	NoPeak	NoPeak
12660	Chka	H3K4me3	H3K4me3	H3K4me3
12661	Chl1	Bivalent	H3K4me3	H3K4me3
12662	Chm	H3K4me3	H3K4me3	NoPeak
12663	Chml	NoPeak	NoPeak	NoPeak
12667	Chrd	H3K4me3	H3K4me3	H3K4me3
12669	Chrm1	H3K27me3	NoPeak	NoPeak
12671	Chrm3	Bivalent	H3K4me3	H3K4me3
12672	Chrm4	H3K27me3	H3K27me3	H3K27me3
12675	Chuk	H3K4me3	H3K4me3	H3K4me3
12677	Vsx2	H3K27me3	H3K27me3	H3K27me3
12683	Cidea	Bivalent	Bivalent	Bivalent
12684	Cideb	H3K27me3	H3K27me3	H3K27me3
12686	Elovl3	H3K27me3	H3K27me3	H3K27me3
12695	Patj	H3K4me3	H3K4me3	H3K4me3
12696	Cirbp	H3K4me3	H3K4me3	H3K4me3
12700	Cish	Bivalent	Bivalent	H3K4me3
12702	Socs3	H3K4me3	H3K4me3	H3K4me3
12703	Socs1	Bivalent	H3K4me3	H3K4me3
12704	Cit	H3K4me3	H3K4me3	H3K4me3
12705	Cited1	Bivalent	Bivalent	H3K4me3
12709	Ckb	Bivalent	H3K4me3	H3K4me3
12715	Ckm	H3K27me3	H3K27me3	H3K27me3
12716	Ckmt1	H3K27me3	H3K27me3	Bivalent
12721	Coro1a	Bivalent	Bivalent	H3K4me3
12722	Clca3a1	NoPeak	NoPeak	NoPeak
12723	Clcn1	NoPeak	NoPeak	NoPeak
12724	Clcn2	H3K4me3	NoPeak	H3K4me3
12725	Clcn3	H3K4me3	H3K4me3	H3K4me3
12727	Clcn4	Bivalent	NoPeak	H3K4me3
12728	Clcn5	H3K4me3	H3K4me3	NoPeak
12729	Clns1a	H3K4me3	H3K4me3	H3K4me3
12733	Clcnka	NoPeak	NoPeak	NoPeak
12737	Cldn1	NoPeak	H3K27me3	H3K27me3
12738	Cldn2	H3K27me3	H3K27me3	NoPeak
12739	Cldn3	H3K27me3	H3K27me3	H3K27me3
12740	Cldn4	H3K27me3	H3K27me3	H3K27me3
12741	Cldn5	H3K27me3	H3K27me3	H3K27me3
12745	Clgn	Bivalent	Bivalent	H3K4me3
12747	Clk1	H3K4me3	H3K4me3	H3K4me3
12748	Clk2	H3K4me3	H3K4me3	NoPeak
12750	Clk4	H3K4me3	H3K4me3	H3K4me3
12751	Tpp1	NoPeak	NoPeak	H3K4me3
12752	Cln3	Bivalent	H3K27me3	Bivalent
12753	Clock	H3K4me3	H3K4me3	H3K4me3
12757	Clta	H3K27me3	H3K27me3	H3K27me3
12759	Clu	H3K27me3	NoPeak	NoPeak
12763	Cmah	NoPeak	NoPeak	NoPeak
12764	Cmas	Bivalent	Bivalent	Bivalent
12765	Cxcr2	H3K27me3	NoPeak	NoPeak
12766	Cxcr3	H3K27me3	H3K27me3	NoPeak
12767	Cxcr4	Bivalent	H3K27me3	Bivalent
12768	Ccr1	H3K27me3	H3K27me3	NoPeak
12769	Ccr9	H3K27me3	H3K27me3	H3K27me3
12770	Ccr1l1	NoPeak	NoPeak	NoPeak
12771	Ccr3	NoPeak	NoPeak	NoPeak
12772	Ccr2	NoPeak	NoPeak	NoPeak
12773	Ccr4	H3K27me3	NoPeak	NoPeak
12774	Ccr5	NoPeak	NoPeak	NoPeak
12775	Ccr7	H3K27me3	NoPeak	NoPeak
12776	Ccr8	NoPeak	NoPeak	NoPeak
12777	Ccr10	H3K4me3	NoPeak	NoPeak
12778	Ackr3	H3K27me3	H3K27me3	H3K27me3
12780	Abcc2	H3K27me3	H3K27me3	H3K27me3
12785	Cnbp	Bivalent	Bivalent	Bivalent
12788	Cnga1	NoPeak	NoPeak	NoPeak
12789	Cnga2	NoPeak	NoPeak	NoPeak
12790	Cnga3	H3K27me3	H3K27me3	H3K27me3
12793	Cnih1	H3K4me3	NoPeak	H3K4me3
12794	Cnih2	H3K4me3	H3K4me3	NoPeak
12795	Plk3	Bivalent	H3K4me3	H3K4me3
12796	Camp	NoPeak	NoPeak	NoPeak
12797	Cnn1	H3K27me3	H3K27me3	H3K27me3
12798	Cnn2	H3K27me3	H3K27me3	H3K27me3
12799	Cnp	H3K27me3	H3K27me3	H3K4me3
12801	Cnr1	Bivalent	H3K4me3	H3K4me3
12802	Cnr2	NoPeak	NoPeak	NoPeak
12803	Cntf	NoPeak	NoPeak	NoPeak
12804	Cntfr	H3K27me3	NoPeak	NoPeak
12805	Cntn1	NoPeak	NoPeak	NoPeak
12807	Hps3	H3K4me3	H3K4me3	H3K4me3
12808	Cobl	Bivalent	H3K27me3	H3K27me3
12810	Coch	Bivalent	Bivalent	Bivalent
12812	Coil	H3K4me3	H3K4me3	H3K4me3
12813	Col10a1	NoPeak	NoPeak	NoPeak
12814	Col11a1	H3K4me3	H3K4me3	H3K4me3
12815	Col11a2	H3K27me3	H3K27me3	NoPeak
12816	Col12a1	Bivalent	Bivalent	Bivalent
12817	Col13a1	Bivalent	Bivalent	Bivalent
12818	Col14a1	H3K27me3	H3K27me3	H3K27me3
12819	Col15a1	H3K27me3	H3K27me3	H3K27me3
12821	Col17a1	NoPeak	NoPeak	NoPeak
12822	Col18a1	Bivalent	H3K27me3	H3K27me3
12823	Col19a1	Bivalent	Bivalent	H3K4me3
12824	Col2a1	H3K27me3	H3K27me3	H3K27me3
12825	Col3a1	NoPeak	NoPeak	NoPeak
12826	Col4a1	Bivalent	Bivalent	Bivalent
12827	Col4a2	Bivalent	Bivalent	Bivalent
12828	Col4a3	H3K27me3	NoPeak	NoPeak
12829	Col4a4	H3K27me3	NoPeak	NoPeak
12830	Col4a5	H3K27me3	H3K27me3	H3K27me3
12831	Col5a1	Bivalent	H3K27me3	H3K27me3
12832	Col5a2	NoPeak	NoPeak	NoPeak
12833	Col6a1	NoPeak	NoPeak	NoPeak
12834	Col6a2	NoPeak	NoPeak	NoPeak
12835	Col6a3	H3K27me3	H3K27me3	H3K27me3
12836	Col7a1	H3K27me3	H3K27me3	NoPeak
12837	Col8a1	H3K27me3	NoPeak	NoPeak
12839	Col9a1	NoPeak	NoPeak	NoPeak
12840	Col9a2	H3K27me3	NoPeak	NoPeak
12841	Col9a3	NoPeak	NoPeak	NoPeak
12842	Col1a1	H3K27me3	H3K27me3	H3K27me3
12843	Col1a2	H3K27me3	NoPeak	NoPeak
12845	Comp	H3K27me3	H3K27me3	H3K27me3
12846	Comt	H3K4me3	H3K4me3	H3K4me3
12847	Copa	H3K4me3	H3K4me3	H3K4me3
12848	Cops2	H3K4me3	H3K4me3	H3K4me3
12850	Coq7	H3K4me3	NoPeak	NoPeak
12854	Cort	NoPeak	NoPeak	NoPeak
12856	Cox17	H3K4me3	NoPeak	H3K4me3
12857	Cox4i1	H3K4me3	H3K4me3	H3K4me3
12858	Cox5a	H3K4me3	H3K4me3	H3K4me3
12859	Cox5b	H3K4me3	H3K4me3	H3K4me3
12861	Cox6a1	H3K4me3	H3K4me3	H3K4me3
12862	Cox6a2	NoPeak	NoPeak	NoPeak
12864	Cox6c	H3K4me3	H3K4me3	H3K4me3
12865	Cox7a1	NoPeak	NoPeak	NoPeak
12866	Cox7a2	H3K4me3	H3K4me3	H3K4me3
12867	Cox7c	H3K4me3	H3K4me3	H3K4me3
12868	Cox8a	H3K4me3	H3K4me3	H3K4me3
12869	Cox8b	NoPeak	NoPeak	NoPeak
12870	Cp	H3K27me3	NoPeak	NoPeak
12873	Cpa3	NoPeak	NoPeak	NoPeak
12874	Cpd	H3K4me3	H3K4me3	H3K4me3
12876	Cpe	H3K4me3	H3K4me3	H3K4me3
12877	Cpeb1	Bivalent	H3K27me3	Bivalent
12879	Cys1	Bivalent	H3K27me3	Bivalent
12889	Cplx1	Bivalent	H3K4me3	H3K4me3
12890	Cplx2	H3K4me3	H3K4me3	H3K4me3
12891	Cpne6	NoPeak	NoPeak	NoPeak
12892	Cpox	H3K4me3	H3K4me3	H3K4me3
12894	Cpt1a	Bivalent	H3K27me3	Bivalent
12895	Cpt1b	NoPeak	NoPeak	NoPeak
12896	Cpt2	H3K4me3	NoPeak	H3K4me3
12902	Cr2	NoPeak	NoPeak	NoPeak
12903	Crabp1	H3K27me3	H3K27me3	H3K27me3
12904	Crabp2	H3K27me3	H3K27me3	H3K27me3
12905	Cradd	H3K4me3	H3K4me3	H3K4me3
12908	Crat	H3K4me3	H3K4me3	H3K4me3
12909	Crcp	Bivalent	H3K27me3	H3K4me3
12912	Creb1	H3K4me3	H3K4me3	H3K4me3
12913	Creb3	H3K4me3	H3K4me3	H3K4me3
12914	Crebbp	H3K4me3	H3K4me3	H3K4me3
12915	Atf6b	H3K4me3	H3K4me3	H3K4me3
12916	Crem	H3K4me3	H3K4me3	H3K4me3
12918	Crh	Bivalent	H3K27me3	H3K27me3
12919	Crhbp	H3K27me3	H3K27me3	H3K27me3
12921	Crhr1	Bivalent	Bivalent	H3K4me3
12922	Crhr2	NoPeak	NoPeak	NoPeak
12925	Crip1	H3K27me3	H3K27me3	H3K27me3
12927	Bcar1	H3K4me3	H3K4me3	H3K4me3
12928	Crk	H3K4me3	H3K4me3	H3K4me3
12929	Crkl	H3K4me3	H3K4me3	H3K4me3
12931	Crlf1	H3K27me3	H3K27me3	H3K27me3
12933	Crmp1	Bivalent	H3K4me3	H3K4me3
12934	Dpysl2	H3K4me3	H3K4me3	H3K4me3
12936	Pcdha4	NoPeak	NoPeak	NoPeak
12937	Pcdha6	NoPeak	NoPeak	NoPeak
12939	Pcdha7	NoPeak	NoPeak	NoPeak
12941	Pcdha5	NoPeak	NoPeak	NoPeak
12942	Pcdha11	H3K27me3	H3K27me3	NoPeak
12943	Pcdha10	H3K27me3	H3K27me3	NoPeak
12944	Crp	NoPeak	NoPeak	NoPeak
12945	Dmbt1	NoPeak	NoPeak	NoPeak
12946	Cr1l	H3K4me3	H3K4me3	NoPeak
12950	Hapln1	H3K4me3	NoPeak	NoPeak
12951	Crx	NoPeak	NoPeak	H3K27me3
12952	Cry1	H3K4me3	H3K4me3	H3K4me3
12953	Cry2	H3K4me3	H3K4me3	H3K4me3
12954	Cryaa	H3K27me3	H3K27me3	H3K27me3
12955	Cryab	NoPeak	NoPeak	NoPeak
12957	Cryba1	NoPeak	NoPeak	NoPeak
12958	Cryba2	H3K27me3	H3K27me3	H3K27me3
12959	Cryba4	NoPeak	NoPeak	NoPeak
12960	Crybb1	NoPeak	NoPeak	NoPeak
12961	Crybb2	NoPeak	NoPeak	NoPeak
12962	Crybb3	NoPeak	NoPeak	NoPeak
12964	Cryga	NoPeak	NoPeak	NoPeak
12965	Crygb	NoPeak	NoPeak	NoPeak
12966	Crygc	NoPeak	NoPeak	NoPeak
12967	Crygd	NoPeak	NoPeak	NoPeak
12968	Cryge	NoPeak	NoPeak	NoPeak
12969	Crygf	NoPeak	NoPeak	NoPeak
12970	Crygs	NoPeak	NoPeak	NoPeak
12971	Crym	H3K27me3	H3K27me3	H3K27me3
12972	Cryz	H3K4me3	H3K4me3	H3K4me3
12974	Cs	H3K4me3	H3K4me3	H3K4me3
12977	Csf1	H3K4me3	H3K4me3	H3K4me3
12978	Csf1r	NoPeak	NoPeak	NoPeak
12981	Csf2	NoPeak	NoPeak	NoPeak
12982	Csf2ra	H3K27me3	H3K27me3	Bivalent
12983	Csf2rb	H3K27me3	H3K27me3	H3K27me3
12984	Csf2rb2	H3K27me3	H3K27me3	H3K27me3
12985	Csf3	H3K27me3	NoPeak	NoPeak
12986	Csf3r	NoPeak	NoPeak	NoPeak
12988	Csk	NoPeak	NoPeak	NoPeak
12990	Csn1s1	NoPeak	NoPeak	NoPeak
12991	Csn2	NoPeak	NoPeak	NoPeak
12992	Csn1s2b	NoPeak	NoPeak	NoPeak
12993	Csn1s2a	NoPeak	NoPeak	NoPeak
12994	Csn3	NoPeak	NoPeak	NoPeak
12995	Csnk2a1	H3K4me3	H3K4me3	H3K4me3
13000	Csnk2a2	H3K4me3	H3K4me3	H3K4me3
13001	Csnk2b	H3K4me3	H3K4me3	H3K4me3
13002	Dnajc5	H3K4me3	H3K4me3	H3K4me3
13003	Vcan	Bivalent	H3K27me3	Bivalent
13004	Ncan	H3K27me3	H3K27me3	H3K27me3
13006	Smc3	H3K4me3	H3K4me3	H3K4me3
13007	Csrp1	H3K4me3	NoPeak	NoPeak
13008	Csrp2	H3K4me3	H3K4me3	H3K4me3
13009	Csrp3	NoPeak	NoPeak	NoPeak
13010	Cst3	H3K4me3	H3K4me3	H3K4me3
13011	Cst7	NoPeak	NoPeak	NoPeak
13012	Cst8	NoPeak	NoPeak	NoPeak
13013	Cst9	NoPeak	NoPeak	NoPeak
13014	Cstb	NoPeak	H3K4me3	H3K4me3
13016	Ctbp1	H3K4me3	H3K4me3	H3K4me3
13017	Ctbp2	H3K4me3	H3K4me3	H3K4me3
13018	Ctcf	H3K4me3	H3K4me3	H3K4me3
13019	Ctf1	NoPeak	NoPeak	NoPeak
13024	Ctla2a	NoPeak	NoPeak	NoPeak
13025	Ctla2b	NoPeak	NoPeak	NoPeak
13026	Pcyt1a	H3K4me3	H3K4me3	H3K4me3
13030	Ctsb	H3K4me3	H3K4me3	H3K4me3
13032	Ctsc	NoPeak	NoPeak	NoPeak
13033	Ctsd	H3K4me3	H3K4me3	H3K4me3
13034	Ctse	NoPeak	NoPeak	NoPeak
13035	Ctsg	NoPeak	NoPeak	NoPeak
13036	Ctsh	H3K27me3	H3K27me3	H3K27me3
13038	Ctsk	NoPeak	NoPeak	NoPeak
13039	Ctsl	H3K4me3	H3K4me3	H3K4me3
13040	Ctss	NoPeak	NoPeak	NoPeak
13041	Ctsw	NoPeak	NoPeak	NoPeak
13043	Cttn	H3K4me3	H3K4me3	H3K4me3
13046	Celf1	H3K4me3	H3K4me3	H3K4me3
13047	Cux1	Bivalent	Bivalent	Bivalent
13048	Cux2	Bivalent	Bivalent	H3K4me3
13051	Cx3cr1	NoPeak	NoPeak	NoPeak
13052	Cxadr	Bivalent	Bivalent	Bivalent
13056	Cyb561	Bivalent	H3K4me3	H3K4me3
13057	Cyba	H3K27me3	NoPeak	NoPeak
13058	Cybb	NoPeak	NoPeak	NoPeak
13063	Cycs	H3K4me3	H3K4me3	H3K4me3
13067	Cyct	NoPeak	NoPeak	NoPeak
13070	Cyp11a1	NoPeak	NoPeak	NoPeak
13072	Cyp11b2	NoPeak	NoPeak	NoPeak
13074	Cyp17a1	H3K27me3	NoPeak	NoPeak
13075	Cyp19a1	NoPeak	NoPeak	NoPeak
13076	Cyp1a1	H3K27me3	NoPeak	NoPeak
13077	Cyp1a2	H3K27me3	NoPeak	NoPeak
13078	Cyp1b1	Bivalent	H3K27me3	H3K27me3
13079	Cyp21a1	NoPeak	NoPeak	NoPeak
13081	Cyp24a1	H3K27me3	H3K27me3	H3K27me3
13082	Cyp26a1	H3K27me3	H3K27me3	H3K27me3
13085	Cyp2a12	NoPeak	NoPeak	NoPeak
13086	Cyp2a4	NoPeak	NoPeak	NoPeak
13087	Cyp2a5	NoPeak	NoPeak	NoPeak
13088	Cyp2b10	NoPeak	NoPeak	NoPeak
13089	Cyp2b13	NoPeak	NoPeak	NoPeak
13090	Cyp2b19	NoPeak	NoPeak	NoPeak
13094	Cyp2b9	NoPeak	NoPeak	NoPeak
13095	Cyp2c29	NoPeak	NoPeak	NoPeak
13096	Cyp2c37	NoPeak	NoPeak	NoPeak
13097	Cyp2c38	NoPeak	NoPeak	NoPeak
13098	Cyp2c39	NoPeak	NoPeak	NoPeak
13099	Cyp2c40	NoPeak	NoPeak	NoPeak
13101	Cyp2d10	NoPeak	NoPeak	NoPeak
13105	Cyp2d9	NoPeak	NoPeak	NoPeak
13106	Cyp2e1	NoPeak	NoPeak	NoPeak
13107	Cyp2f2	NoPeak	NoPeak	NoPeak
13108	Cyp2g1	NoPeak	NoPeak	NoPeak
13109	Cyp2j5	NoPeak	NoPeak	NoPeak
13110	Cyp2j6	H3K4me3	NoPeak	NoPeak
13112	Cyp3a11	NoPeak	NoPeak	NoPeak
13113	Cyp3a13	H3K27me3	H3K27me3	H3K27me3
13114	Cyp3a16	NoPeak	NoPeak	NoPeak
13115	Cyp27b1	H3K27me3	H3K27me3	H3K27me3
13116	Cyp46a1	H3K27me3	H3K27me3	H3K4me3
13117	Cyp4a10	NoPeak	NoPeak	NoPeak
13118	Cyp4a12b	NoPeak	NoPeak	NoPeak
13119	Cyp4a14	NoPeak	NoPeak	NoPeak
13120	Cyp4b1	NoPeak	NoPeak	NoPeak
13121	Cyp51	H3K4me3	H3K4me3	H3K4me3
13122	Cyp7a1	NoPeak	NoPeak	NoPeak
13123	Cyp7b1	H3K4me3	H3K4me3	H3K4me3
13124	Cyp8b1	NoPeak	NoPeak	NoPeak
13131	Dab1	H3K27me3	H3K27me3	H3K27me3
13132	Dab2	NoPeak	NoPeak	NoPeak
13134	Dach1	H3K4me3	H3K4me3	Bivalent
13135	Dad1	H3K4me3	H3K4me3	H3K4me3
13136	Cd55	H3K4me3	NoPeak	H3K4me3
13137	Cd55b	NoPeak	NoPeak	NoPeak
13138	Dag1	H3K4me3	H3K4me3	H3K4me3
13139	Dgka	Bivalent	H3K4me3	H3K4me3
13142	Dao	NoPeak	NoPeak	NoPeak
13143	Dapk2	H3K27me3	H3K27me3	H3K27me3
13144	Dapk3	H3K4me3	NoPeak	NoPeak
13162	Slc6a3	H3K27me3	H3K27me3	H3K27me3
13163	Daxx	H3K4me3	H3K4me3	H3K4me3
13164	Dazl	NoPeak	NoPeak	NoPeak
13166	Dbh	NoPeak	NoPeak	NoPeak
13167	Dbi	H3K4me3	H3K4me3	H3K4me3
13168	Dbil5	H3K4me3	H3K4me3	H3K4me3
13169	Dbnl	H3K4me3	H3K4me3	H3K4me3
13170	Dbp	H3K27me3	Bivalent	H3K4me3
13171	Dbt	H3K4me3	NoPeak	H3K4me3
13172	Dbx1	H3K27me3	H3K27me3	H3K27me3
13175	Dclk1	Bivalent	H3K4me3	Bivalent
13176	Dcc	H3K4me3	Bivalent	H3K4me3
13177	Eci1	H3K4me3	H3K4me3	NoPeak
13178	Dck	H3K4me3	H3K4me3	H3K4me3
13179	Dcn	NoPeak	NoPeak	NoPeak
13180	Pcbd1	NoPeak	NoPeak	NoPeak
13184	Dcpp1	NoPeak	NoPeak	NoPeak
13185	Dscr3	H3K4me3	H3K4me3	H3K4me3
13190	Dct	NoPeak	H3K27me3	NoPeak
13191	Dctn1	H3K4me3	H3K4me3	H3K4me3
13193	Dcx	Bivalent	H3K27me3	H3K27me3
13194	Ddb1	H3K4me3	H3K4me3	H3K4me3
13195	Ddc	NoPeak	NoPeak	NoPeak
13196	Asap1	Bivalent	Bivalent	Bivalent
13197	Gadd45a	H3K4me3	H3K4me3	H3K4me3
13198	Ddit3	H3K4me3	H3K4me3	H3K4me3
13199	Ddn	H3K27me3	H3K27me3	H3K27me3
13200	Ddost	H3K4me3	H3K4me3	H3K4me3
13202	Ddt	NoPeak	H3K4me3	H3K4me3
13204	Dhx15	H3K4me3	H3K4me3	H3K4me3
13205	Ddx3x	H3K4me3	H3K4me3	H3K4me3
13206	Ddx4	NoPeak	NoPeak	NoPeak
13207	Ddx5	H3K4me3	H3K4me3	H3K4me3
13209	Ddx6	H3K4me3	H3K4me3	H3K4me3
13211	Dhx9	H3K4me3	H3K4me3	H3K4me3
13214	Defb1	NoPeak	NoPeak	NoPeak
13215	Defb2	NoPeak	NoPeak	NoPeak
13218	Defa29	NoPeak	NoPeak	NoPeak
13226	Defa31	NoPeak	NoPeak	NoPeak
13236	Defa25	NoPeak	NoPeak	NoPeak
13237	Defa3	NoPeak	NoPeak	NoPeak
13238	Defa4	NoPeak	NoPeak	NoPeak
13239	Defa5	NoPeak	NoPeak	NoPeak
13244	Degs1	Bivalent	H3K4me3	H3K4me3
13340	Slc29a2	H3K4me3	H3K4me3	H3K4me3
13345	Twist2	H3K27me3	H3K27me3	H3K27me3
13346	Des	H3K27me3	H3K27me3	NoPeak
13347	Dffa	NoPeak	H3K4me3	H3K4me3
13349	Ackr1	NoPeak	NoPeak	NoPeak
13350	Dgat1	H3K4me3	H3K4me3	H3K4me3
13353	Dgcr6	NoPeak	NoPeak	NoPeak
13356	Dgcr2	NoPeak	NoPeak	NoPeak
13358	Slc25a1	H3K4me3	H3K4me3	H3K4me3
13360	Dhcr7	NoPeak	NoPeak	NoPeak
13361	Dhfr	H3K4me3	H3K4me3	H3K4me3
13363	Dhh	H3K27me3	H3K27me3	H3K27me3
13367	Diaph1	H3K4me3	H3K4me3	H3K4me3
13368	Dffb	H3K4me3	H3K4me3	H3K4me3
13370	Dio1	NoPeak	NoPeak	NoPeak
13371	Dio2	H3K27me3	H3K27me3	NoPeak
13380	Dkk1	H3K27me3	H3K27me3	H3K27me3
13382	Dld	H3K4me3	H3K4me3	H3K4me3
13383	Dlg1	Bivalent	H3K4me3	H3K4me3
13384	Mpp3	H3K4me3	H3K4me3	H3K4me3
13385	Dlg4	H3K4me3	H3K4me3	H3K4me3
13386	Dlk1	H3K27me3	H3K27me3	H3K27me3
13388	Dll1	Bivalent	Bivalent	Bivalent
13389	Dll3	H3K27me3	NoPeak	H3K27me3
13390	Dlx1	H3K27me3	H3K27me3	H3K27me3
13392	Dlx2	H3K27me3	H3K27me3	H3K27me3
13393	Dlx3	H3K27me3	H3K27me3	H3K27me3
13394	Dlx4	Bivalent	H3K27me3	Bivalent
13395	Dlx5	H3K27me3	H3K27me3	H3K27me3
13396	Dlx6	H3K27me3	H3K27me3	H3K27me3
13397	Dlx6os2	H3K27me3	H3K27me3	H3K27me3
13400	Dmpk	NoPeak	NoPeak	NoPeak
13401	Dmwd	H3K4me3	H3K4me3	H3K4me3
13404	Dmc1	H3K27me3	NoPeak	NoPeak
13405	Dmd	NoPeak	NoPeak	NoPeak
13406	Dmp1	NoPeak	NoPeak	NoPeak
13409	Tmc1	NoPeak	NoPeak	NoPeak
13411	Dnah11	H3K27me3	H3K27me3	H3K4me3
13417	Dnah8	NoPeak	NoPeak	NoPeak
13418	Dnajc1	H3K4me3	H3K4me3	H3K4me3
13419	Dnase1	NoPeak	NoPeak	NoPeak
13421	Dnase1l3	NoPeak	NoPeak	NoPeak
13423	Dnase2a	H3K27me3	NoPeak	NoPeak
13424	Dync1h1	H3K4me3	H3K4me3	H3K4me3
13426	Dync1i1	H3K4me3	H3K4me3	H3K4me3
13427	Dync1i2	H3K4me3	H3K4me3	H3K4me3
13429	Dnm1	Bivalent	H3K4me3	H3K4me3
13430	Dnm2	H3K4me3	H3K4me3	H3K4me3
13433	Dnmt1	H3K27me3	NoPeak	NoPeak
13434	Trdmt1	H3K4me3	NoPeak	H3K4me3
13435	Dnmt3a	H3K4me3	H3K4me3	H3K4me3
13436	Dnmt3b	H3K4me3	H3K4me3	H3K4me3
13437	Dnpep	H3K4me3	H3K4me3	H3K4me3
13445	Cdk2ap1	H3K4me3	H3K4me3	H3K4me3
13446	Doc2a	Bivalent	NoPeak	H3K4me3
13447	Doc2b	Bivalent	H3K27me3	NoPeak
13448	Dok1	Bivalent	H3K27me3	H3K27me3
13449	Dok2	NoPeak	NoPeak	NoPeak
13476	Reep5	Bivalent	H3K4me3	H3K4me3
13478	Dpagt1	H3K4me3	H3K4me3	H3K4me3
13479	Dpep1	NoPeak	NoPeak	NoPeak
13480	Dpm1	H3K4me3	H3K4me3	H3K4me3
13481	Dpm2	H3K4me3	NoPeak	H3K4me3
13482	Dpp4	H3K27me3	H3K27me3	H3K27me3
13483	Dpp6	H3K4me3	H3K4me3	H3K4me3
13486	Dr1	H3K4me3	H3K4me3	H3K4me3
13487	Slc26a3	NoPeak	NoPeak	NoPeak
13488	Drd1	H3K27me3	H3K27me3	Bivalent
13489	Drd2	H3K27me3	H3K27me3	H3K27me3
13490	Drd3	NoPeak	NoPeak	NoPeak
13491	Drd4	H3K27me3	H3K27me3	H3K27me3
13492	Drd5	H3K27me3	H3K27me3	H3K27me3
13494	Drg1	H3K4me3	H3K4me3	H3K4me3
13495	Drg2	H3K4me3	NoPeak	H3K4me3
13496	Arid3a	Bivalent	Bivalent	Bivalent
13497	Drp2	NoPeak	NoPeak	NoPeak
13498	Atn1	H3K4me3	NoPeak	H3K4me3
13505	Dsc1	NoPeak	NoPeak	NoPeak
13506	Dsc2	NoPeak	NoPeak	H3K4me3
13507	Dsc3	NoPeak	NoPeak	NoPeak
13508	Dscam	Bivalent	NoPeak	H3K4me3
13510	Dsg1a	NoPeak	NoPeak	NoPeak
13511	Dsg2	H3K27me3	H3K27me3	Bivalent
13512	Dsg3	NoPeak	NoPeak	NoPeak
13516	Epyc	NoPeak	NoPeak	NoPeak
13518	Dst	Bivalent	H3K4me3	H3K4me3
13521	Slc26a2	Bivalent	Bivalent	H3K4me3
13522	Adam28	NoPeak	NoPeak	NoPeak
13524	Adam18	NoPeak	NoPeak	NoPeak
13525	Adam26a	NoPeak	NoPeak	NoPeak
13526	Adam24	NoPeak	NoPeak	NoPeak
13527	Dtna	Bivalent	H3K4me3	H3K4me3
13528	Dtnb	H3K4me3	H3K4me3	H3K4me3
13529	Prl8a2	NoPeak	NoPeak	NoPeak
13531	Usp17la	NoPeak	NoPeak	NoPeak
13532	Usp17lc	NoPeak	NoPeak	NoPeak
13537	Dusp2	H3K27me3	H3K27me3	Bivalent
13542	Dvl1	H3K4me3	H3K4me3	H3K4me3
13543	Dvl2	H3K4me3	H3K4me3	H3K4me3
13544	Dvl3	H3K4me3	H3K4me3	H3K4me3
13548	Dyrk1a	H3K4me3	H3K4me3	H3K4me3
13549	Dyrk1b	H3K4me3	H3K4me3	H3K4me3
13555	E2f1	H3K4me3	NoPeak	H3K4me3
13557	E2f3	H3K4me3	NoPeak	H3K4me3
13559	E2f5	H3K4me3	H3K4me3	H3K4me3
13560	E4f1	H3K4me3	H3K4me3	H3K4me3
13586	Ear1	NoPeak	NoPeak	NoPeak
13587	Ear2	NoPeak	NoPeak	NoPeak
13589	Mapre1	H3K4me3	H3K4me3	H3K4me3
13590	Lefty1	H3K27me3	H3K27me3	H3K27me3
13591	Ebf1	Bivalent	Bivalent	Bivalent
13592	Ebf2	H3K27me3	H3K27me3	H3K27me3
13593	Ebf3	Bivalent	H3K27me3	H3K27me3
13595	Ebp	H3K4me3	NoPeak	H3K4me3
13599	Ecel1	H3K27me3	H3K27me3	H3K27me3
13601	Ecm1	NoPeak	NoPeak	NoPeak
13602	Sparcl1	NoPeak	NoPeak	NoPeak
13603	Opn3	H3K4me3	H3K4me3	H3K4me3
13605	Ect2	H3K4me3	H3K4me3	NoPeak
13607	Eda	Bivalent	H3K27me3	Bivalent
13608	Edar	H3K27me3	H3K27me3	H3K27me3
13609	S1pr1	Bivalent	Bivalent	H3K27me3
13610	S1pr3	H3K27me3	H3K27me3	H3K27me3
13611	S1pr4	NoPeak	NoPeak	NoPeak
13612	Edil3	H3K4me3	H3K4me3	H3K4me3
13614	Edn1	H3K27me3	H3K27me3	H3K27me3
13615	Edn2	H3K27me3	H3K27me3	H3K27me3
13616	Edn3	H3K27me3	H3K27me3	H3K27me3
13617	Ednra	NoPeak	H3K27me3	NoPeak
13618	Ednrb	Bivalent	H3K27me3	Bivalent
13619	Phc1	H3K4me3	H3K4me3	H3K4me3
13626	Eed	H3K4me3	H3K4me3	H3K4me3
13627	Eef1a1	H3K4me3	H3K4me3	H3K4me3
13628	Eef1a2	Bivalent	H3K4me3	H3K4me3
13629	Eef2	H3K4me3	H3K4me3	H3K4me3
13631	Eef2k	H3K4me3	H3K4me3	H3K4me3
13636	Efna1	H3K27me3	NoPeak	NoPeak
13637	Efna2	H3K4me3	H3K4me3	H3K4me3
13638	Efna3	Bivalent	H3K27me3	Bivalent
13639	Efna4	Bivalent	NoPeak	NoPeak
13640	Efna5	Bivalent	Bivalent	Bivalent
13641	Efnb1	Bivalent	Bivalent	Bivalent
13642	Efnb2	Bivalent	H3K4me3	H3K4me3
13643	Efnb3	Bivalent	NoPeak	H3K4me3
13644	Efs	H3K4me3	NoPeak	H3K4me3
13645	Egf	H3K27me3	NoPeak	H3K27me3
13646	Klk1b22	NoPeak	NoPeak	NoPeak
13648	Klk1b9	NoPeak	NoPeak	NoPeak
13649	Egfr	H3K4me3	H3K4me3	Bivalent
13650	Rhbdf1	Bivalent	Bivalent	H3K4me3
13653	Egr1	Bivalent	H3K4me3	H3K4me3
13654	Egr2	Bivalent	H3K27me3	Bivalent
13655	Egr3	Bivalent	H3K27me3	Bivalent
13656	Egr4	H3K27me3	Bivalent	H3K4me3
13660	Ehd1	H3K4me3	H3K4me3	H3K4me3
13661	Ehf	NoPeak	NoPeak	NoPeak
13663	Ei24	H3K4me3	H3K4me3	H3K4me3
13664	Eif1a	H3K4me3	H3K4me3	H3K4me3
13665	Eif2s1	H3K4me3	H3K4me3	H3K4me3
13666	Eif2ak3	H3K4me3	H3K4me3	H3K4me3
13667	Eif2b4	H3K4me3	H3K4me3	H3K4me3
13669	Eif3a	H3K4me3	H3K4me3	H3K4me3
13680	Ddx19a	H3K4me3	H3K4me3	H3K4me3
13681	Eif4a1	H3K4me3	H3K4me3	H3K4me3
13682	Eif4a2	H3K4me3	H3K4me3	H3K4me3
13684	Eif4e	H3K4me3	NoPeak	H3K4me3
13685	Eif4ebp1	Bivalent	H3K27me3	H3K27me3
13688	Eif4ebp2	H3K4me3	H3K4me3	H3K4me3
13690	Eif4g2	H3K4me3	H3K4me3	H3K4me3
13706	Cela2a	NoPeak	NoPeak	NoPeak
13709	Elf1	H3K4me3	H3K4me3	H3K4me3
13710	Elf3	NoPeak	NoPeak	NoPeak
13711	Elf5	NoPeak	NoPeak	NoPeak
13712	Elk1	H3K4me3	NoPeak	NoPeak
13713	Elk3	Bivalent	H3K27me3	Bivalent
13714	Elk4	H3K4me3	H3K4me3	H3K4me3
13716	Ell	H3K4me3	H3K4me3	H3K4me3
13717	Eln	NoPeak	NoPeak	H3K27me3
13722	Aimp1	H3K4me3	H3K4me3	H3K4me3
13723	Emb	Bivalent	H3K4me3	H3K4me3
13726	Emd	H3K4me3	NoPeak	H3K4me3
13728	Mark2	H3K4me3	H3K4me3	H3K4me3
13730	Emp1	H3K27me3	H3K27me3	H3K27me3
13731	Emp2	H3K27me3	H3K27me3	H3K27me3
13732	Emp3	NoPeak	NoPeak	NoPeak
13733	Adgre1	NoPeak	NoPeak	NoPeak
13796	Emx1	H3K27me3	H3K27me3	H3K27me3
13797	Emx2	H3K27me3	H3K27me3	H3K27me3
13798	En1	Bivalent	H3K27me3	Bivalent
13799	En2	H3K4me3	H3K4me3	H3K4me3
13800	Enah	Bivalent	Bivalent	Bivalent
13801	Enam	NoPeak	NoPeak	NoPeak
13803	Enc1	Bivalent	H3K27me3	Bivalent
13804	Endog	H3K4me3	H3K4me3	H3K4me3
13805	Eng	NoPeak	NoPeak	NoPeak
13806	Eno1	H3K4me3	H3K4me3	H3K4me3
13807	Eno2	H3K27me3	H3K4me3	H3K4me3
13808	Eno3	NoPeak	NoPeak	NoPeak
13809	Enpep	NoPeak	NoPeak	H3K27me3
13813	Eomes	Bivalent	Bivalent	Bivalent
13819	Epas1	Bivalent	H3K27me3	H3K27me3
13821	Epb41l1	Bivalent	H3K4me3	H3K4me3
13822	Epb41l2	Bivalent	Bivalent	Bivalent
13823	Epb41l3	H3K4me3	H3K4me3	H3K4me3
13824	Epb41l4a	Bivalent	H3K4me3	H3K4me3
13828	Epb42	NoPeak	NoPeak	NoPeak
13829	Dmtn	H3K27me3	H3K27me3	H3K27me3
13830	Stom	Bivalent	H3K4me3	H3K4me3
13831	Epc1	H3K4me3	H3K4me3	H3K4me3
13835	Epha1	NoPeak	NoPeak	NoPeak
13836	Epha2	Bivalent	H3K27me3	Bivalent
13837	Epha3	Bivalent	H3K4me3	H3K4me3
13838	Epha4	Bivalent	H3K27me3	H3K27me3
13839	Epha5	Bivalent	Bivalent	Bivalent
13840	Epha6	Bivalent	H3K27me3	Bivalent
13841	Epha7	H3K4me3	H3K4me3	H3K4me3
13842	Epha8	H3K27me3	H3K27me3	H3K4me3
13844	Ephb2	H3K4me3	H3K4me3	H3K4me3
13845	Ephb3	Bivalent	H3K4me3	H3K4me3
13846	Ephb4	Bivalent	H3K27me3	H3K27me3
13848	Ephb6	Bivalent	H3K4me3	H3K4me3
13849	Ephx1	H3K27me3	NoPeak	H3K4me3
13850	Ephx2	H3K27me3	NoPeak	NoPeak
13852	Stx2	Bivalent	H3K27me3	Bivalent
13853	Epm2a	H3K4me3	H3K4me3	H3K4me3
13854	Epn1	H3K4me3	H3K4me3	H3K4me3
13855	Epn2	H3K4me3	H3K4me3	H3K4me3
13856	Epo	H3K4me3	H3K4me3	H3K4me3
13857	Epor	H3K27me3	H3K27me3	NoPeak
13858	Eps15	Bivalent	H3K4me3	H3K4me3
13859	Eps15l1	H3K4me3	H3K4me3	H3K4me3
13860	Eps8	Bivalent	H3K4me3	H3K4me3
13861	Epx	NoPeak	NoPeak	NoPeak
13863	Lcn5	NoPeak	NoPeak	NoPeak
13864	Nr2f6	Bivalent	H3K4me3	H3K4me3
13865	Nr2f1	H3K4me3	H3K4me3	H3K4me3
13866	Erbb2	H3K27me3	H3K27me3	H3K27me3
13867	Erbb3	Bivalent	Bivalent	Bivalent
13869	Erbb4	H3K4me3	H3K4me3	H3K4me3
13870	Ercc1	H3K4me3	NoPeak	H3K4me3
13871	Ercc2	H3K4me3	H3K4me3	H3K4me3
13872	Ercc3	H3K4me3	H3K4me3	H3K4me3
13874	Ereg	H3K27me3	H3K27me3	H3K27me3
13875	Erf	H3K4me3	H3K4me3	H3K4me3
13876	Erg	H3K27me3	H3K27me3	H3K27me3
13877	Erh	H3K4me3	H3K4me3	H3K4me3
13884	Ces1c	NoPeak	NoPeak	NoPeak
13885	Esd	H3K4me3	H3K4me3	H3K4me3
13897	Ces1e	NoPeak	NoPeak	NoPeak
13909	Ces3b	NoPeak	NoPeak	H3K27me3
13924	Ptprv	NoPeak	NoPeak	NoPeak
13929	Amz2	H3K4me3	H3K4me3	H3K4me3
13972	Gnb1l	H3K4me3	H3K4me3	H3K4me3
13982	Esr1	NoPeak	NoPeak	NoPeak
13983	Esr2	Bivalent	NoPeak	NoPeak
13984	Esx1	H3K27me3	H3K27me3	H3K27me3
13990	Smarcad1	H3K4me3	H3K4me3	H3K4me3
13992	Khdrbs3	Bivalent	H3K27me3	Bivalent
13996	Etohd2	H3K4me3	H3K4me3	H3K4me3
13998	Fgd6	H3K4me3	H3K4me3	H3K4me3
14000	Drosha	H3K4me3	H3K4me3	H3K4me3
14004	Chchd2	H3K4me3	H3K4me3	H3K4me3
14007	Celf2	NoPeak	NoPeak	NoPeak
14008	Etv2	H3K27me3	H3K27me3	H3K27me3
14009	Etv1	H3K4me3	H3K4me3	NoPeak
14011	Etv6	H3K4me3	H3K4me3	H3K4me3
14012	Mpzl2	H3K27me3	H3K27me3	H3K27me3
14013	Mecom	NoPeak	H3K27me3	H3K27me3
14017	Evi2a	NoPeak	NoPeak	NoPeak
14020	Evi5	NoPeak	NoPeak	NoPeak
14025	Bcl11a	Bivalent	Bivalent	Bivalent
14026	Evl	H3K4me3	H3K4me3	H3K4me3
14027	Evpl	H3K27me3	H3K27me3	H3K27me3
14028	Evx1	H3K27me3	H3K27me3	H3K27me3
14029	Evx2	H3K27me3	H3K27me3	H3K27me3
14030	Ewsr1	H3K4me3	H3K4me3	H3K4me3
14038	Wfdc18	NoPeak	NoPeak	NoPeak
14042	Ext1	H3K4me3	H3K4me3	H3K4me3
14043	Ext2	H3K4me3	H3K4me3	H3K4me3
14048	Eya1	Bivalent	H3K27me3	Bivalent
14049	Eya2	H3K27me3	H3K27me3	H3K27me3
14050	Eya3	H3K4me3	H3K4me3	H3K4me3
14051	Eya4	Bivalent	Bivalent	H3K27me3
14055	Ezh1	H3K4me3	H3K4me3	H3K4me3
14056	Ezh2	H3K4me3	H3K4me3	H3K4me3
14057	Sfxn1	H3K4me3	H3K4me3	H3K4me3
14058	F10	NoPeak	NoPeak	NoPeak
14060	F13b	NoPeak	NoPeak	NoPeak
14061	F2	NoPeak	NoPeak	NoPeak
14062	F2r	H3K4me3	H3K4me3	H3K4me3
14063	F2rl1	H3K27me3	Bivalent	H3K27me3
14064	F2rl2	NoPeak	NoPeak	NoPeak
14065	F2rl3	NoPeak	NoPeak	NoPeak
14066	F3	Bivalent	H3K27me3	H3K4me3
14067	F5	NoPeak	NoPeak	NoPeak
14068	F7	NoPeak	NoPeak	NoPeak
14069	F8	NoPeak	NoPeak	NoPeak
14070	F8a	H3K4me3	H3K4me3	H3K4me3
14071	F9	NoPeak	NoPeak	NoPeak
14073	Faah	Bivalent	Bivalent	Bivalent
14077	Fabp3	Bivalent	H3K4me3	H3K4me3
14079	Fabp2	NoPeak	NoPeak	NoPeak
14080	Fabp1	NoPeak	NoPeak	NoPeak
14081	Acsl1	H3K4me3	H3K4me3	H3K4me3
14082	Fadd	H3K4me3	H3K4me3	H3K4me3
14083	Ptk2	H3K4me3	H3K4me3	H3K4me3
14084	Faf1	H3K4me3	H3K4me3	H3K4me3
14085	Fah	H3K4me3	NoPeak	H3K4me3
14086	Fscn1	Bivalent	H3K27me3	Bivalent
14087	Fanca	H3K4me3	NoPeak	NoPeak
14088	Fancc	H3K4me3	H3K4me3	H3K4me3
14089	Fap	NoPeak	NoPeak	NoPeak
14102	Fas	NoPeak	NoPeak	NoPeak
14103	Fasl	NoPeak	NoPeak	NoPeak
14104	Fasn	H3K4me3	H3K4me3	H3K4me3
14105	Srsf10	H3K4me3	H3K4me3	H3K4me3
14106	Foxh1	H3K27me3	H3K27me3	H3K27me3
14107	Fat1	NoPeak	NoPeak	NoPeak
14109	Fau	H3K4me3	H3K4me3	H3K4me3
14113	Fbl	H3K4me3	H3K4me3	H3K4me3
14114	Fbln1	H3K27me3	H3K27me3	H3K27me3
14115	Fbln2	H3K27me3	H3K27me3	H3K27me3
14118	Fbn1	H3K27me3	NoPeak	NoPeak
14119	Fbn2	Bivalent	Bivalent	Bivalent
14120	Fbp2	NoPeak	NoPeak	NoPeak
14121	Fbp1	H3K27me3	H3K27me3	NoPeak
14123	Fbrs	NoPeak	NoPeak	NoPeak
14125	Fcer1a	NoPeak	NoPeak	NoPeak
14126	Ms4a2	NoPeak	H3K27me3	H3K27me3
14127	Fcer1g	NoPeak	NoPeak	NoPeak
14128	Fcer2a	H3K27me3	NoPeak	NoPeak
14129	Fcgr1	H3K27me3	H3K27me3	H3K27me3
14130	Fcgr2b	NoPeak	NoPeak	NoPeak
14131	Fcgr3	H3K27me3	H3K27me3	H3K27me3
14132	Fcgrt	NoPeak	NoPeak	NoPeak
14133	Fcna	NoPeak	NoPeak	NoPeak
14134	Fcnb	NoPeak	NoPeak	NoPeak
14137	Fdft1	NoPeak	NoPeak	NoPeak
14148	Fdx1	H3K4me3	H3K4me3	H3K4me3
14149	Fdxr	H3K4me3	H3K4me3	H3K4me3
14151	Fech	H3K4me3	H3K4me3	H3K4me3
14154	Fem1a	H3K4me3	H3K4me3	H3K4me3
14155	Fem1b	H3K4me3	H3K4me3	H3K4me3
14156	Fen1	H3K4me3	H3K4me3	H3K4me3
14158	Fer	Bivalent	H3K4me3	H3K4me3
14159	Fes	H3K27me3	NoPeak	NoPeak
14160	Lgr5	Bivalent	H3K4me3	H3K4me3
14161	Fga	NoPeak	NoPeak	NoPeak
14163	Fgd1	H3K4me3	H3K4me3	H3K4me3
14164	Fgf1	H3K27me3	NoPeak	NoPeak
14165	Fgf10	Bivalent	H3K27me3	Bivalent
14166	Fgf11	H3K27me3	H3K27me3	Bivalent
14167	Fgf12	H3K4me3	H3K4me3	H3K4me3
14168	Fgf13	NoPeak	NoPeak	NoPeak
14169	Fgf14	H3K27me3	H3K4me3	H3K4me3
14170	Fgf15	H3K27me3	H3K27me3	H3K27me3
14171	Fgf17	H3K27me3	H3K27me3	H3K27me3
14172	Fgf18	Bivalent	H3K27me3	H3K27me3
14173	Fgf2	Bivalent	H3K27me3	Bivalent
14174	Fgf3	H3K27me3	H3K27me3	H3K27me3
14175	Fgf4	H3K27me3	H3K27me3	H3K27me3
14176	Fgf5	Bivalent	Bivalent	Bivalent
14177	Fgf6	NoPeak	NoPeak	NoPeak
14178	Fgf7	NoPeak	NoPeak	NoPeak
14179	Fgf8	Bivalent	H3K27me3	H3K27me3
14180	Fgf9	Bivalent	H3K4me3	H3K4me3
14181	Fgfbp1	NoPeak	NoPeak	NoPeak
14182	Fgfr1	Bivalent	H3K4me3	H3K4me3
14183	Fgfr2	Bivalent	H3K27me3	Bivalent
14184	Fgfr3	Bivalent	H3K27me3	Bivalent
14186	Fgfr4	Bivalent	H3K27me3	H3K27me3
14187	Akr1b8	NoPeak	NoPeak	NoPeak
14190	Fgl2	NoPeak	NoPeak	H3K4me3
14191	Fgr	NoPeak	NoPeak	NoPeak
14194	Fh1	H3K4me3	H3K4me3	H3K4me3
14198	Fhit	H3K4me3	NoPeak	H3K4me3
14199	Fhl1	H3K4me3	NoPeak	H3K4me3
14200	Fhl2	NoPeak	NoPeak	NoPeak
14201	Fhl3	Bivalent	H3K27me3	H3K27me3
14202	Fhl4	H3K4me3	H3K4me3	H3K4me3
14204	Il4i1	NoPeak	NoPeak	NoPeak
14205	Vegfd	H3K27me3	NoPeak	NoPeak
14208	Ppm1g	H3K4me3	H3K4me3	H3K4me3
14211	Smc2	H3K4me3	H3K4me3	H3K4me3
14218	Sh3pxd2a	Bivalent	Bivalent	Bivalent
14219	Ctgf	Bivalent	Bivalent	H3K27me3
14221	Fjx1	Bivalent	H3K4me3	H3K4me3
14225	Fkbp1a	H3K4me3	H3K4me3	H3K4me3
14226	Fkbp1b	Bivalent	H3K4me3	H3K4me3
14227	Fkbp2	H3K4me3	H3K4me3	H3K4me3
14228	Fkbp4	H3K4me3	H3K4me3	H3K4me3
14229	Fkbp5	H3K27me3	H3K27me3	NoPeak
14230	Fkbp10	Bivalent	H3K27me3	NoPeak
14231	Fkbp7	H3K4me3	NoPeak	NoPeak
14232	Fkbp8	H3K4me3	H3K4me3	H3K4me3
14233	Foxi1	NoPeak	NoPeak	NoPeak
14234	Foxc2	H3K27me3	H3K27me3	H3K27me3
14235	Foxm1	H3K4me3	H3K4me3	H3K4me3
14236	Foxn2	H3K4me3	H3K4me3	H3K4me3
14237	Foxd4	H3K27me3	H3K27me3	H3K27me3
14238	Foxf2	Bivalent	H3K27me3	H3K27me3
14239	Foxs1	NoPeak	NoPeak	NoPeak
14240	Foxb2	H3K27me3	H3K27me3	H3K27me3
14241	Foxl1	H3K27me3	H3K27me3	H3K27me3
14245	Lpin1	H3K4me3	H3K4me3	H3K4me3
14247	Fli1	Bivalent	H3K27me3	Bivalent
14248	Flii	H3K4me3	H3K4me3	H3K4me3
14251	Flot1	Bivalent	H3K27me3	H3K4me3
14252	Flot2	H3K4me3	H3K4me3	H3K4me3
14254	Flt1	Bivalent	H3K27me3	H3K27me3
14255	Flt3	H3K27me3	H3K27me3	H3K4me3
14256	Flt3l	H3K27me3	NoPeak	H3K4me3
14257	Flt4	Bivalent	Bivalent	H3K27me3
14260	Fmn1	Bivalent	H3K4me3	H3K4me3
14261	Fmo1	NoPeak	NoPeak	NoPeak
14262	Fmo3	NoPeak	NoPeak	NoPeak
14263	Fmo5	NoPeak	NoPeak	NoPeak
14264	Fmod	NoPeak	NoPeak	NoPeak
14265	Fmr1	H3K4me3	H3K4me3	H3K4me3
14266	Aff2	H3K4me3	H3K4me3	H3K4me3
14268	Fn1	Bivalent	H3K27me3	Bivalent
14269	Fnbp1	H3K4me3	H3K4me3	H3K4me3
14270	Srgap2	H3K4me3	H3K4me3	H3K4me3
14272	Fnta	H3K4me3	H3K4me3	H3K4me3
14275	Folr1	NoPeak	NoPeak	NoPeak
14276	Folr2	NoPeak	NoPeak	NoPeak
14281	Fos	Bivalent	Bivalent	Bivalent
14282	Fosb	H3K4me3	H3K4me3	H3K4me3
14283	Fosl1	Bivalent	H3K27me3	Bivalent
14284	Fosl2	H3K4me3	H3K4me3	H3K4me3
14287	Fpgs	H3K4me3	H3K4me3	H3K4me3
14289	Fpr2	H3K27me3	H3K27me3	NoPeak
14290	Fpr-rs3	NoPeak	NoPeak	NoPeak
14291	Fpr-rs4	NoPeak	NoPeak	NoPeak
14293	Fpr1	H3K27me3	H3K27me3	NoPeak
14294	Fpr3	NoPeak	NoPeak	NoPeak
14296	Frat1	Bivalent	Bivalent	H3K4me3
14297	Fxn	H3K4me3	H3K4me3	H3K4me3
14299	Ncs1	H3K4me3	H3K4me3	H3K4me3
14300	Frg1	H3K4me3	H3K4me3	H3K4me3
14302	Frk	NoPeak	NoPeak	NoPeak
14308	Fshb	NoPeak	NoPeak	NoPeak
14309	Fshr	NoPeak	NoPeak	NoPeak
14311	Cidec	NoPeak	NoPeak	NoPeak
14312	Brd2	H3K4me3	H3K4me3	H3K4me3
14313	Fst	Bivalent	H3K27me3	H3K27me3
14314	Fstl1	H3K4me3	H3K4me3	H3K4me3
14317	Ftcd	NoPeak	NoPeak	NoPeak
14319	Fth1	NoPeak	NoPeak	NoPeak
14325	Ftl1	H3K4me3	H3K4me3	H3K4me3
14339	Aktip	NoPeak	NoPeak	NoPeak
14343	Fut1	H3K27me3	H3K27me3	NoPeak
14344	Fut2	H3K27me3	NoPeak	NoPeak
14345	Fut4	H3K27me3	H3K27me3	H3K27me3
14346	Fut4-ps1	H3K27me3	H3K27me3	H3K27me3
14347	Fut7	NoPeak	NoPeak	NoPeak
14348	Fut9	H3K4me3	H3K4me3	H3K4me3
14349	Fv1	H3K4me3	H3K4me3	H3K4me3
14356	Timm10b	H3K4me3	H3K4me3	H3K4me3
14357	Dtx1	Bivalent	H3K4me3	H3K4me3
14359	Fxr1	H3K4me3	H3K4me3	H3K4me3
14360	Fyn	H3K4me3	H3K4me3	H3K4me3
14362	Fzd1	Bivalent	Bivalent	Bivalent
14365	Fzd3	H3K4me3	H3K4me3	H3K4me3
14366	Fzd4	Bivalent	Bivalent	H3K4me3
14367	Fzd5	Bivalent	H3K27me3	Bivalent
14368	Fzd6	Bivalent	H3K27me3	Bivalent
14369	Fzd7	Bivalent	H3K4me3	H3K4me3
14370	Fzd8	H3K4me3	H3K4me3	H3K4me3
14371	Fzd9	Bivalent	H3K27me3	H3K27me3
14373	G0s2	NoPeak	NoPeak	NoPeak
14375	Xrcc6	H3K4me3	H3K4me3	H3K4me3
14376	Ganab	H3K4me3	H3K4me3	H3K4me3
14377	G6pc	H3K27me3	H3K27me3	H3K27me3
14378	G6pc2	NoPeak	NoPeak	NoPeak
14380	G6pd2	NoPeak	NoPeak	NoPeak
14381	G6pdx	H3K4me3	NoPeak	H3K4me3
14385	Slc37a4	H3K4me3	H3K4me3	H3K4me3
14387	Gaa	NoPeak	H3K4me3	H3K4me3
14388	Gab1	H3K4me3	H3K4me3	H3K4me3
14389	Gab2	H3K4me3	H3K4me3	H3K4me3
14390	Gabpa	H3K4me3	H3K4me3	H3K4me3
14391	Gabpb1	H3K4me3	H3K4me3	H3K4me3
14394	Gabra1	Bivalent	H3K4me3	H3K4me3
14395	Gabra2	H3K4me3	H3K4me3	H3K4me3
14396	Gabra3	NoPeak	NoPeak	NoPeak
14397	Gabra4	H3K4me3	H3K4me3	H3K4me3
14399	Gabra6	NoPeak	H3K4me3	H3K4me3
14400	Gabrb1	Bivalent	H3K4me3	NoPeak
14401	Gabrb2	H3K4me3	H3K4me3	H3K4me3
14402	Gabrb3	Bivalent	H3K4me3	H3K4me3
14403	Gabrd	H3K27me3	H3K4me3	H3K4me3
14404	Gabre	NoPeak	NoPeak	NoPeak
14405	Gabrg1	H3K4me3	NoPeak	NoPeak
14406	Gabrg2	NoPeak	NoPeak	H3K4me3
14407	Gabrg3	Bivalent	H3K27me3	H3K27me3
14408	Gabrr1	NoPeak	NoPeak	NoPeak
14409	Gabrr2	NoPeak	NoPeak	NoPeak
14411	Slc6a12	H3K27me3	H3K27me3	H3K27me3
14412	Slc6a13	H3K27me3	H3K27me3	H3K27me3
14415	Gad1	H3K27me3	H3K27me3	H3K27me3
14417	Gad2	Bivalent	H3K27me3	H3K27me3
14419	Gal	H3K27me3	H3K27me3	H3K27me3
14420	Galc	H3K4me3	H3K4me3	H3K4me3
14421	B4galnt1	Bivalent	Bivalent	Bivalent
14422	B4galnt2	H3K27me3	H3K27me3	H3K27me3
14423	Galnt1	H3K4me3	H3K4me3	H3K4me3
14425	Galnt3	Bivalent	Bivalent	Bivalent
14426	Galnt4	H3K4me3	H3K4me3	H3K4me3
14427	Galr1	Bivalent	H3K27me3	Bivalent
14428	Galr2	H3K27me3	H3K27me3	H3K27me3
14429	Galr3	H3K27me3	H3K27me3	Bivalent
14430	Galt	H3K4me3	H3K4me3	H3K4me3
14431	Gamt	H3K4me3	NoPeak	NoPeak
14432	Gap43	H3K4me3	H3K4me3	H3K4me3
14433	Gapdh	H3K4me3	H3K4me3	H3K4me3
14447	Gapdhs	NoPeak	NoPeak	NoPeak
14450	Gart	H3K4me3	H3K4me3	H3K4me3
14451	Gas1	Bivalent	Bivalent	Bivalent
14453	Gas2	H3K4me3	H3K4me3	H3K4me3
14455	Gas5	H3K4me3	H3K4me3	H3K4me3
14456	Gas6	H3K27me3	Bivalent	H3K4me3
14457	Gas7	NoPeak	NoPeak	NoPeak
14459	Gast	NoPeak	NoPeak	NoPeak
14460	Gata1	NoPeak	NoPeak	NoPeak
14461	Gata2	H3K27me3	H3K27me3	H3K27me3
14462	Gata3	H3K27me3	H3K27me3	H3K27me3
14463	Gata4	H3K27me3	H3K27me3	H3K27me3
14464	Gata5	H3K27me3	H3K27me3	H3K27me3
14465	Gata6	H3K27me3	H3K27me3	H3K27me3
14466	Gba	NoPeak	NoPeak	NoPeak
14467	Gbas	H3K4me3	H3K4me3	H3K4me3
14468	Gbp2b	H3K27me3	H3K27me3	H3K27me3
14469	Gbp2	NoPeak	NoPeak	H3K27me3
14470	Rabac1	H3K4me3	H3K4me3	H3K4me3
14472	Gbx2	H3K27me3	H3K27me3	H3K27me3
14473	Gc	NoPeak	NoPeak	NoPeak
14479	Usp15	H3K4me3	H3K4me3	H3K4me3
14489	Mtpn	H3K4me3	H3K4me3	H3K4me3
14525	Gcsam	NoPeak	NoPeak	NoPeak
14526	Gcg	NoPeak	NoPeak	NoPeak
14527	Gcgr	H3K27me3	H3K27me3	H3K27me3
14528	Gch1	Bivalent	Bivalent	Bivalent
14531	Gcm1	NoPeak	NoPeak	NoPeak
14533	Bloc1s1	NoPeak	NoPeak	NoPeak
14534	Kat2a	H3K4me3	H3K4me3	H3K4me3
14536	Nr6a1	Bivalent	Bivalent	Bivalent
14537	Gcnt1	NoPeak	NoPeak	NoPeak
14538	Gcnt2	NoPeak	NoPeak	NoPeak
14539	Opn1mw	H3K27me3	NoPeak	NoPeak
14544	Gda	H3K27me3	H3K27me3	H3K27me3
14545	Gdap1	H3K4me3	NoPeak	H3K4me3
14547	Gdap2	H3K4me3	H3K4me3	H3K4me3
14548	Mrps33	H3K4me3	H3K4me3	NoPeak
14555	Gpd1	NoPeak	NoPeak	NoPeak
14559	Gdf1	H3K4me3	H3K4me3	H3K4me3
14560	Gdf10	H3K27me3	H3K27me3	Bivalent
14561	Gdf11	H3K4me3	NoPeak	H3K4me3
14562	Gdf3	NoPeak	NoPeak	NoPeak
14563	Gdf5	H3K27me3	NoPeak	NoPeak
14566	Gdf9	NoPeak	NoPeak	NoPeak
14567	Gdi1	H3K4me3	NoPeak	H3K4me3
14569	Gdi2	H3K4me3	H3K4me3	H3K4me3
14570	Arhgdig	Bivalent	H3K27me3	H3K4me3
14571	Gpd2	H3K4me3	H3K4me3	H3K4me3
14573	Gdnf	Bivalent	H3K27me3	H3K27me3
14579	Gem	Bivalent	NoPeak	NoPeak
14580	Gfap	H3K27me3	NoPeak	NoPeak
14581	Gfi1	H3K27me3	H3K27me3	H3K27me3
14582	Gfi1b	H3K27me3	H3K27me3	H3K27me3
14583	Gfpt1	H3K4me3	H3K4me3	H3K4me3
14584	Gfpt2	Bivalent	H3K27me3	Bivalent
14585	Gfra1	Bivalent	H3K27me3	Bivalent
14586	Gfra2	Bivalent	H3K27me3	Bivalent
14587	Gfra3	H3K27me3	H3K27me3	H3K27me3
14588	Gfra4	H3K27me3	NoPeak	NoPeak
14590	Ggh	H3K4me3	H3K4me3	H3K4me3
14593	Ggps1	H3K4me3	H3K4me3	H3K4me3
14594	Ggta1	H3K27me3	H3K27me3	H3K27me3
14595	B4galt1	H3K4me3	H3K4me3	H3K4me3
14598	Ggt1	H3K27me3	H3K27me3	NoPeak
14599	Gh	NoPeak	NoPeak	NoPeak
14600	Ghr	H3K4me3	NoPeak	H3K4me3
14601	Ghrh	NoPeak	NoPeak	NoPeak
14602	Ghrhr	NoPeak	NoPeak	NoPeak
14603	Gif	NoPeak	NoPeak	NoPeak
14605	Tsc22d3	Bivalent	H3K27me3	Bivalent
14607	Gip	H3K27me3	H3K27me3	H3K27me3
14608	Gpr83	H3K27me3	Bivalent	H3K27me3
14609	Gja1	Bivalent	H3K27me3	H3K27me3
14610	Gja10	H3K27me3	H3K27me3	NoPeak
14611	Gja3	Bivalent	H3K27me3	H3K27me3
14612	Gja4	H3K27me3	H3K27me3	H3K4me3
14613	Gja5	H3K27me3	NoPeak	NoPeak
14615	Gjc1	Bivalent	H3K4me3	H3K4me3
14616	Gja8	NoPeak	NoPeak	NoPeak
14617	Gjd2	Bivalent	Bivalent	Bivalent
14618	Gjb1	H3K27me3	H3K27me3	H3K27me3
14619	Gjb2	Bivalent	Bivalent	Bivalent
14620	Gjb3	H3K27me3	H3K27me3	H3K27me3
14621	Gjb4	NoPeak	NoPeak	NoPeak
14622	Gjb5	H3K27me3	NoPeak	H3K27me3
14623	Gjb6	H3K27me3	H3K27me3	H3K27me3
14625	Gykl1	NoPeak	NoPeak	NoPeak
14626	Gk2	NoPeak	NoPeak	NoPeak
14628	Ostm1	H3K4me3	H3K4me3	H3K4me3
14629	Gclc	H3K4me3	H3K4me3	H3K4me3
14630	Gclm	H3K4me3	H3K4me3	H3K4me3
14632	Gli1	Bivalent	H3K27me3	H3K27me3
14633	Gli2	H3K4me3	H3K27me3	H3K27me3
14634	Gli3	Bivalent	Bivalent	Bivalent
14635	Galk1	NoPeak	NoPeak	NoPeak
14645	Glul	H3K4me3	H3K4me3	H3K4me3
14651	Hagh	H3K4me3	H3K4me3	H3K4me3
14652	Glp1r	H3K27me3	H3K27me3	H3K27me3
14654	Glra1	Bivalent	H3K27me3	H3K27me3
14657	Glra4	H3K27me3	H3K27me3	NoPeak
14658	Glrb	H3K4me3	H3K4me3	H3K4me3
14659	Glrp1	H3K27me3	H3K27me3	H3K27me3
14660	Gls	H3K4me3	H3K4me3	H3K4me3
14661	Glud1	H3K4me3	H3K4me3	H3K4me3
14663	Glycam1	NoPeak	NoPeak	NoPeak
14664	Slc6a9	Bivalent	H3K4me3	H3K4me3
14667	Gm2a	H3K4me3	NoPeak	H3K4me3
14670	Gnl1	H3K4me3	H3K4me3	H3K4me3
14672	Gna11	H3K4me3	H3K4me3	H3K4me3
14673	Gna12	H3K4me3	NoPeak	H3K4me3
14674	Gna13	H3K4me3	H3K4me3	H3K4me3
14675	Gna14	H3K27me3	H3K27me3	H3K27me3
14676	Gna15	H3K27me3	H3K27me3	H3K27me3
14677	Gnai1	Bivalent	H3K4me3	H3K4me3
14678	Gnai2	H3K4me3	NoPeak	H3K4me3
14679	Gnai3	H3K4me3	H3K4me3	H3K4me3
14680	Gnal	Bivalent	H3K4me3	H3K4me3
14681	Gnao1	H3K4me3	H3K4me3	H3K4me3
14682	Gnaq	H3K4me3	H3K4me3	H3K4me3
14683	Gnas	H3K27me3	H3K27me3	H3K27me3
14685	Gnat1	H3K27me3	H3K27me3	H3K27me3
14686	Gnat2	NoPeak	NoPeak	NoPeak
14687	Gnaz	Bivalent	H3K4me3	H3K4me3
14688	Gnb1	H3K4me3	H3K4me3	H3K4me3
14693	Gnb2	H3K4me3	H3K4me3	H3K4me3
14694	Rack1	H3K4me3	H3K4me3	H3K4me3
14695	Gnb3	NoPeak	NoPeak	NoPeak
14696	Gnb4	H3K4me3	NoPeak	NoPeak
14697	Gnb5	NoPeak	NoPeak	NoPeak
14699	Gngt1	NoPeak	NoPeak	NoPeak
14700	Gng10	H3K4me3	H3K4me3	H3K4me3
14701	Gng12	H3K4me3	H3K4me3	H3K4me3
14702	Gng2	H3K4me3	H3K4me3	H3K4me3
14704	Gng3	H3K4me3	H3K4me3	H3K4me3
14705	Bscl2	H3K4me3	H3K4me3	H3K4me3
14706	Gng4	Bivalent	H3K27me3	Bivalent
14707	Gng5	H3K4me3	H3K4me3	Bivalent
14708	Gng7	NoPeak	NoPeak	NoPeak
14709	Gng8	H3K27me3	H3K27me3	NoPeak
14710	Gngt2	H3K27me3	H3K27me3	H3K27me3
14711	Gnmt	H3K27me3	NoPeak	NoPeak
14712	Gnpat	H3K4me3	H3K4me3	H3K4me3
14714	Gnrh1	NoPeak	NoPeak	NoPeak
14715	Gnrhr	NoPeak	NoPeak	NoPeak
14718	Got1	H3K4me3	H3K4me3	H3K4me3
14719	Got2	H3K4me3	H3K4me3	H3K4me3
14723	Gp1ba	H3K27me3	H3K27me3	NoPeak
14724	Gp1bb	H3K27me3	H3K27me3	NoPeak
14725	Lrp2	Bivalent	Bivalent	Bivalent
14726	Pdpn	H3K27me3	NoPeak	NoPeak
14727	Lilr4b	NoPeak	NoPeak	NoPeak
14728	Lilrb4a	NoPeak	NoPeak	NoPeak
14729	Gp5	H3K27me3	H3K27me3	H3K27me3
14731	Gpaa1	H3K4me3	H3K4me3	H3K4me3
14732	Gpam	NoPeak	NoPeak	NoPeak
14733	Gpc1	Bivalent	H3K4me3	H3K4me3
14734	Gpc3	H3K27me3	H3K27me3	Bivalent
14735	Gpc4	H3K4me3	H3K27me3	H3K4me3
14738	Gpr12	Bivalent	Bivalent	H3K27me3
14739	S1pr2	Bivalent	Bivalent	Bivalent
14744	Gpr65	NoPeak	NoPeak	NoPeak
14745	Lpar1	Bivalent	Bivalent	Bivalent
14747	Cmklr1	H3K27me3	NoPeak	NoPeak
14748	Gpr3	Bivalent	H3K4me3	H3K4me3
14751	Gpi1	H3K4me3	H3K4me3	H3K4me3
14755	Pigq	H3K4me3	H3K4me3	H3K4me3
14756	Gpld1	H3K27me3	NoPeak	NoPeak
14758	Gpm6b	Bivalent	Bivalent	H3K4me3
14760	Gpr19	H3K4me3	H3K4me3	H3K4me3
14761	Gpr27	Bivalent	H3K4me3	H3K4me3
14762	Gpr33	NoPeak	NoPeak	NoPeak
14763	Gpr37	Bivalent	Bivalent	Bivalent
14764	Ptgdr2	H3K27me3	H3K27me3	H3K27me3
14765	Gpr50	H3K27me3	H3K27me3	H3K27me3
14766	Adgrg1	NoPeak	NoPeak	H3K27me3
14767	Nmur1	NoPeak	NoPeak	NoPeak
14768	Lancl1	H3K4me3	H3K4me3	H3K4me3
14772	Grk4	Bivalent	NoPeak	H3K4me3
14773	Grk5	H3K4me3	H3K4me3	H3K4me3
14775	Gpx1	H3K4me3	H3K4me3	H3K4me3
14776	Gpx2	NoPeak	NoPeak	NoPeak
14777	Gpx2-ps1	NoPeak	NoPeak	NoPeak
14778	Gpx3	NoPeak	NoPeak	NoPeak
14780	Gpx5	NoPeak	NoPeak	NoPeak
14782	Gsr	H3K4me3	H3K4me3	H3K4me3
14783	Grb10	Bivalent	H3K27me3	H3K27me3
14784	Grb2	H3K4me3	H3K4me3	H3K4me3
14786	Grb7	H3K27me3	H3K27me3	H3K27me3
14787	Rhpn1	H3K27me3	H3K4me3	NoPeak
14788	Gpr162	H3K4me3	H3K4me3	H3K4me3
14789	P3h3	H3K4me3	H3K4me3	H3K4me3
14790	Grcc10	H3K4me3	H3K4me3	H3K4me3
14791	Emg1	H3K4me3	H3K4me3	H3K4me3
14792	Lpcat3	H3K4me3	H3K4me3	H3K4me3
14793	Cdca3	H3K4me3	NoPeak	H3K4me3
14794	Spsb2	H3K4me3	NoPeak	NoPeak
14797	Aes	H3K4me3	H3K4me3	H3K4me3
14799	Gria1	H3K27me3	H3K27me3	H3K27me3
14800	Gria2	H3K4me3	H3K4me3	H3K4me3
14802	Gria4	H3K4me3	H3K4me3	H3K4me3
14803	Grid1	Bivalent	H3K27me3	Bivalent
14804	Grid2	H3K4me3	H3K4me3	H3K4me3
14805	Grik1	Bivalent	H3K4me3	H3K4me3
14806	Grik2	H3K4me3	H3K4me3	H3K4me3
14807	Grik3	Bivalent	H3K27me3	H3K27me3
14809	Grik5	H3K4me3	H3K4me3	H3K4me3
14810	Grin1	Bivalent	Bivalent	H3K4me3
14811	Grin2a	Bivalent	H3K4me3	H3K4me3
14812	Grin2b	Bivalent	H3K4me3	H3K4me3
14813	Grin2c	H3K27me3	Bivalent	H3K4me3
14814	Grin2d	Bivalent	NoPeak	H3K4me3
14815	Nr3c1	H3K4me3	H3K4me3	H3K4me3
14816	Grm1	Bivalent	H3K4me3	H3K4me3
14823	Grm8	Bivalent	Bivalent	Bivalent
14824	Grn	H3K4me3	H3K4me3	H3K4me3
14825	Cxcl1	H3K27me3	H3K27me3	Bivalent
14827	Pdia3	H3K4me3	H3K4me3	H3K4me3
14828	Hspa5	H3K4me3	H3K4me3	H3K4me3
14829	Grpr	H3K27me3	H3K27me3	H3K27me3
14836	Gsc	Bivalent	H3K27me3	H3K27me3
14840	Gsg1	NoPeak	NoPeak	NoPeak
14841	Gsg2	H3K4me3	NoPeak	H3K4me3
14842	Gsx1	H3K27me3	H3K27me3	H3K27me3
14843	Gsx2	H3K27me3	H3K27me3	H3K27me3
14852	Gspt1	H3K4me3	H3K4me3	H3K4me3
14853	Gspt2	Bivalent	Bivalent	H3K27me3
14854	Gss	H3K4me3	H3K4me3	NoPeak
14857	Gsta1	NoPeak	NoPeak	NoPeak
14858	Gsta2	NoPeak	NoPeak	NoPeak
14859	Gsta3	NoPeak	NoPeak	NoPeak
14860	Gsta4	H3K27me3	H3K27me3	NoPeak
14862	Gstm1	NoPeak	NoPeak	H3K4me3
14863	Gstm2	NoPeak	NoPeak	NoPeak
14864	Gstm3	NoPeak	NoPeak	NoPeak
14865	Gstm4	NoPeak	NoPeak	NoPeak
14866	Gstm5	H3K4me3	H3K4me3	H3K4me3
14867	Gstm6	NoPeak	NoPeak	NoPeak
14869	Gstp2	NoPeak	NoPeak	NoPeak
14870	Gstp1	NoPeak	NoPeak	NoPeak
14871	Gstt1	H3K4me3	NoPeak	NoPeak
14872	Gstt2	H3K27me3	NoPeak	NoPeak
14873	Gsto1	Bivalent	H3K4me3	H3K4me3
14874	Gstz1	H3K4me3	H3K4me3	H3K4me3
14884	Gtf2h1	H3K4me3	H3K4me3	H3K4me3
14885	Gtf2h4	NoPeak	NoPeak	NoPeak
14886	Gtf2i	H3K4me3	H3K4me3	H3K4me3
14894	Cfap20	H3K4me3	H3K4me3	H3K4me3
14897	Trip12	H3K4me3	H3K4me3	H3K4me3
14904	Gtpbp1	H3K4me3	H3K4me3	H3K4me3
14910	Gt(ROSA)26Sor	H3K4me3	H3K4me3	H3K4me3
14911	Thumpd3	H3K4me3	H3K4me3	H3K4me3
14912	Nkx6-2	Bivalent	H3K27me3	H3K27me3
14913	Guca1a	H3K27me3	H3K27me3	H3K27me3
14915	Guca2a	NoPeak	NoPeak	NoPeak
14916	Guca2b	NoPeak	NoPeak	NoPeak
14917	Gucy2c	NoPeak	NoPeak	H3K27me3
14918	Gucy2d	NoPeak	NoPeak	NoPeak
14919	Gucy2e	Bivalent	H3K27me3	NoPeak
14923	Guk1	H3K4me3	H3K4me3	H3K4me3
14924	Magi1	Bivalent	H3K4me3	H3K4me3
14933	Gk	Bivalent	NoPeak	NoPeak
14934	Gypa	H3K27me3	H3K27me3	NoPeak
14936	Gys1	H3K4me3	H3K4me3	H3K4me3
14938	Gzma	NoPeak	NoPeak	NoPeak
14939	Gzmb	NoPeak	NoPeak	NoPeak
14940	Gzmc	NoPeak	NoPeak	NoPeak
14941	Gzmd	NoPeak	NoPeak	NoPeak
14942	Gzme	NoPeak	NoPeak	NoPeak
14943	Gzmf	NoPeak	NoPeak	NoPeak
14944	Gzmg	NoPeak	NoPeak	NoPeak
14945	Gzmk	NoPeak	NoPeak	NoPeak
14950	H13	H3K4me3	H3K4me3	H3K4me3
14955	H19	H3K27me3	NoPeak	NoPeak
14957	Hist1h1d	H3K4me3	H3K4me3	H3K4me3
14958	H1f0	H3K4me3	H3K4me3	H3K4me3
14960	H2-Aa	NoPeak	NoPeak	NoPeak
14961	H2-Ab1	H3K27me3	H3K27me3	H3K27me3
14962	Cfb	H3K27me3	H3K27me3	H3K27me3
14963	H2-Bl	Bivalent	H3K27me3	H3K27me3
14964	H2-D1	Bivalent	Bivalent	H3K4me3
14969	H2-Eb1	H3K27me3	H3K27me3	H3K27me3
14972	H2-K1	Bivalent	Bivalent	Bivalent
14976	Pfdn6	H3K4me3	H3K4me3	H3K4me3
14977	Slc39a7	H3K4me3	H3K4me3	H3K4me3
14979	H2-Ke6	H3K4me3	NoPeak	H3K4me3
14980	H2-L	H3K27me3	H3K27me3	NoPeak
14985	H2-M10.1	H3K27me3	NoPeak	NoPeak
14990	H2-M2	NoPeak	NoPeak	NoPeak
14991	H2-M3	NoPeak	NoPeak	NoPeak
14997	H2-M9	NoPeak	NoPeak	NoPeak
14998	H2-DMa	H3K4me3	H3K4me3	H3K4me3
14999	H2-DMb1	H3K27me3	H3K27me3	H3K27me3
15000	H2-DMb2	H3K27me3	H3K27me3	H3K27me3
15001	H2-Oa	H3K27me3	H3K27me3	H3K27me3
15002	H2-Ob	H3K27me3	H3K27me3	H3K27me3
15006	H2-Q1	H3K27me3	H3K27me3	H3K27me3
15007	H2-Q10	H3K27me3	H3K27me3	H3K27me3
15013	H2-Q2	H3K27me3	H3K27me3	H3K27me3
15015	H2-Q4	Bivalent	H3K27me3	Bivalent
15016	H2-Q5	H3K27me3	H3K27me3	H3K27me3
15018	H2-Q7	Bivalent	H3K27me3	Bivalent
15019	H2-Q8	H3K27me3	H3K27me3	H3K27me3
15024	H2-T10	H3K27me3	H3K27me3	H3K27me3
15039	H2-T22	NoPeak	NoPeak	NoPeak
15040	H2-T23	H3K27me3	H3K27me3	H3K27me3
15042	H2-T24	NoPeak	NoPeak	NoPeak
15043	H2-T3	H3K27me3	H3K27me3	H3K27me3
15051	H2-T9	H3K27me3	H3K27me3	H3K27me3
15061	Ifi44l	NoPeak	NoPeak	NoPeak
15064	Mr1	NoPeak	NoPeak	NoPeak
15078	H3f3a	H3K4me3	H3K4me3	H3K4me3
15081	H3f3b	H3K4me3	H3K4me3	H3K4me3
15107	Hadh	H3K4me3	H3K4me3	H3K4me3
15108	Hsd17b10	Bivalent	H3K27me3	H3K27me3
15109	Hal	H3K27me3	NoPeak	NoPeak
15110	Hand1	H3K27me3	H3K27me3	H3K27me3
15111	Hand2	H3K27me3	H3K27me3	H3K27me3
15112	Hao1	NoPeak	NoPeak	NoPeak
15114	Hap1	Bivalent	H3K4me3	H3K4me3
15115	Hars	H3K4me3	H3K4me3	H3K4me3
15116	Has1	NoPeak	NoPeak	NoPeak
15117	Has2	Bivalent	H3K27me3	H3K27me3
15118	Has3	Bivalent	Bivalent	H3K4me3
15126	Hba-x	H3K27me3	H3K27me3	H3K27me3
15130	Hbb-b2	NoPeak	NoPeak	NoPeak
15132	Hbb-bh1	NoPeak	NoPeak	NoPeak
15135	Hbb-y	NoPeak	NoPeak	NoPeak
15139	Hc	NoPeak	NoPeak	NoPeak
15159	Hccs	Bivalent	H3K27me3	H3K4me3
15160	Serpind1	NoPeak	NoPeak	NoPeak
15161	Hcfc1	H3K4me3	H3K4me3	H3K4me3
15162	Hck	H3K27me3	H3K27me3	H3K27me3
15163	Hcls1	NoPeak	NoPeak	NoPeak
15165	Hcn1	Bivalent	H3K4me3	H3K4me3
15166	Hcn2	Bivalent	Bivalent	H3K4me3
15168	Hcn3	H3K4me3	H3K4me3	H3K4me3
15170	Ptpn6	NoPeak	NoPeak	NoPeak
15171	Hcrt	H3K27me3	H3K27me3	H3K27me3
15182	Hdac2	Bivalent	H3K4me3	H3K4me3
15183	Hdac3	Bivalent	H3K4me3	H3K4me3
15184	Hdac5	H3K4me3	H3K4me3	H3K4me3
15185	Hdac6	NoPeak	NoPeak	NoPeak
15186	Hdc	NoPeak	NoPeak	NoPeak
15191	Hdgf	H3K4me3	H3K4me3	H3K4me3
15192	Hdgfl1	NoPeak	NoPeak	NoPeak
15193	Hdgfrp2	H3K4me3	H3K4me3	H3K4me3
15194	Htt	H3K4me3	H3K4me3	H3K4me3
15199	Hebp1	H3K4me3	H3K4me3	H3K4me3
15200	Hbegf	Bivalent	H3K4me3	H3K4me3
15201	Hells	H3K4me3	H3K4me3	H3K4me3
15202	Gml2	NoPeak	NoPeak	NoPeak
15203	Heph	NoPeak	H3K27me3	NoPeak
15204	Herc2	H3K4me3	H3K4me3	H3K4me3
15205	Hes1	Bivalent	H3K27me3	Bivalent
15206	Hes2	H3K27me3	H3K27me3	H3K27me3
15207	Hes3	H3K27me3	H3K27me3	H3K27me3
15208	Hes5	Bivalent	H3K27me3	H3K27me3
15209	Hesx1	H3K27me3	H3K27me3	H3K27me3
15211	Hexa	Bivalent	H3K4me3	H3K4me3
15212	Hexb	Bivalent	Bivalent	Bivalent
15213	Hey1	H3K4me3	H3K4me3	H3K4me3
15214	Hey2	Bivalent	Bivalent	Bivalent
15216	Hfe	H3K4me3	NoPeak	NoPeak
15218	Foxn1	NoPeak	NoPeak	NoPeak
15220	Foxq1	Bivalent	Bivalent	H3K27me3
15221	Foxd3	H3K27me3	H3K27me3	H3K27me3
15223	Foxj1	H3K27me3	H3K27me3	H3K27me3
15227	Foxf1	H3K27me3	H3K27me3	H3K27me3
15228	Foxg1	H3K27me3	H3K27me3	H3K27me3
15229	Foxd1	H3K27me3	H3K27me3	H3K27me3
15233	Hgd	NoPeak	NoPeak	NoPeak
15234	Hgf	NoPeak	NoPeak	NoPeak
15235	Mst1	Bivalent	H3K27me3	NoPeak
15239	Hgs	H3K4me3	H3K4me3	H3K4me3
15242	Hhex	H3K27me3	H3K27me3	H3K27me3
15245	Hhip	Bivalent	H3K27me3	Bivalent
15247	Mfsd14a	H3K4me3	H3K4me3	H3K4me3
15248	Hic1	H3K27me3	H3K27me3	Bivalent
15251	Hif1a	NoPeak	NoPeak	NoPeak
15254	Hint1	H3K4me3	H3K4me3	H3K4me3
15257	Hipk1	H3K4me3	H3K4me3	H3K4me3
15258	Hipk2	H3K4me3	H3K4me3	H3K4me3
15259	Hipk3	H3K4me3	H3K4me3	H3K4me3
15260	Hira	H3K4me3	H3K4me3	H3K4me3
15270	H2afx	H3K4me3	H3K4me3	H3K4me3
15273	Hivep2	H3K4me3	H3K4me3	H3K4me3
15275	Hk1	H3K27me3	NoPeak	NoPeak
15277	Hk2	Bivalent	Bivalent	Bivalent
15278	Tfb2m	H3K4me3	H3K4me3	H3K4me3
15284	Hlx	Bivalent	H3K27me3	H3K27me3
15285	Mnx1	H3K27me3	H3K27me3	H3K27me3
15288	Hmbs	H3K4me3	NoPeak	H3K4me3
15289	Hmgb1	H3K4me3	NoPeak	H3K4me3
15312	Hmgn1	H3K4me3	H3K4me3	H3K4me3
[truncated: 22,037 more rows]
