# Supplementary material for: Histone bivalency regulates the timing of cerebellar granule cell development
Source: Genes Dev. 2023 Jul 1;37(13-14):570–89. doi: 10.1101/gad.350594.123 (PMC10499015; doi:10.1101/gad.350594.123)
Supplement: Supplement 5 [file Supplemental_Table_S4.xlsx]

## Sheet: UNC1999
geneId	geneSymbol	baseMean	log2FoldChange	lfcSE	stat	pvalue	padj
14399	Gabra6	422.38	1.8875	0.143374	13.1648	1.39889e-39	1.93172e-35
14813	Grin2c	333.349	1.98047	0.17328	11.4293	2.98639e-30	2.06195e-26
320563	Islr2	2538.71	1.37641	0.122095	11.2733	1.77789e-29	8.18361e-26
329178	Unc80	1562.88	0.941715	0.0875793	10.7527	5.7542e-27	1.98649e-23
330941	AI593442	451.117	-1.89315	0.176753	-10.7107	9.06336e-27	2.50312e-23
20357	Sema5b	1009.28	1.09417	0.107157	10.2109	1.7726e-24	4.07965e-21
18164	Nptx1	690.835	1.34543	0.135508	9.92881	3.11964e-23	6.15415e-20
67703	Kirrel3	761.017	1.12261	0.113456	9.8947	4.38919e-23	7.5763e-20
268934	Grm4	5972.03	0.843653	0.0859508	9.81553	9.6528e-23	1.48106e-19
20979	Syt1	4970.92	0.756939	0.0774281	9.77603	1.42701e-22	1.97056e-19
93695	Gpnmb	3556.33	-0.775543	0.0799519	-9.70012	3.0114e-22	3.7804e-19
56410	Cbln3	714.503	1.2137	0.126274	9.61164	7.14031e-22	8.21671e-19
13813	Eomes	384.508	1.40758	0.148886	9.45407	3.25918e-21	3.462e-18
69993	Chn2	3397.2	0.727594	0.0796539	9.13445	6.57391e-20	6.48422e-17
381353	Gm996	2317.33	0.985963	0.113181	8.71138	3.00185e-18	2.76351e-15
57138	Slc12a5	2251.54	0.804002	0.0942743	8.52832	1.48483e-17	1.2815e-14
245827	Fat2	21549.6	0.629526	0.0745211	8.44762	2.9731e-17	2.41503e-14
269615	Plch2	1193.98	0.865915	0.10441	8.2934	1.10056e-16	8.44312e-14
16504	Kcnc3	3588.73	0.67567	0.0817746	8.26259	1.42542e-16	1.03598e-13
108151	Sema3d	1501.72	0.897016	0.108729	8.25004	1.58346e-16	1.0933e-13
12290	Cacna1e	8326.34	0.577503	0.0700959	8.23875	1.74021e-16	1.14431e-13
11639	Ak4	739.821	0.989375	0.121158	8.16597	3.18872e-16	2.0015e-13
16854	Lgals3	1326.96	-0.790883	0.0977003	-8.09499	5.72681e-16	3.43833e-13
16490	Kcna2	2079.31	0.724896	0.090936	7.9715	1.56763e-15	9.01977e-13
22771	Zic1	32400.8	0.482866	0.0608531	7.93496	2.1057e-15	1.13731e-12
71355	Col24a1	181.166	-2.0326	0.256225	-7.93287	2.14136e-15	1.13731e-12
26950	Vsnl1	891.959	0.899074	0.113678	7.90898	2.59508e-15	1.32724e-12
13384	Mpp3	3670.26	0.639211	0.0815323	7.83998	4.50616e-15	2.22234e-12
213469	Lgi3	495.651	1.06828	0.138705	7.70184	1.34117e-14	6.38628e-12
320706	Soga1	19946.4	0.600042	0.078433	7.65037	2.00394e-14	9.22415e-12
217125	Samd14	4740.37	0.549872	0.0719991	7.6372	2.2199e-14	9.88856e-12
241589	D430041D05Rik	12268	0.544932	0.0714901	7.62248	2.48847e-14	1.07385e-11
27528	Nrep	40225.5	0.461255	0.0607094	7.59775	3.01322e-14	1.2609e-11
12570	Cdk5r2	779.087	0.912868	0.120474	7.5773	3.52833e-14	1.43302e-11
14401	Gabrb2	1942.46	0.705412	0.0934468	7.54882	4.39236e-14	1.73297e-11
14394	Gabra1	209.553	1.49794	0.203693	7.35391	1.9249e-13	7.3836e-11
16170	Il16	3872.28	0.572228	0.0784891	7.29055	3.08691e-13	1.093e-10
239556	Cacna1i	615.595	1.16069	0.159161	7.29251	3.04236e-13	1.093e-10
432516	Myo1a	337.432	-1.412	0.193528	-7.2961	2.96221e-13	1.093e-10
19699	Reln	22323.4	0.498886	0.0687533	7.25617	3.982e-13	1.37469e-10
12404	Cbln1	9063.45	0.651618	0.0898622	7.2513	4.1279e-13	1.3903e-10
52897	Rbfox3	8800.05	0.526833	0.0732766	7.18964	6.49607e-13	2.13581e-10
17064	Cd93	758.746	-0.890219	0.124299	-7.16193	7.95472e-13	2.55457e-10
215821	Arfgef3	880.709	0.794211	0.111402	7.12923	1.00934e-12	3.16772e-10
12801	Cnr1	5543.56	0.664365	0.093546	7.10202	1.2295e-12	3.77291e-10
16975	Lrp8	3724.27	0.561249	0.0790746	7.09772	1.26832e-12	3.80744e-10
13040	Ctss	1329.86	-0.730376	0.10303	-7.08897	1.35112e-12	3.96972e-10
116838	Rims2	1588.06	0.727959	0.103103	7.06053	1.65864e-12	4.7717e-10
239667	Dip2b	4104.73	0.568471	0.0806214	7.05112	1.77482e-12	5.00172e-10
14009	Etv1	770.998	0.854007	0.123117	6.93656	4.01749e-12	1.10955e-09
19272	Ptprk	2489.21	-0.545101	0.0795414	-6.85305	7.22932e-12	1.95744e-09
12123	Hrk	155.615	1.78271	0.262235	6.79815	1.05973e-11	2.81421e-09
52120	Hgsnat	2269.45	0.563879	0.0834054	6.7607	1.37324e-11	3.57793e-09
105653	Phyhip	2918.99	0.578483	0.085734	6.74741	1.50506e-11	3.84876e-09
17868	Mybpc3	4297.33	0.540471	0.0804243	6.72025	1.81416e-11	4.55487e-09
11682	Alk	73.9046	2.21124	0.330942	6.68165	2.36263e-11	5.82599e-09
53626	Insm1	7804.61	0.535066	0.0803061	6.66283	2.68601e-11	6.50722e-09
70433	Draxin	1490.15	1.00365	0.152066	6.60009	4.10909e-11	9.78317e-09
217733	Tmem63c	292.851	1.09869	0.167198	6.57123	4.99025e-11	1.16797e-08
80890	Trim2	3283.12	0.491149	0.075012	6.54761	5.84637e-11	1.34554e-08
12527	Cd9	4082.19	-0.501711	0.0768412	-6.52919	6.61266e-11	1.49695e-08
17476	Mpeg1	2774.76	-0.544334	0.083911	-6.48705	8.75355e-11	1.94964e-08
244281	Myo16	2728.36	-0.587102	0.0912334	-6.43517	1.23335e-10	2.70339e-08
22153	Tubb4a	5945.32	0.536243	0.0837869	6.40008	1.55291e-10	3.35065e-08
20983	Syt4	6076.61	0.574297	0.0899744	6.38289	1.73773e-10	3.69175e-08
14264	Fmod	796.144	-0.850241	0.133872	-6.35113	2.13733e-10	4.47187e-08
104382	Barhl2	1400.77	0.630637	0.0995038	6.33782	2.33045e-10	4.80315e-08
217166	Nr1d1	708.295	0.708224	0.112342	6.30417	2.8974e-10	5.88386e-08
13003	Vcan	3598.17	-0.631397	0.100406	-6.28843	3.20702e-10	6.41822e-08
223864	Rapgef3	471.461	-1.00563	0.16052	-6.26482	3.73245e-10	7.36306e-08
20370	Sez6	13024.3	0.40973	0.0654412	6.26104	3.82422e-10	7.43783e-08
13593	Ebf3	3465.55	0.75574	0.1208	6.25613	3.94638e-10	7.56882e-08
57875	Angptl4	505.378	-0.820163	0.131233	-6.24968	4.11308e-10	7.78047e-08
16527	Kcnk3	472.541	0.889647	0.142575	6.23987	4.37942e-10	8.06339e-08
73340	Nptxr	2317.57	0.583542	0.0935095	6.24045	4.36304e-10	8.06339e-08
12484	Cd24a	4047.44	-0.57496	0.0922881	-6.23006	4.66269e-10	8.47198e-08
235086	Igsf9b	551.493	0.823514	0.132541	6.21328	5.18886e-10	9.30558e-08
15114	Hap1	1274.75	0.659904	0.106635	6.18843	6.07681e-10	1.07583e-07
18213	Ntrk3	1222.92	0.65316	0.105684	6.18032	6.39731e-10	1.11823e-07
13799	En2	2748.09	0.477714	0.0773683	6.17454	6.63571e-10	1.14541e-07
230235	Frrs1l	1270.8	0.598125	0.0969676	6.1683	6.9029e-10	1.1657e-07
241528	Lrrc55	634.601	-0.795861	0.129034	-6.16786	6.9221e-10	1.1657e-07
22371	Vwf	226.116	-1.48115	0.240341	-6.1627	7.15143e-10	1.18981e-07
19259	Ptpn5	1650.41	-0.658318	0.10699	-6.15311	7.59796e-10	1.23436e-07
24050	2023-09-03	20733.2	0.39866	0.0647783	6.15422	7.54497e-10	1.23436e-07
20745	Spock1	288.398	1.14148	0.185798	6.14367	8.06383e-10	1.29481e-07
110876	Scn2a	1758.12	0.53257	0.0872111	6.10668	1.01725e-09	1.61463e-07
210573	Tmem151b	4102.59	0.50956	0.0835444	6.09927	1.06555e-09	1.67206e-07
18071	Nhlh1	1981.27	-1.3432	0.22142	-6.06628	1.3091e-09	2.03117e-07
76820	Fam49a	2912.03	-0.511251	0.0846491	-6.03965	1.54447e-09	2.36973e-07
12767	Cxcr4	522.372	-0.839217	0.139451	-6.01799	1.76593e-09	2.67974e-07
17294	Mest	1049.87	-0.709911	0.118483	-5.99168	2.0768e-09	3.11724e-07
12564	Cdh8	1173.32	0.729774	0.123114	5.92762	3.0736e-09	4.5638e-07
11418	Asic2	845.295	0.682003	0.115587	5.90035	3.62725e-09	5.27922e-07
11520	Plin2	1447.2	-0.674201	0.114269	-5.90014	3.63187e-09	5.27922e-07
16485	Kcna1	3098.25	0.474436	0.0805904	5.88701	3.93252e-09	5.65668e-07
56353	Rybp	1755.61	0.53746	0.0914393	5.87778	4.15795e-09	5.85889e-07
243780	E330009J07Rik	3343.44	0.448301	0.0762553	5.87895	4.1287e-09	5.85889e-07
103967	Dnm3	1184.63	0.605181	0.103178	5.86538	4.48113e-09	6.25049e-07
15937	Ier3	638.877	-0.738883	0.126683	-5.83255	5.45866e-09	7.53786e-07
80891	Fcrls	723.313	-0.886104	0.1527	-5.80291	6.51756e-09	8.91099e-07
14403	Gabrd	1556.52	0.522836	0.0903909	5.78416	7.28735e-09	9.86579e-07
69219	Ddah1	1455.87	-0.592276	0.102752	-5.76414	8.20749e-09	1.10036e-06
94109	Csmd1	509.753	0.773569	0.135273	5.71856	1.0743e-08	1.42644e-06
12305	Ddr1	3941.53	-0.447604	0.0783439	-5.71333	1.10786e-08	1.45172e-06
18754	Prkce	6997.98	0.411108	0.0719684	5.71234	1.11436e-08	1.45172e-06
16515	Kcnj12	445.355	0.78711	0.138274	5.69241	1.25262e-08	1.61658e-06
18479	Pak1	3927.21	0.428687	0.0755456	5.67456	1.39049e-08	1.71441e-06
23859	Dlg2	5097.9	0.445404	0.0784633	5.6766	1.37402e-08	1.71441e-06
50794	Klf13	3724.81	0.453352	0.0798648	5.6765	1.37482e-08	1.71441e-06
83674	Cnnm1	274.112	0.964083	0.169886	5.67487	1.38796e-08	1.71441e-06
242748	Disp3	729.991	0.657794	0.115915	5.67479	1.38858e-08	1.71441e-06
68203	Diras2	8084.82	0.444677	0.0785127	5.66376	1.48088e-08	1.80969e-06
99738	Kcnc4	189.58	1.11803	0.197692	5.65541	1.55478e-08	1.88333e-06
29812	Ndrg3	6073.1	0.382815	0.067965	5.63253	1.77582e-08	2.13237e-06
12291	Cacna1g	4896.36	0.449166	0.0797759	5.63035	1.79848e-08	2.14097e-06
68955	Srrm4	4421.28	0.41332	0.0735434	5.62009	1.9086e-08	2.25264e-06
21685	Tef	3568.22	0.423039	0.0753572	5.61378	1.97959e-08	2.31663e-06
22145	Tuba4a	1374.13	0.543119	0.0972186	5.58657	2.31593e-08	2.68745e-06
269959	Adamtsl3	650.117	-0.711174	0.127831	-5.56337	2.64608e-08	3.04497e-06
320916	Wscd2	1430.4	0.537955	0.0970462	5.54329	2.96837e-08	3.38762e-06
100040294	Gm2694	683.779	0.676798	0.122286	5.53457	3.11996e-08	3.53143e-06
234353	Psd3	6276.52	0.502442	0.090819	5.53234	3.1598e-08	3.54746e-06
18628	Per3	504.112	0.732688	0.132765	5.51867	3.41568e-08	3.8038e-06
19291	Purb	22411.4	0.415313	0.0753184	5.5141	3.5057e-08	3.87281e-06
20348	Sema3c	1376.66	-0.5557	0.101674	-5.46552	4.61542e-08	5.05828e-06
12824	Col2a1	1102.12	-0.604175	0.111193	-5.43359	5.52329e-08	5.93591e-06
67149	Nkain1	6468.08	0.426323	0.0784908	5.4315	5.58816e-08	5.93591e-06
246316	Lgi2	196.142	-1.10632	0.203671	-5.4319	5.57568e-08	5.93591e-06
269643	Ppp2r2c	16485	0.352624	0.0649	5.43335	5.53072e-08	5.93591e-06
20660	Sorl1	2528.5	0.453424	0.0836449	5.42082	5.93249e-08	6.25357e-06
50754	Fbxw7	1053.83	0.535009	0.0993034	5.38762	7.1397e-08	7.4691e-06
14348	Fut9	4856.81	0.41771	0.0776089	5.38225	7.35617e-08	7.63769e-06
17698	Msn	3979.7	-0.581909	0.108243	-5.37596	7.61767e-08	7.85018e-06
16979	Lrrn1	3210.11	0.421902	0.0786561	5.36389	8.14497e-08	8.3314e-06
268902	Robo2	3171.7	-0.463191	0.0864199	-5.35977	8.33261e-08	8.46066e-06
12326	Camk4	10756.4	0.416637	0.0780277	5.33961	9.31492e-08	9.38903e-06
241494	Zfp385b	598.632	0.689406	0.129641	5.31782	1.05017e-07	1.05085e-05
18012	Neurod1	25047.8	0.344299	0.064795	5.31366	1.07443e-07	1.0674e-05
319984	Jph4	5884.82	0.412449	0.0777853	5.3024	1.14292e-07	1.12732e-05
263876	Spata2	2353.39	0.440686	0.0832875	5.29115	1.21552e-07	1.19043e-05
13860	Eps8	3319.56	0.40652	0.0769314	5.2842	1.26258e-07	1.22781e-05
235402	Lingo1	2914.57	0.448823	0.0851695	5.26976	1.36604e-07	1.31913e-05
19130	Prox1	764.787	0.679416	0.129323	5.25365	1.49114e-07	1.40076e-05
21838	Thy1	685.475	-0.65776	0.125153	-5.25566	1.47491e-07	1.40076e-05
22042	Tfrc	2159.17	-0.454345	0.0864646	-5.25469	1.4827e-07	1.40076e-05
78754	Galnt15	267.194	1.02798	0.195596	5.25565	1.47504e-07	1.40076e-05
26381	Esrrg	662.307	0.669171	0.12747	5.24964	1.524e-07	1.42196e-05
12661	Chl1	3074.87	0.404871	0.0772856	5.23864	1.61768e-07	1.48924e-05
207565	Camkk2	1649.76	0.498178	0.0950749	5.23985	1.60711e-07	1.48924e-05
18011	Neurl1a	421.164	0.813938	0.155478	5.23508	1.64918e-07	1.50818e-05
21925	Tnnc2	58.1055	-1.86553	0.356475	-5.23327	1.66542e-07	1.51301e-05
227333	Dgkd	6978.74	0.363207	0.0698673	5.19853	2.00876e-07	1.813e-05
22249	Unc13b	860.036	0.556906	0.107419	5.18441	2.16704e-07	1.94316e-05
18549	Pcsk2	458.651	0.756644	0.145997	5.18261	2.18804e-07	1.94934e-05
18125	Nos1	2218.77	0.488214	0.0943543	5.17426	2.2882e-07	2.0255e-05
16565	Kif21b	7643.64	-0.391747	0.0760567	-5.15072	2.59495e-07	2.2824e-05
217082	Hlf	543.762	0.724303	0.140742	5.14632	2.6564e-07	2.32166e-05
16522	Kcnj6	1345.49	0.559661	0.109576	5.1075	3.26444e-07	2.83514e-05
14766	Adgrg1	2715.08	-0.493108	0.0966272	-5.1032	3.33953e-07	2.88222e-05
228662	Btbd3	9851.49	0.364606	0.0715808	5.09363	3.51278e-07	3.01292e-05
12450	Ccng1	2340.62	-0.564453	0.110968	-5.08662	3.64506e-07	3.10708e-05
23963	Tenm1	1916.43	0.516165	0.10165	5.07786	3.81703e-07	3.2337e-05
76156	Fam131b	2613.48	0.461749	0.091402	5.05185	4.37552e-07	3.68424e-05
107449	Unc5b	4460.47	0.382815	0.0758736	5.04544	4.52482e-07	3.78686e-05
20111	Rps6ka1	1901.62	0.436629	0.0866367	5.03976	4.66107e-07	3.8774e-05
12286	Cacna1a	7964.3	0.392494	0.0780241	5.03042	4.89417e-07	4.04692e-05
11816	Apoe	12134.3	-0.41365	0.0822657	-5.02822	4.95053e-07	4.06916e-05
16510	Kcnh1	384.052	0.809073	0.161066	5.02325	5.08053e-07	4.15131e-05
433022	Plcxd2	1290.87	0.526798	0.104948	5.01961	5.17778e-07	4.20588e-05
277414	Trp53i11	2977.72	0.457889	0.091329	5.01362	5.34147e-07	4.31347e-05
16353	Ipw	769.126	0.620937	0.12399	5.00796	5.50091e-07	4.36564e-05
20511	Slc1a2	2824.63	-0.459145	0.0916767	-5.0083	5.49117e-07	4.36564e-05
219228	Pcdh17	792.425	0.695425	0.138858	5.00816	5.49517e-07	4.36564e-05
26875	Pclo	5934.14	0.363666	0.0727803	4.99677	5.82989e-07	4.60029e-05
15950	Ifi203	1496.61	0.496253	0.099383	4.99333	5.9346e-07	4.6563e-05
106014	Fam19a5	938.718	0.532831	0.107148	4.97287	6.59673e-07	5.14657e-05
13033	Ctsd	15795.6	-0.352038	0.0708718	-4.96725	6.79079e-07	5.2682e-05
94332	Cadm3	16573.5	0.323406	0.0651976	4.96039	7.03519e-07	5.42731e-05
11504	Adamts1	1639.71	-0.522217	0.105618	-4.94439	7.63841e-07	5.85993e-05
18197	Nsg2	5361.8	-0.382912	0.0775964	-4.93466	8.02915e-07	6.12567e-05
22352	Vim	16615.6	-0.529381	0.107312	-4.93312	8.09264e-07	6.14018e-05
17174	Masp1	880.625	-0.584501	0.11855	-4.93043	8.20499e-07	6.17556e-05
63959	Slc29a1	4287.04	-0.407944	0.0827672	-4.9288	8.27343e-07	6.17556e-05
74100	Arpp21	3562.26	0.401735	0.0815052	4.92895	8.26732e-07	6.17556e-05
100502829	Gm9899	242.312	0.889178	0.180579	4.92404	8.47776e-07	6.29405e-05
12151	Bmi1	2666.45	0.455129	0.0925701	4.91658	8.80672e-07	6.50331e-05
22240	Dpysl3	10283.2	-0.395327	0.0805334	-4.90886	9.16074e-07	6.72876e-05
243961	Shank1	1705.29	0.458921	0.0937613	4.89456	9.85237e-07	7.19848e-05
53870	Cntn6	271.165	-0.850242	0.17383	-4.89123	1.00207e-06	7.28295e-05
11898	Ass1	136.145	-1.17645	0.241266	-4.87616	1.08172e-06	7.74167e-05
14406	Gabrg2	944.743	0.559846	0.114814	4.87611	1.08201e-06	7.74167e-05
103098	Slc6a15	1838.32	0.418779	0.0858585	4.87755	1.07411e-06	7.74167e-05
26562	Ncdn	3265.81	0.374918	0.0769597	4.87162	1.10689e-06	7.87892e-05
13717	Eln	4988.86	-0.504837	0.103795	-4.86379	1.15159e-06	8.155e-05
170757	Adgrl4	174.689	-1.34257	0.276158	-4.8616	1.16439e-06	8.2036e-05
11444	Chrnb2	1750.96	0.454135	0.093574	4.85321	1.21476e-06	8.47203e-05
14276	Folr2	126.252	-1.20397	0.248067	-4.85341	1.21358e-06	8.47203e-05
17391	Mmp24	10918.1	0.328117	0.0678154	4.83838	1.30902e-06	8.99318e-05
27226	Pla2g7	1862.38	-0.412578	0.0852694	-4.83853	1.30805e-06	8.99318e-05
213819	Casd1	1574.74	0.454863	0.0939768	4.84017	1.29729e-06	8.99318e-05
64074	Smoc2	1658.77	-0.506868	0.104896	-4.83211	1.3509e-06	9.23497e-05
77065	Ints7	2103.63	0.432054	0.089456	4.82979	1.36675e-06	9.29729e-05
54563	Nup210	2163.06	0.442351	0.0917118	4.82327	1.41226e-06	9.55976e-05
114584	Clic1	2034.63	-0.420581	0.0879709	-4.78091	1.74502e-06	0.000117546
104079	Nxph3	859.534	-0.544195	0.113943	-4.77603	1.78785e-06	0.000119847
26557	Homer2	4367.17	0.350839	0.0736291	4.76496	1.88894e-06	0.000126012
208936	Adamts18	1843.97	0.447319	0.0939152	4.76301	1.90725e-06	0.000126621
13644	Efs	505.972	-0.74507	0.156746	-4.75335	2.00075e-06	0.00013094
19418	Rasgrf2	38.4505	-1.98932	0.418397	-4.75462	1.98818e-06	0.00013094
237761	Sowaha	37.2046	2.45177	0.515769	4.75362	1.99805e-06	0.00013094
100039239	Gm2115	204.407	-1.153	0.242695	-4.75081	2.02599e-06	0.000131966
320007	Sidt1	507.6	0.60417	0.127306	4.74581	2.07675e-06	0.000134638
13483	Dpp6	5174.65	0.369358	0.0782214	4.72195	2.33591e-06	0.000150732
434128	Pnmal2	3222.48	0.397845	0.0842929	4.7198	2.36081e-06	0.00015163
72605	Car10	2811.74	0.388538	0.0827448	4.69562	2.65796e-06	0.000169925
59036	Dact1	942.332	0.495768	0.105945	4.67949	2.87588e-06	0.000183009
216028	Lrrtm3	1150.14	0.47358	0.101382	4.67124	2.99393e-06	0.000189647
102623	NA	1819.18	0.441587	0.0947968	4.65824	3.18917e-06	0.000201093
235281	Scn3b	1242.45	0.453732	0.0974865	4.65431	3.25075e-06	0.000204043
26949	Vat1	2945.13	-0.398413	0.0858031	-4.64334	3.42827e-06	0.000214212
50779	Rgs6	304.366	0.795167	0.171331	4.64112	3.46528e-06	0.00021555
67792	Rgs8	1076.94	0.518667	0.111829	4.63802	3.51767e-06	0.000217827
19258	Ptpn4	726.634	0.619662	0.133846	4.62965	3.6628e-06	0.000225802
432855	Zfhx2os	760.563	0.634499	0.137134	4.62685	3.71275e-06	0.000227864
19055	Ppp3ca	11214.5	0.298566	0.0645533	4.62511	3.74401e-06	0.000228766
107448	Unc5a	390.037	0.661016	0.143682	4.60055	4.21382e-06	0.000256338
20541	Slc8a1	1778.74	0.427308	0.0929115	4.59909	4.24339e-06	0.000257004
545474	Scrt2	3463.03	-0.396773	0.0864085	-4.59182	4.39387e-06	0.000264956
219094	Khnyn	1003.72	0.457848	0.0998489	4.58541	4.53102e-06	0.000272039
245643	Frmpd3	487.237	-0.769608	0.168262	-4.57386	4.78821e-06	0.000286236
16592	Fabp5	3175.83	-0.387791	0.0849188	-4.56661	4.95676e-06	0.000295034
83921	Tmem2	1425.33	0.47931	0.105124	4.55946	5.12847e-06	0.000303944
12418	Cbx4	1154.67	0.461703	0.101541	4.54699	5.44197e-06	0.000320667
23829	C1ql1	339.98	-0.754048	0.165862	-4.54623	5.46147e-06	0.000320667
353187	Nr1d2	2293.08	0.375397	0.0825864	4.54551	5.4803e-06	0.000320667
226255	Atrnl1	1535.88	0.522951	0.115134	4.5421	5.56959e-06	0.000324517
208898	Unc13c	355.835	0.739569	0.162928	4.53923	5.64597e-06	0.000327585
19128	Pros1	1522.29	-0.478636	0.105506	-4.53659	5.7172e-06	0.000330329
320405	Cadps2	10779.8	0.318638	0.070463	4.52207	6.1239e-06	0.000352354
66972	Slc25a23	2878.31	0.36359	0.0804908	4.51716	6.26749e-06	0.000359119
12512	Cd63	5813.04	-0.357253	0.0791034	-4.51627	6.29372e-06	0.000359132
107747	Aldh1l1	1105.62	-0.472783	0.105034	-4.50125	6.75554e-06	0.000380977
270028	Fam155a	602.542	0.622322	0.138259	4.50113	6.75932e-06	0.000380977
433323	Sgpp2	366.052	0.682508	0.15159	4.50231	6.72183e-06	0.000380977
270109	Pcnx2	275.923	0.757542	0.168385	4.49886	6.83181e-06	0.000383498
213742	Xist	13494.1	0.339284	0.0754529	4.49664	6.90369e-06	0.000385964
71146	Golga7b	650.699	0.518286	0.115377	4.49213	7.05149e-06	0.000392637
13039	Ctsl	4856.04	-0.342629	0.0763079	-4.49008	7.11972e-06	0.000393265
231503	Tmem150c	371.821	0.757127	0.168596	4.49077	7.0967e-06	0.000393265
65019	Rpl23	4557.95	-0.351422	0.0782882	-4.48883	7.16169e-06	0.000394007
18578	Pde4b	1002.45	0.555022	0.123735	4.48558	7.27142e-06	0.000398456
16803	Lbp	1031.12	0.474052	0.105724	4.48387	7.33027e-06	0.000400094
14775	Gpx1	1297.13	-0.473642	0.106031	-4.46703	7.93125e-06	0.000431191
16468	Jarid2	3922.85	0.326048	0.0730279	4.4647	8.01818e-06	0.000434208
18218	Dusp8	6133.3	0.314289	0.0704979	4.45813	8.26764e-06	0.000445968
14269	Fnbp1	4162.68	0.366061	0.0821923	4.45372	8.43969e-06	0.00045172
18769	Pkig	462.132	-0.601691	0.135097	-4.45378	8.43723e-06	0.00045172
21826	Thbs2	4017.7	-0.541853	0.121848	-4.44697	8.70881e-06	0.000464324
242662	Rims3	161.264	1.01928	0.229336	4.4445	8.80958e-06	0.00046789
78506	Micu3	1630.99	0.401953	0.0906119	4.43599	9.16507e-06	0.000484906
21859	Timp3	8425.9	-0.423555	0.0955928	-4.43082	9.38745e-06	0.000494776
54698	Crtam	77.4527	1.43276	0.323425	4.42994	9.4259e-06	0.000494913
16502	Kcnc1	5130.26	0.332174	0.0750782	4.42438	9.67211e-06	0.000505917
226610	Fam78b	991.921	0.498503	0.112702	4.42319	9.72549e-06	0.00050679
20404	Sh3gl2	6123.91	0.320762	0.07258	4.41942	9.89644e-06	0.000513759
11826	Aqp1	484.657	-0.719283	0.163025	-4.41211	1.02368e-05	0.000527606
14560	Gdf10	519.559	-0.579317	0.131303	-4.41205	1.02396e-05	0.000527606
12140	Fabp7	3211.11	-0.37581	0.0852726	-4.40716	1.04733e-05	0.000535651
72333	Palld	1841.79	-0.428766	0.0972843	-4.40735	1.04642e-05	0.000535651
12351	Car4	80.7553	1.5708	0.357896	4.38899	1.13878e-05	0.000580273
56490	Zbtb20	909.685	-0.488668	0.111567	-4.38005	1.1865e-05	0.000602367
13618	Ednrb	1513.65	-0.418046	0.0956896	-4.36877	1.24951e-05	0.000632031
18399	Slc22a6	238.946	0.968074	0.22165	4.36759	1.25627e-05	0.000632158
213262	Fstl5	685.449	0.546849	0.125219	4.36713	1.25891e-05	0.000632158
13591	Ebf1	2593.59	0.370585	0.0848961	4.36515	1.27033e-05	0.000635578
20104	Rps6	6599.53	-0.336814	0.0772025	-4.36273	1.2845e-05	0.000640348
64138	Ctsz	1994.63	-0.379256	0.0869962	-4.35945	1.30388e-05	0.000647674
18190	Nrxn2	8267.3	0.282069	0.0648145	4.35195	1.34935e-05	0.000667856
57319	Smpdl3a	326.443	-0.650432	0.14959	-4.34809	1.37328e-05	0.000677273
72014	Btbd17	553.893	-0.872327	0.200671	-4.34705	1.37984e-05	0.000678084
269994	Gsg1l	554.107	0.906632	0.209049	4.33694	1.44481e-05	0.000707495
57340	Jph3	1346.94	0.40717	0.093961	4.33339	1.46833e-05	0.00071647
12217	Bsn	5626.48	0.317098	0.0731997	4.33196	1.47791e-05	0.000718607
51869	Rif1	1890.7	0.385304	0.0889937	4.32957	1.49404e-05	0.00072137
110891	Slc8a2	1840.24	0.419688	0.0969187	4.33031	1.489e-05	0.00072137
235505	Cd109	1171.98	-0.564708	0.130544	-4.32582	1.51968e-05	0.000731195
18604	Pdk2	1421.18	0.404943	0.093919	4.31162	1.62065e-05	0.0007756
20720	Serpine2	2722.36	-0.469004	0.108805	-4.3105	1.62882e-05	0.0007756
71648	Optn	2397.08	0.363263	0.0842596	4.31124	1.62341e-05	0.0007756
18111	Nnat	3256.53	0.343504	0.0797565	4.30691	1.65553e-05	0.000785608
99031	Osbpl6	1264.22	0.427175	0.0993287	4.30062	1.70319e-05	0.000805458
19736	Rgs4	426.744	-0.843028	0.196255	-4.29558	1.74239e-05	0.000819308
20192	Ryr3	387.077	0.692754	0.161281	4.29533	1.74435e-05	0.000819308
245527	Eda2r	481.293	-0.6733	0.156919	-4.29076	1.78066e-05	0.000833531
67225	Rnpc3	738.34	0.499086	0.116498	4.28407	1.83508e-05	0.000856101
78088	Sowahb	191.064	-0.871308	0.20358	-4.27994	1.86945e-05	0.000867325
240726	Slco5a1	1036.49	-0.473359	0.110606	-4.27967	1.8717e-05	0.000867325
373864	Col27a1	325.356	0.705154	0.164899	4.27627	1.90049e-05	0.000877721
16410	Itgav	3715.9	-0.432339	0.101217	-4.27141	1.94243e-05	0.000894101
14319	Fth1	13484.6	-0.308424	0.0722614	-4.26817	1.97079e-05	0.000904143
13839	Epha5	562.221	-0.547636	0.128619	-4.25781	2.06439e-05	0.000943946
20257	Stmn2	15705.9	0.266896	0.0627708	4.25192	2.11947e-05	0.000962757
207592	Tbc1d16	9979.52	0.304633	0.0716372	4.25244	2.11456e-05	0.000962757
56742	Psrc1	409.673	-0.61638	0.145447	-4.23782	2.25697e-05	0.00102185
16601	Klf9	4473.69	0.334491	0.0790995	4.22874	2.35001e-05	0.0010605
22682	Zfand5	9302.99	0.294038	0.0695677	4.22665	2.37198e-05	0.00106693
18826	Lcp1	1159.44	-0.419117	0.0993227	-4.21975	2.44571e-05	0.00109652
22062	Trp73	266.237	0.738781	0.175172	4.21745	2.47076e-05	0.00110416
101565	Ccp110	2714.8	0.351482	0.0833878	4.21503	2.49746e-05	0.0011125
435145	Shisa8	1981.36	0.366313	0.0869739	4.21176	2.53393e-05	0.00112512
12332	Capg	888.361	-0.442241	0.105078	-4.20871	2.56836e-05	0.00113675
20666	Sox11	6195.55	-0.350336	0.0833057	-4.20542	2.60593e-05	0.00114969
71602	Myo1e	1040.7	-0.477073	0.113513	-4.2028	2.6363e-05	0.00115939
56508	Rapgef4	985.939	0.443848	0.105881	4.19196	2.76552e-05	0.00120565
100689	Spon2	434.534	-0.624861	0.149068	-4.19178	2.76769e-05	0.00120565
320873	Cdh10	782.551	0.513618	0.122529	4.19182	2.7673e-05	0.00120565
68337	Crip2	470.634	-0.624481	0.149212	-4.18519	2.84931e-05	0.0012373
243621	Iqsec3	393.658	0.585177	0.1399	4.18283	2.87906e-05	0.0012463
13051	Cx3cr1	301.056	0.796653	0.190569	4.1804	2.91002e-05	0.00125276
100503670	Rpl5	8398.99	-0.30092	0.0719866	-4.18023	2.91213e-05	0.00125276
12804	Cntfr	2046.27	0.355884	0.0852745	4.17339	3.00094e-05	0.00128659
69994	Rsc1a1	118.97	-1.22713	0.294083	-4.17275	3.0094e-05	0.00128659
64297	Gprc5b	1593.55	0.384419	0.0921546	4.17145	3.02661e-05	0.00128995
12554	Cdh13	393.733	0.629985	0.151144	4.1681	3.07146e-05	0.00130104
16828	Ldha	5139.76	-0.338343	0.0811723	-4.16821	3.07e-05	0.00130104
16656	Hivep3	2080.86	0.414943	0.0996104	4.16566	3.10453e-05	0.00131102
230868	Igsf21	2519.94	0.338224	0.0812447	4.16303	3.14053e-05	0.00132218
75426	Igfbpl1	4272.72	-0.68787	0.165374	-4.15948	3.18967e-05	0.00133879
74513	Neto2	3457.99	0.36108	0.0868395	4.15802	3.21016e-05	0.00134331
12741	Cldn5	307.988	-2.45992	0.591809	-4.15661	3.22998e-05	0.00134752
11988	Slc7a2	1646.59	-0.477976	0.115064	-4.15399	3.26729e-05	0.00135359
13429	Dnm1	3275.53	0.348852	0.0839893	4.15352	3.27394e-05	0.00135359
214058	Megf11	702.697	0.519459	0.125064	4.15355	3.27351e-05	0.00135359
209378	Itih5	1060	0.547318	0.131949	4.14794	3.3548e-05	0.00138288
108030	Lin7a	3854.25	0.329921	0.0796281	4.14327	3.42387e-05	0.00140715
14816	Grm1	3655.75	0.318228	0.0769163	4.13733	3.51376e-05	0.00143981
107684	Coro2a	494.123	0.564104	0.136708	4.12634	3.68579e-05	0.00150583
13030	Ctsb	16863.6	-0.29418	0.0713167	-4.12499	3.70756e-05	0.00151026
108012	Ap1s2	1204.56	0.425561	0.103192	4.12399	3.72365e-05	0.00151235
241263	Gpr158	1607.23	0.370974	0.0900373	4.12023	3.78499e-05	0.00153276
13731	Emp2	569.279	-0.534787	0.13026	-4.10552	4.03411e-05	0.00162886
14694	Rack1	8056.87	-0.33047	0.0805433	-4.10301	4.07803e-05	0.00164179
16494	Kcna6	518.544	-0.54423	0.132677	-4.10191	4.09751e-05	0.00164484
433375	Creg1	539.362	-0.511108	0.125026	-4.08802	4.35067e-05	0.0017414
77531	Anks1b	2896.94	0.338514	0.0828267	4.08701	4.3696e-05	0.00174373
236266	Alms1	1467.71	0.386851	0.0946687	4.08637	4.38174e-05	0.00174373
58178	Sorcs1	451.305	-0.606474	0.14863	-4.08041	4.49556e-05	0.00177877
234593	Ndrg4	4118.77	0.293336	0.0718786	4.08099	4.48436e-05	0.00177877
16476	Jun	4045.45	0.3368	0.0826046	4.07725	4.55709e-05	0.00179092
16997	Ltbp2	4072.54	-0.333303	0.0817684	-4.07618	4.57813e-05	0.00179092
231051	Kmt2c	6664.58	0.295353	0.0724383	4.0773	4.55616e-05	0.00179092
268449	Rpl23a	5585.34	-0.289064	0.0709105	-4.07646	4.57266e-05	0.00179092
20741	Sptb	4566.53	0.294915	0.0724039	4.0732	4.63715e-05	0.00180888
21983	Tpbg	526.53	-0.534272	0.131524	-4.06215	4.86227e-05	0.00189135
93834	Peli2	8583.26	0.306536	0.0754873	4.06076	4.89133e-05	0.00189731
242259	Slc44a5	1115.96	0.397004	0.0977908	4.05973	4.91296e-05	0.00190037
99887	Tmem56	884.272	0.4325	0.106589	4.05763	4.9574e-05	0.0019122
84704	Snurf	4163.55	0.322598	0.0795399	4.0558	4.99631e-05	0.00192184
27404	Abca8b	434.57	0.577827	0.14259	4.05237	5.07019e-05	0.00194484
67160	Eef1g	6232.06	-0.374411	0.0924956	-4.04788	5.16839e-05	0.00197702
29875	Iqgap1	4589.97	-0.301918	0.0747024	-4.04161	5.30846e-05	0.00202499
14077	Fabp3	909.104	-0.495315	0.122745	-4.03533	5.45259e-05	0.00207424
19988	Rpl6	6911.76	-0.309423	0.076743	-4.03194	5.53182e-05	0.00209653
72042	Cotl1	2139.87	-0.344982	0.0855711	-4.03153	5.54156e-05	0.00209653
20667	Sox12	3278.18	0.314822	0.0781691	4.02745	5.63854e-05	0.00212739
207227	Stxbp5l	3719.69	0.307044	0.0763886	4.0195	5.83227e-05	0.00219449
226025	Trpm3	398.106	0.636268	0.158344	4.01826	5.86295e-05	0.00220004
140709	Col26a1	297.117	0.84332	0.210003	4.01575	5.92574e-05	0.00221757
56461	Kcnip3	1783.89	-0.347227	0.0865219	-4.01317	5.99094e-05	0.00223592
217830	9030617O03Rik	349.205	-0.624677	0.155783	-4.00992	6.07403e-05	0.00226082
59002	Wrap73	1309.83	0.38322	0.0956587	4.00612	6.17242e-05	0.00229126
54525	Syt7	3899.04	-0.329456	0.082352	-4.00058	6.31865e-05	0.00233925
19193	Pipox	146.799	0.984005	0.246242	3.99609	6.43968e-05	0.00236029
56747	Sez6l	4884.38	0.324998	0.0813321	3.99594	6.44383e-05	0.00236029
102680	Slc6a20a	106.701	1.12504	0.281535	3.99608	6.44002e-05	0.00236029
320026	A330076H08Rik	361.693	0.700804	0.175365	3.99626	6.43518e-05	0.00236029
13170	Dbp	363.939	0.651495	0.163069	3.9952	6.46398e-05	0.00236141
226250	Afap1l2	482.708	0.571457	0.143384	3.98551	6.73347e-05	0.00245336
22121	Rpl13a	8754.19	-0.313654	0.0787402	-3.98341	6.7934e-05	0.00246869
227737	Fam129b	2578.53	-0.405971	0.102045	-3.97835	6.93956e-05	0.00251518
241638	Lzts3	1524.71	0.392712	0.0988647	3.97222	7.12071e-05	0.00257408
71529	Kazn	2468.78	0.337921	0.0850909	3.9713	7.14818e-05	0.00257726
544963	Iqgap2	679.215	-0.456312	0.115007	-3.96771	7.25672e-05	0.00260958
81840	Sorcs2	198.455	-0.836135	0.210857	-3.96541	7.32704e-05	0.00262803
227620	Uap1l1	404.57	-0.561566	0.141732	-3.96216	7.42735e-05	0.00265711
11501	Adam8	1329.87	-0.397456	0.100405	-3.95853	7.54127e-05	0.00269089
73690	Glipr1	358.993	-0.670722	0.169555	-3.95577	7.62872e-05	0.00271508
67963	Npc2	2560.18	-0.348677	0.0881913	-3.95364	7.69697e-05	0.00273233
52609	Cbx7	171.627	0.846433	0.214181	3.95196	7.75134e-05	0.00274457
229599	Ciart	80.2861	1.17971	0.298646	3.9502	7.80862e-05	0.00275778
22003	Tpm1	8571.52	-0.435704	0.110482	-3.94369	8.0239e-05	0.00282658
57808	Rpl35a	2387.82	-0.335126	0.0851023	-3.93792	8.21902e-05	0.00288795
107272	Psat1	2295.29	-0.468037	0.118911	-3.93604	8.28388e-05	0.00290335
11747	Anxa5	2454.31	-0.469449	0.119437	-3.9305	8.47698e-05	0.00296157
66489	Rpl35	3103.74	-0.327893	0.0834453	-3.92944	8.51434e-05	0.00296157
268451	Rab11fip4	976.771	0.420509	0.107001	3.92997	8.49582e-05	0.00296157
319582	6430573F11Rik	301.088	0.650412	0.165591	3.92782	8.57191e-05	0.00297411
231238	Sel1l3	3878.33	0.339094	0.0864098	3.92425	8.70009e-05	0.00301101
73884	Zdbf2	440.368	0.558483	0.142516	3.91875	8.90094e-05	0.00307283
14802	Gria4	2815.87	0.328574	0.083906	3.91598	9.00364e-05	0.00310053
75909	Vmp1	2321.59	-0.335263	0.0856956	-3.91225	9.14412e-05	0.00314107
12398	Cbfa2t3	1570.14	0.371254	0.0949827	3.90864	9.28154e-05	0.00317466
15360	Hmgcs2	319.765	-0.634031	0.162266	-3.90737	9.33079e-05	0.00317466
18491	Pappa	461.495	-0.581615	0.148854	-3.90729	9.33386e-05	0.00317466
382034	Gse1	3632.82	0.319568	0.081784	3.90746	9.32718e-05	0.00317466
80906	Kcnip2	648.508	-0.591068	0.151414	-3.90365	9.47531e-05	0.00321485
20085	Rps19	3182.86	-0.339523	0.0869963	-3.90272	9.51169e-05	0.00321929
243764	Chrm2	55.3451	-1.69183	0.434087	-3.89744	9.72164e-05	0.0032823
16905	Lmna	2175.68	-0.462714	0.118803	-3.89479	9.82859e-05	0.00330268
68193	Rpl24	3900.12	-0.317704	0.0815722	-3.89475	9.82983e-05	0.00330268
12555	Cdh15	72.8042	1.22855	0.315507	3.89391	9.86419e-05	0.00330618
14228	Fkbp4	4117.61	0.289882	0.0745382	3.88903	0.000100644	0.00336512
77771	Csrnp3	1160.03	0.485904	0.124994	3.88743	0.000101311	0.00337406
240913	Adamts4	433.183	-0.559619	0.143964	-3.88722	0.0001014	0.00337406
19941	Rpl26	3363.27	-0.304718	0.0785276	-3.8804	0.000104286	0.00346173
54725	Cadm1	2605.9	0.375604	0.0968701	3.8774	0.000105579	0.00349626
66993	Smarcd3	731.303	0.474555	0.122513	3.87352	0.000107276	0.00354394
26897	Acot1	321.555	-0.640245	0.165394	-3.87104	0.000108374	0.00357169
20091	Rps3a1	7895.34	-0.298113	0.0770572	-3.86872	0.000109409	0.00359721
99326	Garnl3	961.824	0.414868	0.107318	3.86577	0.000110737	0.00362535
109042	Prkcdbp	375.984	-0.573478	0.148352	-3.86566	0.00011079	0.00362535
11749	Anxa6	3013.7	-0.411469	0.106542	-3.86202	0.000112453	0.00366798
53881	Slc5a3	2142.83	-0.519506	0.13453	-3.86165	0.000112624	0.00366798
14451	Gas1	1180.05	-0.475372	0.123132	-3.86067	0.000113078	0.00367409
243043	Kctd8	484.404	0.524379	0.135892	3.8588	0.000113946	0.00369361
17761	Map7	214.349	0.739346	0.191787	3.85503	0.000115714	0.00374213
20682	Sox9	1034.66	-0.447712	0.116357	-3.84776	0.000119202	0.00384593
16869	Lhx1	1213.17	0.471389	0.122684	3.8423	0.000121887	0.0039234
12505	Cd44	1107.45	-0.475282	0.124253	-3.82512	0.000130709	0.00419591
100041515	Gm3383	191.42	-0.93119	0.243471	-3.82464	0.000130961	0.00419591
66626	Cdip1	1676.73	0.337505	0.0882617	3.82392	0.000131349	0.00419859
18477	Prdx1	2760.8	-0.324867	0.0850215	-3.821	0.00013291	0.0042322
18746	Pkm	14769.5	-0.254306	0.0665662	-3.82034	0.000133266	0.0042322
236539	Phgdh	1599.12	-0.408373	0.106897	-3.82024	0.000133319	0.0042322
12608	Cebpb	517.184	-0.54122	0.141834	-3.81588	0.000135696	0.00429778
74189	Phactr3	1292.97	0.351196	0.0922383	3.80749	0.000140387	0.00442678
219140	Spata13	4421.96	0.309585	0.0813104	3.80744	0.00014041	0.00442678
20652	Soat1	703.733	-0.470289	0.123624	-3.80418	0.000142276	0.00446522
268857	Nlrc3	295.666	0.624944	0.16426	3.8046	0.000142035	0.00446522
50876	Tmod2	5553.83	0.281386	0.0739928	3.80289	0.000143018	0.00447833
53623	Gria3	1343.36	-0.353867	0.0930871	-3.80146	0.000143846	0.00449405
68526	Gpr155	366.401	0.578455	0.152241	3.7996	0.000144928	0.00451765
17769	Mthfr	1458.89	-0.403101	0.106276	-3.79298	0.000148853	0.00462828
68507	Ppfia4	2973.73	0.414971	0.109419	3.79248	0.000149148	0.00462828
20361	Sema7a	1624.02	-0.392707	0.10364	-3.78917	0.000151154	0.00468002
11636	Ak1	616.184	-0.475767	0.125702	-3.78487	0.000153789	0.00475095
11593	Aga	304.373	-0.629278	0.166433	-3.78098	0.000156214	0.00481509
97031	Tprn	4056.17	0.281247	0.0745223	3.77399	0.000160656	0.00494098
227753	Gsn	2646.19	-0.479692	0.127193	-3.77136	0.000162358	0.00498223
17880	Myh11	237.406	-0.944111	0.250407	-3.7703	0.000163052	0.00499242
171469	Gpr37l1	701.715	-0.452794	0.120188	-3.7674	0.000164959	0.00503964
20563	Slit2	547.787	-0.543025	0.144303	-3.7631	0.000167823	0.00509333
22348	Slc32a1	473.553	-0.496989	0.132055	-3.76349	0.000167561	0.00509333
74617	Scpep1	1625.72	-0.43044	0.11438	-3.76324	0.000167727	0.00509333
94229	Slc4a10	887.362	0.40669	0.108538	3.74697	0.000178985	0.00542017
22041	Trf	713.985	-0.440136	0.117545	-3.7444	0.000180828	0.00546402
66058	Tmem176a	221.958	-0.694682	0.185805	-3.73878	0.000184915	0.00557532
22671	Rnf112	248.605	0.893199	0.239195	3.73419	0.00018832	0.00566561
20397	Sgpl1	2992.77	-0.323811	0.0868043	-3.73036	0.000191207	0.00573994
98741	Kcnb2	409.781	0.634484	0.17021	3.72764	0.000193279	0.00578955
19921	Rpl19	6138.26	-0.274209	0.073572	-3.72709	0.000193703	0.0057897
70747	Tspan2	369.98	-0.580284	0.155819	-3.72409	0.000196021	0.00584633
13656	Egr4	35.7864	1.89716	0.510133	3.71895	0.000200055	0.00592825
14632	Gli1	461.558	-1.6308	0.438487	-3.71916	0.000199887	0.00592825
21881	Tkt	4104.34	-0.28259	0.0759821	-3.71917	0.000199876	0.00592825
27050	Rps3	6687.76	-0.322561	0.086841	-3.71438	0.000203699	0.00602331
23964	Tenm2	1072.02	0.378311	0.101905	3.71239	0.000205307	0.00605788
233878	Sez6l2	3564.42	0.28299	0.0762699	3.71037	0.000206953	0.00609342
66475	Rps23	4316.71	-0.321601	0.0867503	-3.7072	0.000209563	0.00614642
80879	Slc16a3	95.8532	-1.04872	0.282894	-3.7071	0.000209643	0.00614642
20005	Rpl9	5089.9	-0.288841	0.0779648	-3.70476	0.00021159	0.00619034
20719	Serpinb6a	1113.23	-0.367817	0.0994764	-3.69753	0.000217704	0.00635576
242022	Frem2	1884.97	-0.353599	0.0957475	-3.69304	0.000221591	0.00645559
192198	Lrrc4	673.218	0.434533	0.117702	3.69179	0.000222681	0.00646009
320158	Zmat4	757.508	-0.545212	0.147673	-3.69203	0.000222468	0.00646009
13664	Eif1a	970.685	-0.401466	0.108789	-3.69032	0.000223971	0.00648388
11513	Adcy7	338.333	-0.546238	0.148197	-3.68588	0.000227909	0.00658411
15213	Hey1	1282.93	0.354195	0.0963451	3.67632	0.000236624	0.00682158
12653	Chgb	3881.15	0.299275	0.081426	3.67542	0.000237459	0.00683139
55949	Eef1b2	3561.26	-0.312873	0.0851544	-3.67418	0.000238613	0.00685031
11829	Aqp4	7660.86	-0.254219	0.0692691	-3.67003	0.000242525	0.00694202
70310	Plscr3	953.797	-0.373359	0.10174	-3.66972	0.000242812	0.00694202
18938	Ppp1r14b	2309.18	-0.330482	0.0901737	-3.66494	0.000247393	0.00703628
74763	Naa60	1792.15	0.31523	0.0860136	3.66488	0.000247454	0.00703628
106572	Rab31	2152.41	-0.306335	0.0835908	-3.66469	0.000247638	0.00703628
18710	Pik3r3	7473.19	0.27006	0.0738124	3.65874	0.000253463	0.007187
72821	Scn2b	393.949	0.53044	0.145092	3.65588	0.000256306	0.00725272
20088	Rps24	5412.37	-0.25332	0.0693186	-3.65443	0.000257753	0.00727875
15194	Htt	3158.64	0.283184	0.0775393	3.65213	0.000260074	0.0073293
12874	Cpd	4895.19	-0.293631	0.0804547	-3.64965	0.000262602	0.00738547
16323	Inhba	146.139	-0.817186	0.223971	-3.64863	0.000263642	0.00739966
52589	Ncald	1445.06	-0.350617	0.0962188	-3.64396	0.00026848	0.00752016
18013	Neurod2	6811.61	0.250763	0.0688669	3.64127	0.000271299	0.00758375
18223	Numbl	2805.41	0.317046	0.0871571	3.63764	0.000275151	0.00767588
320027	Fstl4	69.2739	1.18268	0.325373	3.63484	0.000278156	0.00774407
71994	Cnn3	6227.33	-0.335521	0.0923546	-3.63297	0.00028018	0.00778473
26451	Rpl27a	4180.7	-0.283881	0.0782373	-3.62846	0.000285118	0.00790602
16776	Lama5	423.485	-0.58674	0.161936	-3.62329	0.000290877	0.00802456
71653	Shtn1	314.639	0.553505	0.152757	3.62344	0.000290705	0.00802456
234733	Ddx19b	939.418	0.393782	0.108688	3.62306	0.000291137	0.00802456
99543	Olfml3	256.013	-0.613755	0.169468	-3.62165	0.000292729	0.00805238
83671	Sytl2	530.413	0.496633	0.137187	3.62011	0.000294474	0.00808426
19946	Rpl30	2696.14	-0.326393	0.0902418	-3.61687	0.000298186	0.00816994
100042173	Rps15a-ps6	326.038	-0.689931	0.190789	-3.61621	0.00029895	0.00817465
54169	Kat6b	2585.88	0.297404	0.0822656	3.61517	0.000300151	0.00819126
17260	Mef2c	672.031	-0.42829	0.118499	-3.61428	0.000301178	0.0081977
245683	Klhl34	488.038	0.480817	0.133045	3.61394	0.000301574	0.0081977
234797	6430548M08Rik	1635.16	0.344888	0.095451	3.61324	0.00030239	0.00820375
67248	Rpl39	2419.94	-0.330354	0.0915091	-3.61007	0.000306117	0.00828857
269261	Rpl12	3475.16	-0.373147	0.103381	-3.60945	0.000306846	0.00829205
170772	Glcci1	4181.34	0.265328	0.0735422	3.60784	0.000308758	0.00832741
68436	Rpl34	2431.32	-0.304093	0.0846657	-3.59169	0.000328545	0.00884382
107702	Rnh1	1015.13	-0.405311	0.112885	-3.59048	0.000330067	0.00886749
75617	Rps25	3306.35	-0.275284	0.076804	-3.58424	0.000338064	0.00906472
12293	Cacna2d1	5824.15	0.277283	0.077373	3.58372	0.000338733	0.00906505
13058	Cybb	243.562	-0.677688	0.189186	-3.58212	0.000340813	0.00906799
14805	Grik1	175.3	0.756352	0.211143	3.58218	0.000340743	0.00906799
18417	Cldn11	955.151	0.403352	0.112572	3.58307	0.000339583	0.00906799
19679	Pitpnm2	2107.08	-0.336216	0.0938817	-3.58128	0.000341915	0.00907981
14062	F2r	1474.71	-0.428966	0.119838	-3.57956	0.000344177	0.00912235
70974	Pgm2l1	5530.68	0.244732	0.0684883	3.57334	0.000352453	0.00932379
20980	Syt2	1160.86	-0.367196	0.102835	-3.57074	0.00035598	0.00936585
57028	Pdxp	1803.42	0.315788	0.0884517	3.57017	0.000356744	0.00936585
239420	Csmd3	315.219	0.59487	0.166621	3.57019	0.000356716	0.00936585
319352	Pianp	596.077	0.447703	0.125401	3.57017	0.000356756	0.00936585
20334	Sec23a	3159.16	-0.32515	0.0911081	-3.56883	0.000358577	0.00939581
18627	Per2	927.96	0.395136	0.110752	3.56774	0.000360067	0.00941698
319520	Dusp4	630.668	-0.470692	0.132013	-3.56549	0.000363172	0.00948024
76808	Rpl18a	5837.99	-0.292275	0.0819981	-3.56442	0.000364667	0.00950129
74901	Kbtbd11	3260.37	0.302239	0.0848373	3.56257	0.000367237	0.00955023
12517	Cd72	234.777	-0.767092	0.215365	-3.56183	0.000368279	0.00955934
72754	Arhgef10l	2779.34	0.279317	0.0784626	3.55987	0.000371041	0.00961297
15368	Hmox1	726.262	-0.460907	0.12953	-3.55831	0.000373249	0.00965205
14733	Gpc1	2247.63	-0.31316	0.0881095	-3.55421	0.000379118	0.00978159
64176	Sv2b	6170.04	0.267426	0.0752501	3.55382	0.000379675	0.00978159
12475	Cd14	510.248	-0.539179	0.151744	-3.55321	0.000380554	0.00978598
18708	Pik3r1	1787.48	0.36292	0.102155	3.55263	0.000381407	0.00978969
213391	Rassf4	2001.16	-0.344887	0.0971875	-3.54868	0.000387168	0.00991911
12933	Crmp1	11998	0.232037	0.0654346	3.54608	0.000391003	0.00999881
67941	Rps27l	703.341	-0.436694	0.123213	-3.54423	0.000393759	0.0100507
18008	Nes	2126.63	-0.464243	0.131117	-3.54067	0.000399105	0.0101683
664862	Gpr137b-ps	571.996	-0.434474	0.122987	-3.53267	0.000411389	0.010462
12978	Csf1r	1598.76	-0.346625	0.0981433	-3.53183	0.000412694	0.0104759
16898	Rps2	8811.16	-0.325856	0.0922923	-3.5307	0.000414462	0.0104823
73047	Camk2n2	1017.38	0.364921	0.103346	3.53106	0.000413904	0.0104823
56430	Clip1	2974.79	0.268361	0.0760241	3.52995	0.000415635	0.0104927
50706	Postn	1751.5	-0.850147	0.240884	-3.52928	0.000416691	0.0105002
245684	Cnksr2	1624.99	0.313638	0.0888837	3.52863	0.000417716	0.0105068
228880	Zmynd8	3203.78	-0.292845	0.0830096	-3.52785	0.000418954	0.0105188
26390	Mapkbp1	2707.02	0.277527	0.0787258	3.52523	0.000423113	0.0105847
666794	Rbm24	222.642	-0.901937	0.255833	-3.5255	0.000422689	0.0105847
50997	Mpp2	526.142	0.453853	0.128777	3.52434	0.000424539	0.0106012
73251	Setd7	3735	0.300978	0.0854767	3.52117	0.000429647	0.0107094
27387	Sh2d3c	1346.03	0.35217	0.100042	3.52021	0.0004312	0.0107287
231830	Micall2	357.811	-0.556269	0.158159	-3.51715	0.000436209	0.0108338
19981	Rpl37a	3262.74	-0.279206	0.0795718	-3.50885	0.000450045	0.0111574
20084	Rps18	4202.08	-0.306532	0.0873857	-3.50781	0.00045182	0.0111813
16403	Itga6	911.414	-0.418469	0.119331	-3.5068	0.00045353	0.0111836
106763	Ttbk1	2219.72	0.30831	0.0879137	3.50696	0.000453259	0.0111836
16500	Kcnb1	133.913	0.792877	0.226527	3.50015	0.000465003	0.0114322
170729	Scrt1	3373.76	0.280266	0.0800761	3.49999	0.000465268	0.0114322
13712	Elk1	1315.5	0.341405	0.0975918	3.4983	0.000468237	0.011444
56213	Htra1	785.077	-0.461528	0.131914	-3.4987	0.000467528	0.011444
60595	Actn4	4996.22	-0.287115	0.0820534	-3.49913	0.000466782	0.011444
56376	Pdlim5	1617.78	-0.489758	0.140057	-3.49685	0.000470788	0.0114861
20229	Sat1	959.814	-0.359085	0.102708	-3.49618	0.000471968	0.0114945
21753	Tes	516.742	-0.549806	0.157516	-3.49047	0.000482172	0.0117224
20103	Rps5	5256.29	-0.287254	0.0823773	-3.48706	0.000488367	0.0118313
70762	Dclk2	3665.18	0.261392	0.0749602	3.48707	0.00048834	0.0118313
72948	Tppp	745.431	0.41918	0.120318	3.48393	0.000494115	0.0119089
84585	Rnf123	1809.63	0.310894	0.0892371	3.4839	0.000494156	0.0119089
382056	Crtc1	2883.74	0.287987	0.0826597	3.48401	0.000493965	0.0119089
20273	Scn8a	4715.29	0.282475	0.0811382	3.48141	0.000498791	0.0119996
12759	Clu	688.233	-0.46032	0.132272	-3.48011	0.000501205	0.0120159
59044	Rnf130	6469.36	0.258248	0.0742041	3.48024	0.00050096	0.0120159
399603	Fam84b	258.385	-0.603813	0.173819	-3.4738	0.000513149	0.0122809
20254	Scg2	2055.1	-0.305195	0.0878995	-3.47209	0.000516428	0.012338
17954	Nap1l2	1091.26	0.344568	0.0995291	3.46198	0.000536208	0.0127664
18053	Ngfr	373.855	-0.679588	0.196285	-3.46225	0.000535683	0.0127664
67281	Rpl37	1995.87	-0.316825	0.0916138	-3.45827	0.000543666	0.0129217
229517	Slc25a44	1673.79	0.321057	0.0928701	3.45706	0.000546113	0.0129575
100040462	Mndal	872.899	0.427761	0.123828	3.45448	0.000551359	0.0130595
18451	P4ha1	1446.7	-0.381338	0.110477	-3.45174	0.00055699	0.0131703
20112	Rps6ka2	1756.98	-0.314986	0.0913379	-3.44857	0.000563556	0.0133028
16332	Inppl1	1163.14	-0.369781	0.107287	-3.44666	0.000567561	0.0133745
216810	Tom1l2	3062.42	0.259404	0.0752799	3.44586	0.000569243	0.0133913
67891	Rpl4	11039.7	-0.301819	0.0876627	-3.44295	0.000575399	0.0134218
69601	Dab2ip	4304.22	0.245443	0.0712611	3.44428	0.000572592	0.0134218
100072	Camta1	5593.88	0.247092	0.0717569	3.44346	0.000574312	0.0134218
208869	Dock3	3884.44	0.26147	0.0759069	3.44462	0.000571869	0.0134218
244723	Olfm2	421.092	-0.474129	0.137692	-3.4434	0.000574448	0.0134218
224093	Fam43a	1681.9	-0.330534	0.0960984	-3.43954	0.000582713	0.0135694
70127	Dpf3	794.611	0.404871	0.117869	3.43493	0.000592715	0.0137791
270106	Rpl13	6119.12	-0.279143	0.0813016	-3.43342	0.000596008	0.0138324
70571	Tcerg1l	110.993	0.899061	0.262024	3.43122	0.000600866	0.0139217
13134	Dach1	1728.15	0.36091	0.105304	3.42731	0.000609582	0.0141
12520	Cd81	5760.95	-0.286405	0.0837906	-3.41811	0.000630574	0.0145612
14702	Gng2	4318.95	0.267047	0.0782246	3.41385	0.000640518	0.0147661
17988	Ndrg1	469.77	-0.474552	0.139194	-3.40929	0.000651326	0.0149903
15200	Hbegf	506.54	-0.466934	0.137011	-3.408	0.000654398	0.0150359
18103	Nme2	2344.21	-0.332272	0.09761	-3.40408	0.000663883	0.0152285
12739	Cldn3	48.1726	-2.17166	0.63833	-3.4021	0.000668694	0.0153134
74206	Sipa1l3	2457.64	0.288767	0.0851054	3.39305	0.000691183	0.0157761
407821	Znrf3	755.499	0.387305	0.114146	3.39306	0.000691155	0.0157761
14415	Gad1	1615.74	-0.327069	0.0964233	-3.39201	0.000693823	0.0158102
27204	Syn3	2440.26	0.28931	0.0853789	3.38855	0.000702638	0.0159847
66860	Tanc1	1460.52	0.32861	0.0970207	3.38701	0.000706585	0.0160481
14169	Fgf14	773.967	0.397211	0.11731	3.38599	0.000709221	0.0160815
94180	Acsbg1	333.845	-0.524941	0.155067	-3.38525	0.000711141	0.0160986
20230	Satb1	2363.01	0.293534	0.0868305	3.38055	0.00072342	0.0163498
11928	Atp1a1	17258.5	0.245398	0.0726962	3.37566	0.000736392	0.0165713
18616	Peg3	4672.37	0.265197	0.0785653	3.3755	0.000736822	0.0165713
21923	Tnc	6380.66	-0.3877	0.114857	-3.3755	0.000736808	0.0165713
12894	Cpt1a	1062.72	-0.422436	0.125285	-3.3718	0.000746794	0.0167093
60510	Syt9	2218.77	0.297292	0.088149	3.37261	0.000744594	0.0167093
121021	Cspg4	462.689	-0.604469	0.179254	-3.37214	0.000745861	0.0167093
545622	Ptpn3	322.342	0.574264	0.170333	3.37143	0.000747797	0.0167093
16581	Kifc2	2821.34	0.341923	0.101478	3.36942	0.000753266	0.0168043
19281	Ptprt	832.8	0.386721	0.115256	3.3553	0.000792778	0.0176572
14167	Fgf12	381.997	0.521508	0.155473	3.35433	0.000795564	0.0176907
77097	Tanc2	4292.36	0.257634	0.0768609	3.35195	0.000802438	0.0178149
12010	B2m	3515.12	-0.356044	0.106275	-3.35021	0.000807498	0.0178871
110351	Rap1gap	962.962	0.384535	0.114789	3.34994	0.000808283	0.0178871
235380	Dmxl2	5501.44	0.236834	0.0707112	3.34931	0.000810129	0.0178993
14824	Grn	5642.01	-0.229556	0.0685655	-3.34798	0.00081404	0.017957
19933	Rpl21	5283.41	-0.25379	0.0758962	-3.34391	0.00082608	0.0181935
17474	Clec4d	298.667	-0.635202	0.190118	-3.34109	0.000834487	0.0182622
17756	Map2	13771.4	0.213967	0.0640395	3.34118	0.000834245	0.0182622
228026	Pdk1	407.602	0.461536	0.138127	3.3414	0.000833582	0.0182622
319415	Hs3st5	500.68	0.473906	0.141789	3.34234	0.00083076	0.0182622
22177	Tyrobp	345.14	-0.517452	0.155196	-3.33418	0.000855513	0.0186728
223604	Kcnk9	799.437	0.408395	0.122493	3.33404	0.000855957	0.0186728
20908	Stx3	1125.8	0.36375	0.109148	3.33262	0.000860317	0.0187384
18423	Otx1	300.631	0.689371	0.206953	3.33104	0.000865212	0.0188153
75409	Slitrk5	782.374	-0.414778	0.124566	-3.32979	0.000869117	0.0188705
14176	Fgf5	201.776	0.681632	0.204866	3.3272	0.000877222	0.0190166
12121	Bicd1	1967.86	0.297984	0.0896115	3.32529	0.00088327	0.0191177
20716	Serpina3n	880.789	-0.425192	0.127914	-3.32404	0.000887246	0.0191737
12704	Cit	762.33	0.389401	0.117381	3.31741	0.000908561	0.019573
319387	Adgrl3	1732.06	0.328145	0.0989135	3.3175	0.000908279	0.019573
15959	Ifit3	534.189	-0.546762	0.164935	-3.31501	0.000916394	0.019707
74488	Lrrc15	117.252	-0.935114	0.282117	-3.31463	0.000917634	0.019707
18453	P4hb	10022.3	-0.324028	0.0978175	-3.31258	0.0009244	0.0198215
65112	Pmepa1	1625.76	-0.352147	0.106332	-3.31177	0.000927065	0.0198478
56527	Mast1	2971.75	0.302063	0.0913195	3.30776	0.000940447	0.0201031
65963	Tmem176b	1157.01	-0.324735	0.0982186	-3.30625	0.000945536	0.0201807
13849	Ephx1	1010.16	-0.337974	0.102293	-3.30399	0.000953183	0.0203125
244650	Phlpp2	1258.41	0.311992	0.094504	3.30136	0.000962169	0.0204724
53310	Dlg3	1914.22	0.287419	0.0870849	3.30045	0.000965308	0.0205076
74761	Mxra8	1118.56	-0.337858	0.102424	-3.29863	0.000971578	0.0205842
211383	Amer3	1790.64	0.302044	0.091569	3.29854	0.000971894	0.0205842
26961	Rpl8	6579.8	-0.241892	0.0733452	-3.298	0.000973758	0.0205921
67097	Rps10	3322.97	-0.287345	0.0873015	-3.29141	0.000996866	0.0210485
100102	Pcsk9	1097.53	-0.456066	0.138589	-3.29079	0.000999072	0.0210629
19672	Rcn1	2887.05	-0.383084	0.116498	-3.28834	0.00100779	0.0212143
26362	Axl	1990.85	-0.446378	0.135772	-3.2877	0.0010101	0.0212305
16785	Rpsa	9025.61	-0.27416	0.083494	-3.28358	0.00102496	0.0215102
216850	Kdm6b	4737.4	0.252972	0.0770655	3.28255	0.00102871	0.0215562
16539	Kcns2	269.204	-0.619454	0.188758	-3.28173	0.00103172	0.0215864
238205	Lrfn5	89.9939	-0.973134	0.297012	-3.27641	0.00105135	0.0219639
20708	Serpinb6b	143.552	-0.786303	0.240214	-3.27334	0.00106285	0.0221705
210933	Adgrb3	1419.54	0.316958	0.0968443	3.27287	0.00106463	0.0221741
21418	Tfap2a	524.06	-0.448103	0.13695	-3.27201	0.00106786	0.0222079
18752	Prkcg	211.893	0.64706	0.197844	3.27056	0.00107334	0.0222884
17105	Lyz2	11772	-0.358589	0.109696	-3.26894	0.00107951	0.0223828
18458	Pabpc1	12391.6	-0.280721	0.0858974	-3.2681	0.00108271	0.0224156
13010	Cst3	4561.87	-0.24607	0.0753336	-3.2664	0.00108922	0.0225166
18301	Fxyd5	383.205	-0.482724	0.147833	-3.26533	0.00109337	0.0225684
27276	Plekhb1	231.878	-0.574568	0.176096	-3.26282	0.00110311	0.0227356
20265	Scn1a	263.839	0.562015	0.172358	3.26074	0.00111121	0.0228684
20620	Plk2	1601.86	-0.356453	0.109397	-3.25834	0.00112064	0.0229755
30926	Glrx3	1800.33	-0.304983	0.0936063	-3.25815	0.00112141	0.0229755
108655	Foxp1	1675.13	-0.325048	0.0997443	-3.25882	0.00111879	0.0229755
13032	Ctsc	1091.95	-0.354506	0.108861	-3.25649	0.001128	0.0230763
14183	Fgfr2	495.939	-0.447936	0.13764	-3.25441	0.00113629	0.0232117
72535	Aldh1b1	160.061	-1.18674	0.365463	-3.24722	0.00116539	0.0237709
73649	Cybrd1	199.911	-0.64349	0.19823	-3.24619	0.00116962	0.023822
268510	Mgat5b	3315.14	0.266123	0.0821386	3.23992	0.00119562	0.0243157
75552	Paqr9	252.497	0.562543	0.17369	3.23878	0.00120044	0.0243778
214968	Sema6d	2790.69	-0.26047	0.0804547	-3.23747	0.00120594	0.0244534
14680	Gnal	862.815	0.367969	0.113691	3.23656	0.0012098	0.0244894
79221	Hdac9	535.188	-0.462952	0.143054	-3.23622	0.00121126	0.0244894
27370	Rps26	3348.17	-0.259216	0.080128	-3.23502	0.00121633	0.024556
66480	Rpl15	6197.7	-0.241822	0.0747908	-3.23332	0.00122362	0.0246671
223453	Dap	513.961	-0.467851	0.144822	-3.23052	0.00123566	0.0248735
14758	Gpm6b	10876.8	-0.207655	0.0642971	-3.22961	0.00123959	0.0248941
268566	Gphn	1423.75	0.303069	0.0938453	3.22945	0.00124029	0.0248941
56357	Ivd	609.112	0.404252	0.125263	3.22722	0.00125	0.0250527
20977	Syp	14082.3	0.233515	0.0724438	3.22339	0.00126682	0.0253529
63913	Fam129a	287.856	-0.589636	0.183013	-3.22182	0.00127381	0.0254559
67115	Rpl14	3362.89	-0.266026	0.082603	-3.22053	0.00127952	0.0255331
66274	Lyrm9	176.322	0.675368	0.210071	3.21495	0.00130469	0.0259232
104248	Cabin1	1756.24	0.285195	0.0886971	3.21538	0.00130272	0.0259232
217732	Cipc	2592.03	0.255161	0.0793671	3.21494	0.0013047	0.0259232
319830	1500004A13Rik	1912.91	0.281748	0.08768	3.21337	0.00131189	0.0260286
192193	Edem1	1618.47	-0.308725	0.0961208	-3.21185	0.00131884	0.0261289
11605	Gla	410.074	-0.446364	0.13905	-3.21009	0.00132693	0.0261766
99167	Ssx2ip	930.508	0.369729	0.115169	3.21031	0.0013259	0.0261766
217843	Unc79	1302.56	0.321017	0.100001	3.21015	0.00132667	0.0261766
215085	Slc35f1	518.263	-0.406045	0.126527	-3.20917	0.00133118	0.0262229
12955	Cryab	370.629	-0.534796	0.166688	-3.20836	0.00133495	0.026238
18227	Nr4a2	551.048	0.461395	0.143818	3.20819	0.00133575	0.026238
235439	Herc1	6465.57	0.22421	0.0699462	3.20546	0.00134845	0.0264499
20055	Rps16	3972.95	-0.276726	0.0863726	-3.20387	0.00135595	0.0265555
69480	Ttc9	1386.81	0.306203	0.0955925	3.20321	0.00135904	0.0265555
217069	Trim25	371.132	-0.50991	0.159193	-3.20309	0.0013596	0.0265555
15526	Hspa9	5356.03	-0.308211	0.096251	-3.20216	0.001364	0.0265699
121022	Mrps6	733.356	-0.456811	0.142659	-3.20212	0.00136418	0.0265699
72168	Aifm3	155.637	0.740345	0.23138	3.19969	0.00137577	0.0266826
215378	Brinp3	989.011	-0.353531	0.110481	-3.19993	0.0013746	0.0266826
327958	Pitpnm3	476.947	-0.490597	0.153292	-3.20041	0.00137232	0.0266826
229675	Rsbn1	1642.1	0.292705	0.0914967	3.19908	0.00137866	0.0267011
69727	Usp46	1611.39	0.312715	0.0977793	3.19817	0.00138302	0.0267481
57814	Kcne4	61.7071	-1.28987	0.403413	-3.19739	0.00138677	0.0267831
76787	Ppfia3	2705.36	0.281461	0.0880637	3.19611	0.00139296	0.0268277
241727	Snph	580.987	0.396135	0.12394	3.19619	0.00139255	0.0268277
11481	Acvr2b	1146.89	0.361327	0.11313	3.1939	0.00140364	0.0269956
240672	Dusp5	1704.73	0.315022	0.0987653	3.1896	0.00142469	0.0273624
56040	Rplp1	5157.23	-0.275977	0.086615	-3.18625	0.0014413	0.027643
14109	Fau	3607.32	-0.25527	0.0801617	-3.18443	0.00145038	0.0277017
19982	Rpl36a	1682.51	-0.32551	0.10221	-3.18472	0.00144896	0.0277017
22070	Tpt1	13857.5	-0.243458	0.0764449	-3.18475	0.00144878	0.0277017
18798	Plcb4	1689.58	0.306518	0.0962971	3.18304	0.00145736	0.0277854
66889	Rnf128	309.581	-0.496371	0.155956	-3.18276	0.00145879	0.0277854
269855	Ssc5d	168.766	-0.653757	0.205528	-3.18087	0.00146831	0.0279282
67427	Rps20	3692.41	-0.283332	0.0891321	-3.17879	0.00147891	0.0280911
16000	Igf1	738.292	-0.392429	0.123649	-3.17374	0.0015049	0.0284889
56743	Lat2	167.749	-0.683359	0.215286	-3.17418	0.00150259	0.0284889
270162	Elmod1	306.808	0.525915	0.16572	3.17352	0.00150604	0.0284889
100039060	0610010B08Rik	575.219	0.448766	0.141437	3.17292	0.00150915	0.0285088
18846	Plxna3	4348.89	-0.336605	0.106102	-3.17247	0.00151149	0.0285139
80877	Lrba	1178.79	0.33421	0.105464	3.16896	0.00152988	0.0288214
21413	Tcf4	18676.2	-0.197284	0.0622864	-3.16736	0.00153829	0.028901
22223	Uchl1	4376.21	0.235494	0.0743409	3.16775	0.00153622	0.028901
11461	Actb	39154.7	-0.221944	0.0701301	-3.16474	0.00155222	0.0290836
620592	Tmem28	95.7452	1.05725	0.334055	3.16491	0.00155131	0.0290836
27206	Nrk	162.927	-0.678636	0.214835	-3.15887	0.00158384	0.0295159
104759	Pld4	365.107	-0.467983	0.148129	-3.15929	0.00158153	0.0295159
207375	Fam120c	1084.9	0.32949	0.104298	3.15912	0.00158245	0.0295159
270190	Ephb1	4803.81	0.223468	0.0707183	3.15998	0.00157782	0.0295159
100040852	Gm3002	1240.53	-0.458155	0.145092	-3.15768	0.00159029	0.0295962
75646	Rai14	1356.06	-0.376319	0.119238	-3.15604	0.00159929	0.0297236
320508	Cachd1	808.221	-0.354613	0.112398	-3.15497	0.00160517	0.0297928
12953	Cry2	1696.21	0.291538	0.09248	3.15244	0.00161913	0.0300114
13400	Dmpk	582.868	-0.384516	0.122027	-3.15108	0.0016267	0.0301113
13057	Cyba	628.175	-0.416945	0.132335	-3.15068	0.00162891	0.0301119
72461	Prcp	573.16	-0.404589	0.128432	-3.15021	0.00163151	0.0301197
18383	Tnfrsf11b	76.2022	-0.978803	0.310835	-3.14894	0.00163863	0.0301343
19896	Rpl10a	4161.29	-0.272817	0.0866387	-3.1489	0.00163885	0.0301343
22318	Vamp2	7442.46	0.223672	0.0710188	3.14948	0.00163562	0.0301343
100043072	A230070E04Rik	194.08	0.637387	0.202545	3.14689	0.00165017	0.0303022
17700	Mstn	53.2258	-1.21013	0.384769	-3.14507	0.00166048	0.0303977
51798	Ech1	697.691	-0.354486	0.112724	-3.14472	0.00166246	0.0303977
70381	Tecpr1	2215.85	0.258177	0.0821095	3.14431	0.00166481	0.0303977
78925	Srd5a1	489.748	0.41722	0.132701	3.14405	0.00166626	0.0303977
109205	Sobp	2655.56	0.252689	0.0803711	3.14403	0.00166638	0.0303977
553095	Gm17750	222.447	-0.709785	0.225791	-3.14355	0.00166912	0.0304075
11932	Atp1b2	7919.21	0.255219	0.0812263	3.14208	0.00167754	0.0305205
17110	Lyz1	1470.47	-0.365324	0.116318	-3.14073	0.00168526	0.0306208
18127	Nos3	59.2563	-3.0202	0.962096	-3.13918	0.00169419	0.0307021
67454	Ikbip	819.443	-0.412715	0.131467	-3.1393	0.00169353	0.0307021
272031	Plppr1	1155.53	0.370701	0.118131	3.13804	0.00170084	0.0307822
69551	2310022B05Rik	2445.08	-0.368277	0.1174	-3.13693	0.00170728	0.0308584
67374	Jam2	648.58	-0.402272	0.128259	-3.1364	0.00171037	0.0308739
18000	2023-09-02	3818.9	-0.276643	0.0882362	-3.13525	0.00171707	0.0309544
12819	Col15a1	307.965	-0.702246	0.224176	-3.13256	0.00173287	0.0311578
72927	Hepacam	403.7	-0.434856	0.138811	-3.13272	0.00173195	0.0311578
74646	Spsb1	532.983	-0.572064	0.182752	-3.13028	0.00174641	0.0313605
12298	Cacnb4	1781.22	0.277253	0.0885927	3.12953	0.00175087	0.0313998
27140	Tlx3	914.327	0.347904	0.111251	3.12719	0.00176483	0.031609
71960	Myh14	559.628	0.421976	0.135246	3.12005	0.00180818	0.0323435
216874	Camta2	2481.63	0.287696	0.0922464	3.11878	0.00181603	0.0324419
231570	A830010M20Rik	1355.49	0.309541	0.0992898	3.11755	0.0018236	0.032535
54217	Rpl36	1812.48	-0.268086	0.086073	-3.11464	0.00184171	0.0328076
233789	Smg1	8679.37	0.201881	0.0648231	3.11433	0.00184363	0.0328076
102644	Oaf	465.765	-0.541775	0.174101	-3.11184	0.00185927	0.0330433
67917	Zcchc3	484.31	0.440362	0.141551	3.11098	0.00186469	0.0330971
59079	Erbin	4103.27	-0.256649	0.082569	-3.10829	0.00188171	0.0333562
14402	Gabrb3	3673.46	0.235097	0.0756554	3.10747	0.00188698	0.0334068
67313	5730559C18Rik	115.369	-0.830825	0.267559	-3.10521	0.00190146	0.03362
547150	6820431F20Rik	1028.06	0.333172	0.107401	3.10214	0.0019213	0.0339274
20116	Rps8	6017.83	-0.259597	0.0837213	-3.10073	0.00193045	0.0340455
19141	Lgmn	4991.42	-0.250304	0.0808088	-3.09748	0.00195173	0.0343768
269637	Cnpy1	2626.5	0.35583	0.114963	3.09518	0.00196692	0.0346003
207667	Skor1	709.295	-0.412844	0.1334	-3.09479	0.00196952	0.0346018
329942	Csmd2	5683.01	0.230508	0.0744941	3.09432	0.00197265	0.0346129
11989	Slc7a3	162.369	-0.669767	0.216508	-3.09349	0.00197815	0.0346652
58996	Arhgap23	844.323	-0.357946	0.115727	-3.09302	0.00198128	0.0346761
12226	Btg1	5600.24	0.241891	0.0782599	3.09087	0.00199573	0.0348733
381813	Prmt8	1001.66	-0.332195	0.107486	-3.09059	0.00199759	0.0348733
56216	Stx1b	2561.46	0.295375	0.0956342	3.0886	0.00201105	0.0350639
11641	Akap2	1169.5	-0.408307	0.132286	-3.08654	0.00202501	0.0352183
14594	Ggta1	429.584	-0.487855	0.158043	-3.08685	0.00202291	0.0352183
12889	Cplx1	4078.01	0.291178	0.0944101	3.08418	0.00204114	0.0354542
11891	Rab27a	144.578	0.728903	0.23641	3.08321	0.0020478	0.0355252
102443351	Xntrpc	110.061	-0.826355	0.268116	-3.08207	0.00205565	0.0356166
208266	Dot1l	4315.68	0.279801	0.0908988	3.07816	0.00208286	0.0360428
19771	Rlbp1	77.8022	-1.00155	0.325533	-3.07664	0.0020935	0.0361817
21873	Tjp2	872.664	-0.347985	0.11313	-3.07596	0.00209824	0.0362182
56055	Gtpbp2	2261.09	0.266629	0.0867204	3.07458	0.00210796	0.0363406
20324	Sdpr	344.897	-0.594091	0.193358	-3.07249	0.00212281	0.0365509
18163	Ctnnd2	2638.06	0.244002	0.0794334	3.07178	0.00212789	0.0365928
110006	Gusb	1218.34	-0.285719	0.0930343	-3.07112	0.0021326	0.0366283
20612	Siglec1	484.967	-0.422595	0.137655	-3.06996	0.00214089	0.0367249
70713	Gpr137c	422.655	0.445948	0.145374	3.0676	0.00215785	0.03697
11766	Ap1g2	1049.03	0.411949	0.134326	3.06678	0.0021638	0.037026
22634	Plagl1	1218.49	0.339511	0.110752	3.06551	0.00217301	0.0371209
170736	Parvb	362.463	-0.506783	0.165331	-3.06527	0.00217472	0.0371209
64103	Tnmd	423.095	-0.525832	0.171654	-3.06333	0.00218887	0.0373163
235330	Ttc12	123.192	-0.758818	0.248063	-3.05897	0.00222098	0.0378169
17768	Mthfd2	684.587	-0.410091	0.134268	-3.05426	0.00225618	0.0383689
239796	Mb21d2	871.928	0.344057	0.112707	3.05266	0.00226823	0.0385264
16180	Il1rap	457.823	-0.489013	0.160224	-3.05207	0.00227271	0.0385551
170771	Khdrbs2	210.377	0.624717	0.204723	3.05152	0.00227684	0.0385778
224129	Adcy5	2358	0.247975	0.0813763	3.04727	0.00230933	0.0390803
18655	Pgk1	3368.66	-0.264683	0.0869157	-3.04529	0.00232459	0.0392208
23797	Akt3	3485.69	0.25252	0.0829126	3.04562	0.00232201	0.0392208
77305	Wdr82	5032.75	0.231705	0.0760914	3.04508	0.00232615	0.0392208
12567	Cdk4	3106.3	-0.256744	0.0843424	-3.04406	0.00233406	0.0392765
50781	Dkk3	2520.86	-0.347527	0.114171	-3.04392	0.00233514	0.0392765
12345	Capzb	4024.82	-0.246592	0.0811259	-3.03962	0.0023688	0.0397941
16779	Lamb2	2306.79	-0.30961	0.101901	-3.03833	0.00237896	0.0398678
235461	Fam63b	6183.46	0.230197	0.0757586	3.03855	0.00237716	0.0398678
56784	Ralgapa1	2649.54	0.241573	0.0795353	3.03731	0.00238701	0.0399543
11843	Arf4	3979.02	-0.25107	0.0827296	-3.03482	0.00240676	0.0401403
24136	Zeb2	1718.64	-0.345072	0.113694	-3.03508	0.00240472	0.0401403
271786	Galnt13	263.894	0.554406	0.182682	3.03481	0.00240685	0.0401403
57339	Jph1	612.47	0.399493	0.131657	3.03435	0.00241051	0.0401528
71461	Ptk7	2958.67	-0.285872	0.0942881	-3.03189	0.00243025	0.0404329
12336	Capns1	2886.81	-0.24828	0.0819346	-3.03023	0.00244368	0.0406075
76798	Srrm4os	208.614	0.632319	0.208704	3.02975	0.0024476	0.0406237
76898	B3gat1	1509.47	-0.720116	0.237936	-3.02652	0.00247389	0.0409616
278279	Tmtc2	2531.64	0.261156	0.0862871	3.02659	0.00247326	0.0409616
74202	Fblim1	448.43	-0.490849	0.162243	-3.02539	0.00248314	0.0410164
237459	Cdk17	1760.32	0.271868	0.0898528	3.0257	0.00248058	0.0410164
93723	Pcdhga11	821.977	0.359365	0.118834	3.02408	0.00249391	0.0411451
19951	Rpl32	4009.45	-0.249068	0.0823797	-3.02341	0.0024994	0.0411584
78294	Rps27a	3388.36	-0.242652	0.0802713	-3.0229	0.00250366	0.0411584
218038	Amph	4649.85	0.211761	0.0700491	3.02304	0.00250251	0.0411584
66435	Uggt2	1010.03	0.36649	0.121292	3.02156	0.00251479	0.0412922
13489	Drd2	33.6006	-1.37987	0.457333	-3.01721	0.00255117	0.0417406
74144	Robo4	55.3789	-1.70011	0.563354	-3.01784	0.00254587	0.0417406
74998	Rab11fip2	1026.77	0.313536	0.103909	3.01742	0.0025494	0.0417406
109294	Prex2	650.329	-0.396328	0.131528	-3.01327	0.00258452	0.0421863
213993	Ccdc186	763.135	0.358025	0.118806	3.01352	0.00258234	0.0421863
54561	Nap1l3	802.904	0.361627	0.120039	3.01257	0.00259044	0.042233
319477	6030419C18Rik	270.702	0.509123	0.169094	3.01088	0.00260491	0.0424189
231991	Creb5	151.705	0.667556	0.22178	3.01	0.00261251	0.0424425
382253	Cdkl5	365.929	0.468013	0.155477	3.01017	0.002611	0.0424425
320817	Atad2b	2157.7	0.28207	0.0937302	3.00939	0.00261774	0.0424776
18242	Oat	1295.69	-0.323099	0.10739	-3.00865	0.00262408	0.0425304
16181	Il1rn	79.3375	-1.03226	0.343303	-3.00684	0.00263976	0.0426722
110197	Dgkg	37.3237	1.29804	0.431735	3.00657	0.0026421	0.0426722
229534	Pbxip1	1402.62	-0.284854	0.0947241	-3.00719	0.00263671	0.0426722
67204	Eif2s2	3126.79	-0.247804	0.0824438	-3.00573	0.00264946	0.0427411
19989	Rpl7	7376.47	-0.229352	0.076317	-3.00526	0.00265358	0.0427576
22388	Wdr1	3662	-0.248209	0.0826055	-3.00475	0.00265797	0.0427785
217012	Unc45b	31.7686	-1.44848	0.482518	-3.00192	0.00268284	0.0431012
226421	Rab7b	224.536	-0.541089	0.180258	-3.00176	0.00268426	0.0431012
14827	Pdia3	7487.74	-0.285379	0.095085	-3.0013	0.0026883	0.0431112
102103	Mtus1	2352.79	0.247743	0.0825542	3.00098	0.00269113	0.0431112
57816	Tesc	45.9803	1.13143	0.377121	3.00017	0.00269825	0.0431252
320078	Olfml2b	331.557	-0.489379	0.163109	-3.00032	0.00269694	0.0431252
19099	Mapk8ip1	7935.03	0.20345	0.0678278	2.99951	0.00270414	0.0431693
14862	Gstm1	673.787	-0.380995	0.127181	-2.99568	0.00273829	0.0436641
18039	Nefl	894.408	0.325897	0.108887	2.99298	0.00276264	0.0440015
19223	Ptgis	210.27	-0.620742	0.207471	-2.99195	0.00277206	0.0441007
14412	Slc6a13	119.713	1.11403	0.372518	2.99055	0.00278475	0.0442516
12575	Cdkn1a	3733.06	-0.260833	0.0873258	-2.98689	0.0028183	0.0446818
242425	Gabbr2	1965.91	0.286818	0.0960235	2.98696	0.00281769	0.0446818
12287	Cacna1b	3492.99	0.236588	0.0792489	2.98538	0.00283225	0.0448515
12642	Ch25h	114.137	-0.750626	0.251523	-2.98432	0.00284206	0.0448846
70686	Dusp16	1132.02	0.30969	0.103775	2.98424	0.00284288	0.0448846
108071	Grm5	1490.5	0.323299	0.10834	2.98411	0.00284409	0.0448846
15211	Hexa	1411.87	-0.281621	0.094396	-2.9834	0.00285067	0.0449372
18148	Npm1	6169.95	-0.260894	0.0875252	-2.98078	0.00287511	0.0452707
207839	Galnt6	170.563	-0.594474	0.199838	-2.97478	0.00293202	0.0461142
23969	Pacsin1	3190.25	0.231753	0.0779564	2.97286	0.00295039	0.0462977
70729	Nos1ap	317.49	0.474633	0.15964	2.97315	0.00294761	0.0462977
211712	Pcdh9	1705.57	0.282205	0.0949981	2.97063	0.00297186	0.0465816
13830	Stom	1242.94	-0.319945	0.107734	-2.96977	0.00298022	0.0466597
52882	Rgs7bp	1886.5	0.289467	0.0975105	2.96858	0.00299183	0.0467885
223978	Cpped1	289.426	-0.509063	0.171638	-2.9659	0.00301795	0.0471435
13601	Ecm1	711.676	-0.385479	0.130078	-2.96343	0.00304227	0.0474696
20663	Sos2	1174.39	0.293879	0.0991938	2.96268	0.00304975	0.0475328
17938	Naca	4357.45	-0.2271	0.0767355	-2.95951	0.00308126	0.0479697
667742	Piezo2	579.655	-0.460716	0.155767	-2.95773	0.00309914	0.0481937
244418	Prag1	470.407	-0.400922	0.135614	-2.95634	0.00311314	0.048357
102866	Pls3	1582.65	-0.34372	0.116293	-2.95564	0.00312026	0.0484131
71207	Nudt4	4944.59	-0.272663	0.092304	-2.95397	0.00313713	0.0485657
330369	Fbxo41	1529.72	0.267588	0.0905841	2.95402	0.00313659	0.0485657
14623	Gjb6	364.317	-0.46423	0.157199	-2.95314	0.00314555	0.0485872
207596	Thsd4	205.141	0.63006	0.213346	2.95324	0.00314462	0.0485872
20564	Slit3	180.6	0.667715	0.22636	2.94979	0.00317985	0.0490206
56531	Ylpm1	3164.8	0.246734	0.0836467	2.94971	0.00318071	0.0490206
67252	Cap2	276.271	-0.502463	0.170371	-2.94923	0.00318567	0.0490423
235106	Ntm	3458.62	0.253288	0.0859047	2.94848	0.00319344	0.0491072
19267	Ptpre	491.868	0.392134	0.13304	2.94749	0.00320364	0.0492093
72290	Lsm11	1199.96	0.292379	0.0992259	2.9466	0.00321287	0.0492961
56516	Rbms2	911.993	-0.362742	0.123146	-2.94562	0.00322305	0.0493903
67671	Rpl38	1596.62	-0.270063	0.0916922	-2.94532	0.00322616	0.0493903
170571	Cntnap4	1019.11	0.369712	0.12555	2.94473	0.00323232	0.0494297
545652	Gm13275	30.841	-1.48389	0.503987	-2.94431	0.0032368	0.0494435
52377	Rcn3	2021.99	-0.376917	0.128039	-2.94377	0.00324239	0.0494742
233489	Picalm	6616.2	-0.215081	0.0730923	-2.94259	0.00325481	0.0496089
54648	Ccdc120	658.968	0.350804	0.11928	2.941	0.0032715	0.0498083
13527	Dtna	1603.85	0.259802	0.0883626	2.94018	0.00328018	0.0498854
14066	F3	698.435	-0.454501	0.154606	-2.93974	0.00328492	0.0499025
230775	Adgrb2	7499.26	0.202854	0.069026	2.9388	0.00329485	0.0499984
12560	Cdh3	36.4733	-1.26768	0.431706	-2.93644	0.00332008	0.050326
13821	Epb41l1	9064.96	0.208865	0.0711709	2.93469	0.00333876	0.0504831
14236	Foxn2	2046.84	0.248883	0.0848283	2.93396	0.00334666	0.0504831
15446	Hpgd	376.25	-0.436507	0.148774	-2.93403	0.00334592	0.0504831
20450	St8sia2	730.3	-0.394917	0.134611	-2.93377	0.00334872	0.0504831
22401	Zmat3	1617.29	-0.322394	0.109886	-2.93389	0.00334742	0.0504831
211961	Asxl3	1033.71	0.334071	0.113907	2.93285	0.00335862	0.0505771
192176	Flna	25289.6	-0.188315	0.0642171	-2.93247	0.00336279	0.0505848
16009	Igfbp3	249.065	-0.541681	0.184831	-2.93068	0.00338225	0.050822
26364	Adgre5	545.159	-0.449609	0.153474	-2.92954	0.00339465	0.0508977
226041	Pgm5	511.251	-0.426495	0.14558	-2.92962	0.00339372	0.0508977
11941	Atp2b2	5426.62	0.216843	0.0740716	2.92747	0.0034173	0.0511816
12359	Cat	1426.8	-0.30033	0.102628	-2.9264	0.0034291	0.0513027
66236	1500011B03Rik	857.886	0.320307	0.109469	2.92601	0.00343341	0.0513116
76846	Rps9	6916.67	-0.224365	0.0766965	-2.92536	0.00344059	0.0513633
71310	Tbc1d9	3911.2	0.219689	0.0751404	2.92371	0.00345882	0.0515797
16543	Mdfic	534.646	-0.39467	0.135021	-2.92303	0.00346646	0.0516379
78266	Zfp687	2706.63	0.231349	0.0791569	2.92267	0.00347049	0.0516423
26903	Dysf	361.072	-0.502903	0.172096	-2.92222	0.00347546	0.0516605
14811	Grin2a	184.509	0.587619	0.20114	2.92145	0.00348409	0.0517331
14595	B4galt1	635.118	-0.369099	0.126358	-2.92107	0.00348833	0.0517404
56177	Olfm1	8013.02	0.214474	0.0734334	2.92065	0.00349298	0.0517538
21827	Thbs3	444.262	-0.43996	0.150703	-2.91939	0.00350714	0.0519079
20512	Slc1a3	4557.56	-0.224468	0.0769442	-2.91728	0.00353099	0.052205
20042	Rps12	3881.9	-0.236944	0.0812407	-2.91657	0.00353903	0.052212
72301	1810041L15Rik	1067.33	-0.349598	0.119862	-2.91666	0.00353797	0.052212
58237	Nkain4	368.357	-0.43987	0.150843	-2.91608	0.00354463	0.0522388
12839	Col9a1	242.786	0.54127	0.18566	2.91538	0.00355252	0.0522437
68810	Nexn	178.997	-0.633034	0.217123	-2.91555	0.00355059	0.0522437
110954	Rpl10	6021.35	-0.252124	0.0865099	-2.91439	0.0035638	0.0523538
72147	Zbtb46	693.532	0.357967	0.122882	2.91308	0.0035788	0.0525182
66940	Shisa5	1396.71	-0.327935	0.112734	-2.90892	0.00362684	0.0531667
233424	Tmc3	148.79	-0.664823	0.228675	-2.90729	0.00364579	0.0533878
12390	Cav2	195.374	-0.589143	0.20281	-2.9049	0.00367365	0.0536232
18128	Notch1	951.606	-0.309334	0.10649	-2.90481	0.0036747	0.0536232
21898	Tlr4	251.494	-0.500564	0.172336	-2.90459	0.0036774	0.0536232
26558	Homer3	803.606	-0.321413	0.110652	-2.90472	0.00367585	0.0536232
71720	Osbpl3	661.429	-0.380749	0.131116	-2.9039	0.00368541	0.0536834
20351	Sema4a	104.91	-0.900944	0.310502	-2.90157	0.00371298	0.0539939
24059	Slco2a1	243.881	-0.540858	0.186431	-2.90111	0.00371846	0.0539939
27367	Rpl3	8704.57	-0.245502	0.0846181	-2.90129	0.00371629	0.0539939
66011	Ranbp17	444.579	0.413838	0.142744	2.89917	0.00374155	0.0542721
20927	Abcc8	960.602	0.383662	0.13243	2.89709	0.00376643	0.0545299
414093	A830082N09Rik	611.846	0.368095	0.12706	2.89702	0.00376722	0.0545299
208922	Cpeb3	522.402	0.367311	0.126839	2.8959	0.00378079	0.054669
230971	Megf6	381.952	-0.525446	0.181487	-2.89524	0.00378874	0.0547267
140500	Acap3	3457.84	0.220403	0.0762037	2.89228	0.00382452	0.0551616
239102	Zfhx2	1245.36	0.317122	0.109651	2.89209	0.00382684	0.0551616
71817	Tmem50a	1381.32	-0.272273	0.0941549	-2.89175	0.00383097	0.0551636
21937	Tnfrsf1a	1353.03	-0.320664	0.111032	-2.88805	0.0038764	0.0557597
20068	Rps17	3050.04	-0.252718	0.0875714	-2.88585	0.00390359	0.056034
242570	Raver2	183.547	0.629883	0.218252	2.88603	0.00390132	0.056034
320333	D830030K20Rik	228.812	-0.532913	0.184882	-2.88245	0.00394599	0.0565838
20970	Sdc3	4990.63	-0.219151	0.0760574	-2.88138	0.00395933	0.0567162
17158	Man2a1	2717.99	-0.340914	0.118338	-2.88085	0.00396607	0.0567244
243725	Ppp1r9a	1745.13	0.263408	0.0914394	2.88068	0.00396812	0.0567244
353236	Pcdhac1	94.6012	0.94294	0.32771	2.87736	0.00401013	0.0572657
54127	Rps28	2296.63	-0.259249	0.0901176	-2.87678	0.00401751	0.0573118
11465	Actg1	42068.3	-0.194957	0.067839	-2.87382	0.00405541	0.0574813
18293	Ogdh	4130.34	0.218414	0.0760007	2.87384	0.00405519	0.0574813
19241	Tmsb4x	15364.2	-0.21765	0.0757386	-2.87369	0.00405701	0.0574813
60597	Mapk8ip2	3828.61	0.21873	0.0761178	2.87358	0.00405853	0.0574813
74122	Tmem43	1775.98	-0.29228	0.101692	-2.87417	0.00405086	0.0574813
104069	Sncb	725.022	0.329619	0.114671	2.87447	0.00404706	0.0574813
242484	D630039A03Rik	138.678	0.664752	0.231268	2.87438	0.0040482	0.0574813
29859	Sult4a1	2783.39	0.229542	0.079892	2.87315	0.00406398	0.0574821
76219	Arxes1	612.78	0.373097	0.129867	2.87292	0.00406692	0.0574821
18049	Ngf	98.6733	-0.819267	0.285208	-2.87252	0.00407208	0.0574963
50786	Hs6st2	714.558	-0.378857	0.13193	-2.87166	0.00408328	0.0575956
20535	Slc4a2	1330.87	-0.30346	0.105698	-2.87101	0.00409166	0.057596
320878	Mical2	700.627	-0.432711	0.150709	-2.87117	0.00408955	0.057596
20848	Stat3	3906.59	-0.211574	0.0737296	-2.8696	0.00410996	0.0577948
386753	Dbpht2	53.6038	1.317	0.459161	2.86827	0.00412728	0.0579792
20102	Rps4x	7806.46	-0.235085	0.0821155	-2.86286	0.00419839	0.0587392
26432	Plod2	2297.84	-0.258649	0.0903431	-2.86296	0.00419703	0.0587392
56726	Sh3bgrl	2928.13	-0.292812	0.102249	-2.86373	0.0041869	0.0587392
56876	Nsmf	803.72	-0.335674	0.117233	-2.86331	0.00419246	0.0587392
70028	Dopey2	2504.43	0.225756	0.0788915	2.8616	0.00421514	0.0589139
331374	Dgkk	64.1993	0.932919	0.326055	2.86123	0.00421995	0.0589215
68763	1110038B12Rik	400.297	-0.421852	0.147695	-2.85624	0.00428694	0.0597963
208043	Setd1b	2407.21	0.244004	0.0854599	2.85519	0.00430109	0.0599331
68729	Trim37	3185.11	0.251856	0.0882287	2.85458	0.00430938	0.0599881
22228	Ucp2	609.656	-0.370035	0.129678	-2.8535	0.00432411	0.0600196
27280	Phlda3	443.684	-0.461763	0.161826	-2.85345	0.00432468	0.0600196
106952	Arap3	195.398	-0.563615	0.197505	-2.85368	0.00432166	0.0600196
93960	Nkd1	3193.15	0.224308	0.0786185	2.85311	0.0043293	0.0600234
333329	Cngb1	40.636	-1.16498	0.408809	-2.84969	0.00437624	0.0606133
52538	Acaa2	340.338	-0.420259	0.1475	-2.84921	0.00438282	0.0606437
268527	Greb1	57.2639	-1.14849	0.403269	-2.84795	0.00440017	0.0608227
14085	Fah	281.091	-0.505551	0.177607	-2.84646	0.00442078	0.0610465
320452	P4ha3	268.66	-0.533685	0.187578	-2.84514	0.00443913	0.0612388
72685	Dnajc6	3539	0.219432	0.0771467	2.84435	0.00445019	0.06133
67525	Trim62	1573.2	0.270605	0.0951637	2.84358	0.00446101	0.0614178
11745	Anxa3	1179.45	-0.387531	0.136314	-2.84293	0.00447005	0.0614199
14387	Gaa	1665.65	-0.311493	0.109556	-2.84322	0.00446597	0.0614199
74284	1700086L19Rik	41.2176	1.51527	0.533127	2.84224	0.00447984	0.0614932
12521	Cd82	239.161	-0.523292	0.184141	-2.84179	0.00448608	0.0615176
51795	Srpx	258.704	-0.523823	0.184413	-2.84049	0.00450441	0.0616232
69700	Col22a1	45.8728	-1.08484	0.38199	-2.83998	0.00451163	0.0616232
98496	Pid1	949.156	-0.319376	0.11245	-2.84015	0.00450921	0.0616232
140579	Elmo2	2216.43	0.244055	0.0859133	2.84071	0.00450134	0.0616232
78658	Ncapd3	1104.48	0.295859	0.104227	2.8386	0.00453115	0.0618288
76854	Gper1	282.647	-0.493584	0.173946	-2.83757	0.00454584	0.0619591
235633	Als2cl	374.556	-0.509576	0.179599	-2.8373	0.00454968	0.0619591
56079	Astn2	4810.43	0.219061	0.0772606	2.83535	0.0045776	0.0622779
319195	Rpl17	4684.88	-0.23035	0.0813031	-2.83322	0.00460818	0.0626322
15507	Hspb1	459.899	-0.466615	0.164756	-2.83217	0.0046234	0.0627214
17257	Mecp2	4634.18	0.223193	0.0788247	2.83151	0.00463291	0.0627214
20602	Ncor2	6991	0.207683	0.0733323	2.83208	0.00462469	0.0627214
26434	Prnd	78.6848	-1.24262	0.43884	-2.83161	0.00463147	0.0627214
27176	Rpl7a	6837.32	-0.194516	0.0687371	-2.82986	0.00465688	0.0628793
666329	Gm3317	189.661	-0.676167	0.238948	-2.82976	0.00465823	0.0628793
102443350	Xndc1	672.347	0.350805	0.123956	2.83007	0.00465385	0.0628793
238330	Irf2bpl	3505.1	0.229194	0.0810041	2.82941	0.00466337	0.0628872
19664	Rbpj	3343.75	-0.241881	0.0855459	-2.8275	0.00469135	0.0632028
12508	Cd53	348.687	-0.431093	0.152565	-2.82564	0.00471867	0.0634545
78388	Mvp	516.373	-0.383513	0.135728	-2.8256	0.00471923	0.0634545
140810	Ttbk2	2576.65	0.251967	0.0892685	2.82258	0.00476396	0.0639812
269610	Chd5	303.489	0.484724	0.171746	2.82233	0.00476767	0.0639812
17164	Mapkapk2	1953.77	-0.248943	0.0882415	-2.82115	0.00478515	0.0641535
94212	Pag1	3460.24	0.2335	0.0827893	2.82041	0.00479623	0.0642398
17085	Ly9	61.219	-0.927059	0.329032	-2.81753	0.00483941	0.0646925
71911	Bdh1	1657.47	0.265003	0.0940455	2.81782	0.0048351	0.0646925
11784	Apba2	4704.79	0.202337	0.0718744	2.81515	0.00487538	0.0649223
19943	Rpl28	4172.83	-0.246587	0.0875663	-2.816	0.00486253	0.0649223
171285	Havcr2	79.3743	-0.833971	0.29624	-2.81518	0.00487492	0.0649223
241134	Nyap2	1717.93	0.276796	0.0983237	2.81515	0.0048754	0.0649223
20491	Sla	510.497	-0.376343	0.133724	-2.81433	0.00488793	0.0650264
14964	H2-D1	2256.12	-0.235747	0.0838192	-2.81257	0.00491478	0.0653208
19411	Rarg	234.92	-0.534468	0.190071	-2.81194	0.00492432	0.0653846
69710	Arap1	703.681	-0.320738	0.11408	-2.81152	0.00493078	0.0654074
20501	Slc16a1	846.074	-0.304442	0.108325	-2.81044	0.00494738	0.0655647
142688	Asb13	531.79	0.365806	0.130186	2.80988	0.00495606	0.0656167
217124	Ppp1r9b	7296.42	0.208294	0.0741507	2.80906	0.00496864	0.0657202
20963	Syk	217.294	-0.498305	0.177467	-2.80788	0.00498685	0.065898
69660	Tmbim1	550.93	-0.395214	0.140961	-2.80371	0.00505183	0.0666928
76965	Slitrk1	358.052	0.458138	0.163496	2.80214	0.00507656	0.0669553
105445	Dock9	1063.71	0.274602	0.0980331	2.80112	0.00509258	0.0671026
18484	Pam	1752.73	-0.264372	0.0944604	-2.79876	0.00512998	0.0675309
24012	Rgs7	1393.31	0.269938	0.0965031	2.7972	0.00515478	0.0677927
19944	Rpl29	3739.64	-0.21744	0.0777718	-2.79588	0.00517591	0.0679445
68585	Rtn4	12310.4	-0.196854	0.0704092	-2.79586	0.00517616	0.0679445
18481	Pak3	1026.4	-0.30554	0.109361	-2.79387	0.00520819	0.0682338
67305	Gpx7	468.353	-0.412756	0.147752	-2.79357	0.00521302	0.0682338
71371	Arid5b	517.496	-0.455137	0.162917	-2.79367	0.00521141	0.0682338
225742	St8sia5	75.1897	0.851645	0.304961	2.79263	0.00522815	0.0682377
235611	Plxnb1	1766.73	-0.258048	0.0923999	-2.79273	0.00522658	0.0682377
242083	Ppm1l	1219.23	0.289998	0.103827	2.7931	0.00522051	0.0682377
13869	Erbb4	4662.65	0.223467	0.0801028	2.78976	0.00527477	0.0687813
213990	Agap3	4344.16	0.201562	0.0722602	2.78939	0.00528082	0.0687951
216049	Zfp365	317.917	-0.487461	0.174917	-2.78682	0.00532285	0.0692773
56496	Tspan6	1293.14	-0.297649	0.106823	-2.78637	0.00533012	0.0693066
69550	Bst2	887.304	-0.37936	0.136223	-2.78484	0.00535544	0.0695703
319998	Tmem198	593.168	0.346964	0.124735	2.78162	0.00540884	0.070198
17436	Me1	1014.67	-0.326147	0.117388	-2.77836	0.00546344	0.0707736
75965	Zdhhc20	2022.76	-0.235561	0.0847817	-2.77844	0.00546207	0.0707736
268281	Shprh	1980.81	0.24509	0.0882637	2.77679	0.00548978	0.0710482
207728	Pde2a	164.185	-0.582809	0.209916	-2.7764	0.00549652	0.0710688
20528	Slc2a4	182.718	-0.558618	0.201246	-2.77579	0.00550671	0.0711339
12778	Ackr3	217.064	-0.508437	0.183191	-2.77544	0.00551275	0.0711454
15204	Herc2	6583.56	0.210257	0.0758447	2.77221	0.00556777	0.0717214
234356	Csgalnact1	97.3538	-0.777045	0.280277	-2.77242	0.00556418	0.0717214
21916	Tmod1	1350.58	0.277848	0.100258	2.77132	0.00558289	0.0718491
18779	Pla2r1	204.493	-0.529503	0.19113	-2.77038	0.00559917	0.0719601
67186	Rplp2	2581.21	-0.231393	0.0835289	-2.77021	0.00560193	0.0719601
240892	Dusp27	82.6497	-0.855175	0.308822	-2.76915	0.00562027	0.0721286
65970	Lima1	1904.52	-0.362467	0.130962	-2.76773	0.0056448	0.0723761
27207	Rps11	4128.4	-0.238134	0.0860551	-2.76722	0.00565358	0.0724214
70435	Inf2	872.859	-0.292174	0.105668	-2.76501	0.00569211	0.072714
208691	Eif5a2	425.683	0.412797	0.149262	2.76559	0.00568205	0.072714
235587	Parp3	779.505	-0.336789	0.121804	-2.765	0.00569222	0.072714
67991	Nacc2	965.267	-0.280615	0.10157	-2.76276	0.00573149	0.0731146
210146	Irgq	2272.66	0.247456	0.0895735	2.76261	0.00573417	0.0731146
55983	Pdzrn3	847.85	-0.344588	0.124827	-2.76053	0.00577084	0.073455
72902	Spock3	158.308	-0.588406	0.213153	-2.76049	0.0057715	0.073455
235599	6430571L13Rik	308.385	0.471244	0.170748	2.75988	0.00578225	0.073524
26422	Nbea	15649.7	0.212626	0.0770818	2.75844	0.00580776	0.0737805
17127	Smad3	795.055	-0.334098	0.121214	-2.75627	0.00584646	0.0741357
71474	Ppp6r2	2268.04	0.22843	0.0828718	2.75643	0.00584366	0.0741357
78611	Btbd19	201.739	-0.524371	0.190367	-2.75452	0.00587776	0.0742726
107869	Cth	52.1471	-1.04444	0.379179	-2.75447	0.00587877	0.0742726
108857	Ankhd1	3130.45	0.222047	0.0806116	2.75453	0.00587762	0.0742726
277353	Tcfl5	62.5859	-0.895864	0.32517	-2.75506	0.00586806	0.0742726
18654	Pgf	122.153	-0.666776	0.242103	-2.7541	0.00588538	0.0742881
76897	Ralyl	463.873	0.377728	0.137169	2.75374	0.00589192	0.0743028
71738	Mamdc2	186.306	-0.553768	0.201281	-2.75122	0.00593734	0.074739
104175	Sbk1	7662.9	0.204501	0.0743295	2.75128	0.00593626	0.074739
667370	Ifit3b	138.956	-0.702829	0.255534	-2.75043	0.00595171	0.0748517
15364	Hmga2	217.417	-0.536652	0.19517	-2.74966	0.00596579	0.0749605
68628	Fbxw9	440.258	-0.380003	0.138217	-2.74932	0.00597197	0.0749699
67533	Ppfibp1	1405.08	-0.378113	0.137595	-2.74801	0.00599583	0.0752011
17965	Nbl1	1430.48	-0.362998	0.132199	-2.74585	0.00603545	0.0755959
18751	Prkcb	17344	0.203761	0.0742112	2.7457	0.00603825	0.0755959
18647	Cdk14	2224.31	-0.236499	0.0862281	-2.74272	0.00609331	0.0761471
547253	Parp14	458.721	-0.383061	0.139657	-2.74287	0.00609054	0.0761471
102442	Dennd4a	1535.46	0.258389	0.0942259	2.74223	0.00610231	0.0761906
14127	Fcer1g	464.801	-0.365394	0.133313	-2.74087	0.00612758	0.076368
109151	Chd9	2405.53	0.219462	0.0800641	2.74107	0.00612389	0.076368
11423	Ache	424.288	0.396375	0.144649	2.74024	0.00613938	0.0763772
16600	Klf4	496.69	-0.441301	0.161034	-2.74042	0.00613614	0.0763772
13167	Dbi	1478.75	-0.260413	0.0950553	-2.73959	0.00615151	0.0764592
14735	Gpc4	907.123	-0.417456	0.152407	-2.7391	0.00616081	0.0765059
11790	Speg	694.298	0.323286	0.118059	2.73833	0.00617525	0.0766164
63953	Dusp10	396.301	-0.41506	0.15161	-2.73768	0.00618751	0.0766308
212127	Proser1	1278.5	0.262272	0.095791	2.73796	0.00618212	0.0766308
103012	Firre	1915.11	0.342069	0.12507	2.73502	0.00623758	0.0771817
11305	Abca2	9099.83	0.200866	0.0735182	2.73219	0.00629144	0.0777041
14086	Fscn1	2855.63	-0.342258	0.125267	-2.73222	0.00629087	0.0777041
100198	H6pd	960.87	-0.332822	0.121827	-2.73192	0.00629669	0.0777041
13627	Eef1a1	73438.3	-0.23601	0.0864081	-2.73134	0.0063078	0.0777718
227120	Plcl1	882.018	0.345482	0.126576	2.72944	0.00634416	0.0781504
16783	Lamp1	8181.93	-0.224582	0.0822936	-2.72903	0.0063521	0.0781784
237253	Lrp11	2136.35	0.23186	0.0849889	2.72812	0.00636964	0.0783244
12814	Col11a1	1782.54	-0.299249	0.109722	-2.72735	0.00638453	0.0783632
12925	Crip1	151.055	-0.581316	0.213187	-2.72678	0.00639549	0.0783632
14799	Gria1	767.202	-0.328148	0.120304	-2.72765	0.00637864	0.0783632
620292	Cntnap5c	100.867	0.728371	0.267096	2.727	0.00639135	0.0783632
19186	Psme1	771.034	-0.312941	0.114799	-2.72598	0.00641102	0.0784144
216831	Arhgap44	1552.7	0.246346	0.0903639	2.72616	0.00640769	0.0784144
56013	Srcin1	8776.96	0.192541	0.0707183	2.72265	0.00647609	0.0790701
269713	Clip2	2816.29	-0.217813	0.0799925	-2.72292	0.00647077	0.0790701
13733	Adgre1	467.607	-0.386784	0.142106	-2.72181	0.00649256	0.0792012
105940408	Gm20498	83.0602	0.914527	0.336253	2.71976	0.00653292	0.0796232
118452	Baalc	58.4276	-0.926556	0.340822	-2.71859	0.006556	0.079834
80985	Trim44	4569.45	0.210563	0.077474	2.71786	0.00657064	0.0799418
58200	Ppp1r1a	816.71	-0.306773	0.112891	-2.71742	0.00657932	0.079977
100043597	Srcap	6433.07	0.185688	0.0683405	2.71709	0.00658578	0.0799851
224792	Adgrf5	340.414	-0.520252	0.191518	-2.71646	0.00659837	0.0800675
102595	Plekho2	707.795	-0.385654	0.142085	-2.71425	0.00664265	0.0805341
76574	Mfsd2a	214.341	-0.514131	0.189493	-2.71319	0.0066639	0.0807209
108911	Rcc2	3052.19	-0.226074	0.0833491	-2.71237	0.00668032	0.08078
226751	Cdc42bpa	6016.26	0.186533	0.0687713	2.71237	0.00668048	0.08078
17005	Ltk	48.8887	0.991003	0.365452	2.71172	0.00669349	0.0807958
53602	Hpcal1	1144.26	0.290221	0.107013	2.712	0.00668776	0.0807958
12289	Cacna1d	2795.56	0.231238	0.0852931	2.7111	0.00670607	0.080877
216505	Pik3ip1	758.177	0.316624	0.116883	2.70889	0.00675078	0.0813452
13014	Cstb	503.474	-0.376371	0.138996	-2.70777	0.00677366	0.0815497
20454	St3gal5	1718.31	0.238079	0.0879734	2.70626	0.00680448	0.0818493
66237	Atp6v1g2	599.304	0.35335	0.130636	2.70484	0.00683372	0.0821296
74187	Katnb1	784.971	0.313751	0.116044	2.70373	0.00685652	0.0823319
74018	Als2	2704.04	0.218705	0.0808997	2.70341	0.00686322	0.0823408
214931	Fbxl16	3432.08	0.208405	0.077098	2.70311	0.00686932	0.0823425
13852	Stx2	540.108	-0.361979	0.133958	-2.70217	0.00688877	0.0825039
71691	Pnmal1	338.88	0.458686	0.169797	2.70137	0.00690535	0.0826308
791423	Gm11190	69.6914	0.91759	0.339724	2.70099	0.00691337	0.0826552
217351	Tnrc6c	3843.08	0.197566	0.0731687	2.70014	0.00693095	0.0827936
11867	Arpc1b	1595.09	-0.267683	0.0991988	-2.69845	0.00696636	0.0830053
15081	H3f3b	20354.2	0.17612	0.0652691	2.69837	0.006968	0.0830053
217333	Trim47	246.019	-0.492947	0.182657	-2.69875	0.00695996	0.0830053
328329	Mast4	709.478	-0.428685	0.158882	-2.69814	0.00697271	0.0830053
497097	Xkr4	497.507	0.367448	0.136289	2.69609	0.00701581	0.0834465
20115	Rps7	5827.85	-0.215007	0.0797701	-2.69533	0.00703186	0.0835269
228858	Gdap1l1	1570.95	0.240324	0.0891675	2.6952	0.00703467	0.0835269
320365	Fry	3605.56	0.203247	0.0754196	2.69488	0.00704145	0.0835355
20440	St6gal1	966.163	-0.310742	0.11548	-2.69087	0.00712655	0.0843288
74117	Actr3	5176.99	-0.213903	0.0794923	-2.69087	0.00712663	0.0843288
267019	Rps15a	3409.35	-0.211478	0.0785799	-2.69125	0.00711846	0.0843288
66141	Ifitm3	2690.99	-0.306912	0.114082	-2.69027	0.00713939	0.0843772
72125	Amer2	1687.56	0.234922	0.0873282	2.69011	0.00714295	0.0843772
15894	Icam1	860.208	-0.322354	0.119853	-2.68958	0.00715424	0.0844384
242297	Fam110b	1219.05	0.276531	0.10283	2.68922	0.00716201	0.0844579
269951	Idh2	1356.87	-0.27889	0.10372	-2.68888	0.0071693	0.0844717
16889	Lipa	1398.69	-0.304173	0.113182	-2.68747	0.00719958	0.084684
22141	Tub	2528.98	0.228575	0.0850438	2.68774	0.00719378	0.084684
20194	S100a10	847.689	-0.350687	0.130506	-2.68714	0.00720658	0.0846942
76448	Ppp1r18	1379.9	-0.265871	0.0990049	-2.68544	0.0072435	0.0850557
241688	Dzank1	684.072	0.314548	0.117203	2.6838	0.00727904	0.0854004
19899	Rpl18	4744.08	-0.222076	0.0828009	-2.68205	0.00731734	0.0857768
16880	Lifr	792.79	-0.303079	0.11315	-2.67857	0.00739381	0.0865997
69707	Iqcg	83.3616	-0.781297	0.291726	-2.67819	0.00740216	0.0866241
18037	Nfkbie	363.88	0.45502	0.169927	2.67774	0.00741216	0.0866676
319613	Sybu	144.861	0.667077	0.249195	2.67692	0.00743018	0.0868049
353282	Sfmbt2	153.126	0.59516	0.222378	2.67634	0.00744305	0.0868817
105853	Mal2	37.7598	1.15247	0.430718	2.6757	0.00745732	0.0869747
208164	Fam180a	319.214	-0.487698	0.18238	-2.67408	0.00749356	0.0873236
15223	Foxj1	224.656	-0.540685	0.202313	-2.67252	0.0075284	0.0876557
271564	Vps13a	953.193	0.305749	0.114479	2.67079	0.00756735	0.0880349
12841	Col9a3	922.466	-0.309875	0.116087	-2.66935	0.00759993	0.0883396
19025	Ctsa	3394.73	-0.197255	0.0739304	-2.66811	0.00762787	0.0885898
11837	Rplp0	13517.4	-0.216457	0.0811784	-2.66644	0.00766586	0.0889561
22601	Yap1	1088.17	-0.370038	0.138837	-2.66528	0.00769247	0.0891445
68519	Eml1	2203.2	0.229502	0.0861117	2.66517	0.007695	0.0891445
109880	Braf	3132.97	0.207349	0.0778235	2.66435	0.00771362	0.0892709
554327	2610042L04Rik	93.9574	-0.724477	0.271938	-2.66413	0.00771884	0.0892709
12267	C3ar1	825.054	-0.335439	0.125998	-2.66226	0.00776181	0.0895533
16531	Kcnma1	502.749	-0.378093	0.142035	-2.66197	0.00776846	0.0895533
17754	Map1a	5934.14	0.212579	0.0798585	2.66195	0.00776892	0.0895533
20910	Stxbp1	15759	0.190115	0.0714273	2.66166	0.00777568	0.0895533
26874	Abcd2	1018.89	0.307118	0.115376	2.6619	0.00777005	0.0895533
71843	R3hcc1	1079.75	-0.274578	0.103234	-2.65977	0.00781947	0.0899825
236915	Arhgef9	1620.04	0.232606	0.0874832	2.65886	0.00784052	0.0901496
77889	Lbh	1024.91	-0.269846	0.101536	-2.65762	0.00786937	0.0904061
76499	Clasp2	7291.95	0.180532	0.067962	2.65637	0.00789879	0.0906687
232333	Slc6a1	1318.59	-0.259158	0.0975771	-2.65593	0.00790894	0.0907097
545007	Gm5796	150.088	-0.626031	0.235839	-2.65448	0.007943	0.0910249
76889	Coq8b	324.639	-0.44453	0.167504	-2.65385	0.007958	0.091121
12192	Zfp36l1	1484.51	-0.276044	0.104078	-2.65228	0.00799513	0.0914703
93689	Lmod1	165.72	-0.632965	0.238721	-2.65148	0.00801396	0.0916099
12321	Calu	7850.28	-0.292253	0.110267	-2.65041	0.00803941	0.0918248
11778	Ap3s2	1138.76	0.271338	0.102392	2.64998	0.00804969	0.0918425
12506	Cd48	75.4465	-0.78183	0.295058	-2.64975	0.00805505	0.0918425
192188	Stab2	35.9874	1.16203	0.438584	2.64951	0.00806091	0.0918425
18412	Sqstm1	5619.39	-0.211923	0.0800152	-2.64853	0.00808427	0.0919569
54611	Pde3a	952.114	-0.302198	0.114094	-2.64868	0.00808077	0.0919569
208104	Mlxip	1929.86	0.227122	0.0857665	2.64814	0.00809352	0.0919863
18753	Prkcd	634.859	-0.329966	0.12462	-2.64778	0.00810213	0.0920085
380836	Mrs2	418.617	0.393782	0.148749	2.64729	0.0081139	0.0920451
100038882	Isg15	327.647	-0.527974	0.199454	-2.64709	0.00811868	0.0920451
66171	Pgls	812.862	-0.291079	0.110007	-2.646	0.00814505	0.0922682
27267	Cars	1637.07	-0.240266	0.0908427	-2.64486	0.00817252	0.0924439
244886	Tmem266	298.257	0.429622	0.16244	2.6448	0.00817395	0.0924439
22027	Hsp90b1	11663	-0.21412	0.0810023	-2.64339	0.00820813	0.0927546
22031	Traf3	1584.39	0.24198	0.0915675	2.64264	0.00822627	0.0928835
11717	Ampd3	308.152	-0.450252	0.170403	-2.64227	0.00823514	0.0929077
12522	Cd83	119.904	-0.742429	0.281044	-2.64168	0.00824961	0.092995
14388	Gab1	4010.49	0.203247	0.0769623	2.64086	0.00826959	0.0930682
68545	Ecscr	118.978	-0.782922	0.29644	-2.64108	0.00826422	0.0930682
329506	Ctdspl2	2006.25	0.239679	0.0908041	2.63952	0.00830227	0.09336
22324	Vav1	227.005	-0.470291	0.178227	-2.63872	0.00832207	0.0935065
51799	Rundc3a	6100.88	0.230977	0.0875469	2.63833	0.00833162	0.0935377
68842	Tulp4	10596.4	0.197152	0.0747647	2.63697	0.00836512	0.0938374
244668	Sipa1l2	5286.85	0.232836	0.0883533	2.63529	0.00840654	0.0942256
13653	Egr1	2079.63	0.310639	0.117906	2.63462	0.00842306	0.0942603
66797	Cntnap2	517.747	0.373656	0.141826	2.63461	0.00842329	0.0942603
78408	Fam131a	743.954	0.300013	0.113922	2.63349	0.00845116	0.0944955
71901	Fam219a	1399.2	0.245718	0.093324	2.63296	0.0084645	0.0945682
20947	Swap70	1214.78	-0.24472	0.0929556	-2.63265	0.00847215	0.0945772
105559	Mbnl2	3499.63	0.202115	0.0767871	2.63215	0.00848472	0.094641
320707	Atp2b3	2147.02	0.283983	0.107975	2.63007	0.00853664	0.0951433
208117	Aph1b	1028.21	0.285329	0.108507	2.62958	0.00854912	0.0952055
26408	Map3k5	701.713	0.305985	0.11638	2.62919	0.0085588	0.0952365
65098	Zfand6	2172.31	-0.21814	0.0829936	-2.62839	0.00857889	0.0953832
380694	Ccnjl	486.341	0.357898	0.13619	2.62794	0.00859044	0.0954347
17219	Mcm6	1855.79	-0.272397	0.103694	-2.62692	0.00861604	0.0956421
209743	AF529169	638.728	0.354811	0.135225	2.62385	0.00869412	0.0964314
233765	Plekha7	238.798	-0.521334	0.198774	-2.62274	0.00872246	0.0966681
57775	Usp29	1305.34	0.26127	0.0996449	2.62202	0.00874112	0.0967972
114641	Rpl31	3337.68	-0.217474	0.0829792	-2.62082	0.00877179	0.097059
193742	Abhd16a	2297.29	0.247584	0.0944907	2.6202	0.00878789	0.0971593
22361	Vnn1	142.739	-0.776436	0.296383	-2.6197	0.00880062	0.0972104
67776	Vwa5a	696.185	-0.360455	0.137606	-2.61947	0.00880659	0.0972104
474332	Dnm3os	476.863	-0.446497	0.170499	-2.61876	0.00882498	0.0973356
257633	Acsf3	391.512	0.380596	0.145378	2.61797	0.00884548	0.0974839
211329	Ncoa7	979.149	0.269343	0.102936	2.6166	0.00888092	0.0977963
78829	Tsc22d4	752.228	-0.299595	0.114539	-2.61566	0.00890543	0.0979881
16784	Lamp2	3884.22	-0.257509	0.0984906	-2.61456	0.00893434	0.0980515
23948	Mmp17	238.156	-0.51301	0.196234	-2.61428	0.00894167	0.0980515
27973	Vkorc1	318.479	-0.430351	0.164581	-2.61482	0.00892748	0.0980515
74038	Brip1os	1860.48	-0.236478	0.0904492	-2.61448	0.00893634	0.0980515
77739	Adamtsl1	201.984	-0.533295	0.204029	-2.61381	0.0089538	0.0980515
107934	Celsr3	7365.22	0.23083	0.0883096	2.61387	0.00895237	0.0980515
239554	Foxred2	432.284	0.368105	0.140863	2.61322	0.00896946	0.0981452
67886	Camsap2	5652.12	0.209021	0.0800211	2.61208	0.00899945	0.0983954
75454	Phpt1	1007.66	0.273602	0.104784	2.61111	0.00902491	0.0985958
13844	Ephb2	3326.24	0.226236	0.086673	2.61022	0.00904836	0.0986178
68713	Ifitm1	707.14	-0.358406	0.137282	-2.61073	0.00903484	0.0986178
69221	2410006H16Rik	481.366	-0.351739	0.134745	-2.6104	0.00904369	0.0986178
12837	Col8a1	1068.98	-0.86352	0.331074	-2.60824	0.00910088	0.0989733
16542	Kdr	383.389	-0.540362	0.20718	-2.60818	0.00910247	0.0989733
66102	Cxcl16	214.842	-0.485727	0.186211	-2.60847	0.00909476	0.0989733
68659	Fam198b	344.372	-0.568685	0.218147	-2.6069	0.00913669	0.0992672
18595	Pdgfra	3452.24	-0.275414	0.105735	-2.60476	0.00919381	0.0998092
18526	Pcdh10	726.807	-0.307424	0.118042	-2.60436	0.00920454	0.0998472
213582	Map9	1356.25	0.254181	0.097612	2.60399	0.0092146	0.0998779
15015	H2-Q4	617.396	-0.309451	0.118936	-2.60184	0.00927257	0.100374
210789	Tbc1d4	2140.47	0.218881	0.0841282	2.60175	0.00927494	0.100374
18173	Slc11a1	169.715	-0.592659	0.227999	-2.59939	0.00933894	0.100909
22378	Wbp2	3359.41	0.19385	0.074571	2.59953	0.0093351	0.100909
170711	Otud7a	661.635	0.321487	0.123772	2.59741	0.00939304	0.101414
54123	Irf7	369.434	-0.491442	0.189281	-2.59636	0.00942176	0.101645
94253	Hecw1	876.554	0.295611	0.113991	2.59328	0.00950656	0.102479
58234	Shank3	2087.14	0.238294	0.0919133	2.59259	0.0095256	0.102604
14395	Gabra2	328.426	-0.452205	0.174471	-2.59187	0.00954572	0.102608
56486	Gabarap	3167.21	-0.210181	0.0810826	-2.59219	0.00953685	0.102608
67602	Necap1	2149.07	0.214278	0.0826763	2.59177	0.00954823	0.102608
105859	Csdc2	1480.19	-0.264219	0.101979	-2.59092	0.00957199	0.102784
20713	Serpini1	2686.15	0.214689	0.0828887	2.59009	0.00959498	0.10295
18574	Pde1b	1155.41	-0.252841	0.0976633	-2.58891	0.00962813	0.103165
110279	Bcr	2659.36	0.224994	0.0869163	2.58862	0.00963602	0.103165
170743	Tlr7	351.219	-0.41583	0.160652	-2.58839	0.00964268	0.103165
668212	Efr3b	7877.52	-0.190474	0.07359	-2.58831	0.00964485	0.103165
12257	Tspo	283.233	-0.431476	0.166751	-2.58754	0.00966637	0.103291
217304	Cd300lb	113.848	-0.63121	0.244004	-2.58689	0.00968471	0.103291
252972	Tpcn1	1883.28	0.280278	0.10834	2.58703	0.00968061	0.103291
380669	Lin28b	40.9461	1.17682	0.45493	2.58682	0.0096866	0.103291
20394	Scg5	1843.21	0.266291	0.103016	2.58495	0.00973918	0.103772
69675	Pxdn	2076.93	-0.315581	0.122156	-2.58342	0.00978269	0.104155
194126	Mtmr11	232.69	-0.475906	0.184304	-2.58219	0.0098176	0.104446
70771	Gpr173	1094.96	0.273416	0.105916	2.58145	0.00983861	0.104589
11482	Acvrl1	275.48	-0.440219	0.170576	-2.58078	0.00985787	0.104633
19659	Rbp1	660.991	-0.362959	0.140634	-2.58088	0.0098548	0.104633
57257	Vav3	134.432	-0.587302	0.227615	-2.58024	0.00987312	0.104634
105855	Nckap1l	498.676	-0.335529	0.130031	-2.58039	0.00986901	0.104634
18557	Cdk18	106.254	-0.666201	0.258331	-2.57887	0.00991255	0.104971
81000	Rad54l2	1687.49	0.231743	0.0898727	2.57857	0.00992104	0.104981
16011	Igfbp5	5231.94	-0.538298	0.20881	-2.57793	0.00993939	0.105094
234373	Sugp2	2003.33	0.253848	0.0984818	2.57761	0.00994865	0.105112
231125	Zfyve28	2374.43	0.242573	0.0941519	2.5764	0.00998348	0.105399
13194	Ddb1	9814.33	-0.215041	0.0835587	-2.57354	0.0100665	0.106114
280408	Rilp	225.766	-0.476182	0.185029	-2.57355	0.0100661	0.106114
14569	Gdi2	5901.33	-0.205933	0.0800513	-2.57251	0.0100963	0.106346
59126	Nek6	886.569	-0.334084	0.129936	-2.57115	0.0101362	0.106685
13389	Dll3	133.464	-0.830533	0.323343	-2.56858	0.0102116	0.107397
17913	Myo1c	1684.98	-0.30767	0.119912	-2.56581	0.0102936	0.107979
53381	Prdx4	1013.86	-0.330626	0.128866	-2.56565	0.0102983	0.107979
59003	Maea	1775.36	-0.23486	0.0915374	-2.56573	0.0102959	0.107979
63828	Fn3k	147.247	0.562784	0.219311	2.56614	0.0102837	0.107979
12297	Cacnb3	2810.89	0.212472	0.0828622	2.56416	0.0103425	0.108361
13855	Epn2	1419.48	0.241576	0.0942401	2.56341	0.010365	0.108514
20044	Rps14	5077.02	-0.201162	0.0784969	-2.56268	0.0103869	0.108579
29809	Rabgap1l	2765.43	0.206318	0.0805013	2.56292	0.0103797	0.108579
76293	Mfap4	3672.69	-0.264299	0.103159	-2.56205	0.0104056	0.108692
12514	Cd68	1139.59	-0.278032	0.108539	-2.56159	0.0104195	0.108742
226841	Vash2	1177.32	0.260188	0.101582	2.56137	0.0104262	0.108742
67573	Loxl4	34.935	-1.10384	0.431214	-2.55985	0.0104717	0.109129
70564	Fam213a	519.909	-0.33978	0.132747	-2.55961	0.010479	0.109129
19225	Ptgs2	289.238	-0.514518	0.201053	-2.55912	0.0104938	0.109156
26433	Plod3	2210.16	-0.238692	0.0932755	-2.559	0.0104974	0.109156
192164	Pcdha12	585.673	0.340363	0.133074	2.55769	0.0105369	0.109402
246103	Atxn7	859.034	0.285155	0.111485	2.55779	0.0105338	0.109402
268970	Arhgap28	649.593	-0.36651	0.143331	-2.55709	0.0105553	0.10951
76217	Jakmip2	1595.97	0.258091	0.101017	2.55493	0.0106209	0.110108
73338	Itpripl1	179.414	-0.534205	0.209129	-2.55442	0.0106364	0.110186
13616	Edn3	91.8664	0.859362	0.336512	2.55373	0.0106575	0.110306
66180	P3h4	534.433	-0.411275	0.161062	-2.55352	0.0106639	0.110306
16553	Kif13a	1869.54	0.230348	0.0902357	2.55274	0.010688	0.110472
109624	Cald1	8898.39	-0.552966	0.216644	-2.55242	0.0106977	0.11049
98432	Phlpp1	2075.33	0.246874	0.0967342	2.55208	0.0107081	0.110515
245595	Zfp711	802.752	0.300531	0.117781	2.55161	0.0107228	0.110583
11821	Aprt	605.971	-0.318176	0.124747	-2.55058	0.0107545	0.110828
209456	Trp53bp2	1647.86	0.235978	0.0925689	2.54922	0.0107964	0.111177
17309	Mgat3	8502.76	0.189351	0.0742952	2.54863	0.0108147	0.111281
20965	Syn2	5723.59	0.193049	0.0757708	2.54781	0.0108402	0.111461
226982	Eif5b	3870.14	-0.183037	0.071862	-2.54707	0.0108632	0.111615
321007	Serac1	798.841	0.288194	0.113198	2.54593	0.0108988	0.111897
108899	2700081O15Rik	5633.2	0.183234	0.071998	2.54498	0.0109282	0.112116
19703	Renbp	342.415	-0.371021	0.145841	-2.54401	0.0109589	0.112347
50530	Mfap5	31.6333	-1.11976	0.440208	-2.5437	0.0109686	0.112363
68052	Rps13	2942.57	-0.206961	0.0814021	-2.54246	0.0110076	0.112679
19035	Ppib	4024.37	-0.205247	0.0807597	-2.54145	0.0110393	0.11292
53378	Sdcbp	3414.15	-0.195025	0.0767699	-2.54038	0.0110731	0.11314
77220	Tmem200a	115.59	-0.630651	0.248263	-2.54025	0.0110772	0.11314
545260	Arsi	95.5461	-0.687657	0.270738	-2.53994	0.0110872	0.113158
243300	Nyap1	1156.13	0.253243	0.0997855	2.53787	0.0111529	0.113745
242667	Dlgap3	4125.1	0.185979	0.0732941	2.53743	0.0111668	0.113803
66158	Cxx1a	1299.45	0.245396	0.0967752	2.53573	0.0112213	0.114274
75744	Svip	460.039	0.359801	0.14194	2.53488	0.0112485	0.114466
235044	Plppr2	2873.02	0.205552	0.081169	2.5324	0.0113285	0.115196
12028	Bax	1582.84	-0.225222	0.0889588	-2.53176	0.0113492	0.115321
64075	Smoc1	338.104	-0.393666	0.155555	-2.53071	0.0113832	0.115581
19414	Rasa3	4800.28	0.192397	0.0760359	2.53034	0.0113952	0.115618
109169	Igip	531.712	0.31961	0.126329	2.52998	0.0114068	0.115651
72640	Mex3a	5036.79	0.196481	0.0777019	2.52866	0.01145	0.116004
387285	Hcrtr2	66.2672	0.844292	0.334046	2.52747	0.0114887	0.116311
19122	Prnp	6468.91	-0.177506	0.0702415	-2.52708	0.0115017	0.116332
245446	Slitrk4	239.375	0.471308	0.186517	2.52689	0.0115077	0.116332
16669	Krt19	59.1442	-0.890297	0.352448	-2.52604	0.0115357	0.11636
170706	Tmem37	142.574	-0.587214	0.232434	-2.52636	0.011525	0.11636
227618	Lrrc26	104.463	0.644244	0.255035	2.5261	0.0115338	0.11636
18810	Plec	5598.71	-0.263814	0.104465	-2.52539	0.0115571	0.116491
53901	Rcan2	309.097	-0.460421	0.182461	-2.52339	0.011623	0.117069
12330	Canx	9211.6	-0.220099	0.0872426	-2.52284	0.0116412	0.117167
13685	Eif4ebp1	409.805	-0.429962	0.170448	-2.52255	0.0116508	0.117179
66905	Plin3	435.173	-0.414643	0.164448	-2.52143	0.0116879	0.117466
56323	Dnajb5	1358.8	0.259355	0.1029	2.52046	0.01172	0.117703
238871	Pde4d	1280.69	0.25261	0.10024	2.52005	0.0117337	0.117755
14718	Got1	835.503	0.281367	0.111718	2.51855	0.0117838	0.118134
227325	Dner	5199.48	-0.258257	0.102569	-2.5179	0.0118057	0.118134
268932	Caskin1	2478.68	0.243822	0.0968288	2.51807	0.0117998	0.118134
280411	Lix1l	969.134	-0.313216	0.124378	-2.51827	0.0117934	0.118134
73296	Rhobtb3	1043.22	-0.319571	0.126949	-2.51733	0.0118249	0.11824
226251	Ablim1	3658.23	0.209632	0.0833163	2.5161	0.0118662	0.118568
70546	Zdhhc2	320.158	0.430635	0.171261	2.5145	0.0119202	0.118943
217410	Trib2	846.234	-0.290209	0.115415	-2.51447	0.011921	0.118943
23801	Aloxe3	130.637	0.61934	0.246341	2.51416	0.0119317	0.118964
73130	Tmed5	990.214	-0.29368	0.116828	-2.51377	0.0119449	0.119009
14260	Fmn1	252.798	-0.450829	0.179388	-2.51315	0.0119657	0.119131
56334	Tmed2	3803.48	-0.226505	0.0901566	-2.51235	0.011993	0.119316
17122	Mxd4	1308.25	0.233598	0.0930051	2.51167	0.0120161	0.119461
327900	Ubtd2	975.463	0.302964	0.120657	2.51096	0.0120404	0.119616
93717	Pcdhga9	221.509	0.472893	0.188375	2.51038	0.0120602	0.119726
243385	Gprin3	472.537	0.346089	0.137906	2.50961	0.0120865	0.119901
12491	Cd36	810.154	-0.943674	0.376141	-2.50883	0.0121131	0.120079
13732	Emp3	561.05	-0.355705	0.141823	-2.5081	0.0121382	0.120242
69202	Ptms	21790.9	0.166519	0.0664187	2.50711	0.0121721	0.120491
12835	Col6a3	1291.93	-0.64155	0.256014	-2.50592	0.0122134	0.120727
68477	Rmnd5a	5329.53	0.208372	0.0831477	2.50605	0.0122088	0.120727
19156	Psap	17805.7	-0.165983	0.0662679	-2.50473	0.0122544	0.121045
245670	Rragb	629.592	0.298201	0.119077	2.50427	0.0122703	0.121116
75612	Gns	3524.82	-0.22773	0.0909672	-2.50343	0.0122997	0.121319
13207	Ddx5	35552.4	0.167374	0.066887	2.50234	0.0123376	0.121606
21452	Tcn2	873.84	-0.28389	0.113482	-2.50163	0.0123624	0.121727
269700	Gm15800	8725.29	0.171134	0.0684129	2.50148	0.0123675	0.121727
664903	Rps15a-ps4	130.345	-0.59457	0.237723	-2.5011	0.0123808	0.121771
17978	Ncoa2	3681.87	0.205437	0.0821619	2.50039	0.0124057	0.121817
210530	P3h2	54.8001	-0.857416	0.342896	-2.50051	0.0124013	0.121817
237553	Trhde	1000.45	0.273589	0.109426	2.50021	0.0124119	0.121817
384281	Gatc	658.881	0.302358	0.121047	2.49786	0.0124946	0.122541
17263	Meg3	10636.5	0.486744	0.19493	2.49702	0.0125243	0.122659
114601	Ehbp1l1	828.865	-0.29386	0.117674	-2.49723	0.0125168	0.122659
13713	Elk3	581.433	-0.341835	0.136931	-2.4964	0.0125461	0.122785
12380	Cast	810.678	-0.344186	0.13789	-2.49609	0.012557	0.122804
69146	Gsdmd	381.162	-0.399659	0.160166	-2.49529	0.0125856	0.12291
235493	Fam214a	908.715	0.280645	0.112464	2.49542	0.0125807	0.12291
13196	Asap1	1078.44	-0.330305	0.132405	-2.49465	0.012608	0.122982
631990	Cdr1	120.521	0.70333	0.281944	2.49457	0.0126108	0.122982
99296	Hrh3	45.8677	0.971991	0.389845	2.49327	0.0126572	0.123347
13610	S1pr3	901.066	-0.310051	0.124373	-2.49291	0.0126701	0.123386
434008	Tmem178b	487.97	0.387838	0.155639	2.4919	0.0127061	0.123649
21687	Tek	108.531	-0.765825	0.307424	-2.4911	0.0127347	0.123754
319974	Auts2	3229.8	0.195974	0.0786622	2.49133	0.0127266	0.123754
56347	Eif3c	5057.09	-0.211382	0.0848692	-2.49067	0.0127501	0.123816
329735	4933431E20Rik	902.109	0.275218	0.11052	2.49021	0.0127668	0.123891
12159	Bmp4	380.24	-0.419115	0.168468	-2.4878	0.0128536	0.124581
223642	Zc3h3	773.752	0.28275	0.113658	2.48773	0.012856	0.124581
14417	Gad2	422.978	-0.352663	0.141821	-2.48668	0.0128941	0.124808
171210	Acot2	246.301	-0.435892	0.175297	-2.48659	0.0128974	0.124808
56431	Dstn	6322.18	-0.190619	0.0766959	-2.48539	0.0129411	0.125143
93961	B3galt5	579.822	-0.338917	0.136433	-2.48413	0.0129867	0.125315
226744	Cnst	2196.17	0.212594	0.0855745	2.48432	0.0129801	0.125315
229595	Adamtsl4	204.617	-0.491061	0.197648	-2.48452	0.0129725	0.125315
268480	Rapgefl1	759.334	0.292764	0.117877	2.48365	0.0130043	0.125315
100043468	Zfp955b	451.738	0.3653	0.147069	2.48387	0.0129964	0.125315
19303	Pxn	1674.12	0.219532	0.0884069	2.4832	0.0130207	0.125386
66988	Lap3	720.608	-0.339619	0.136848	-2.48173	0.0130746	0.125817
240756	Klhl12	954.909	0.263773	0.106318	2.48099	0.0131018	0.125991
14860	Gsta4	118.765	-0.630707	0.254378	-2.47941	0.01316	0.126287
15331	Hmgn2	6824.2	0.237325	0.0957089	2.47965	0.0131511	0.126287
60406	Sap30	294.328	0.456054	0.183902	2.47987	0.0131429	0.126287
81910	Rrbp1	4470.23	-0.281842	0.113688	-2.47907	0.0131724	0.126296
109934	Abr	3504.08	-0.192391	0.077612	-2.47889	0.0131793	0.126296
116914	Slc19a2	515.401	-0.341818	0.13791	-2.47857	0.0131911	0.126322
328232	Gfod1	331.381	0.421588	0.170113	2.47828	0.0132018	0.126336
11819	Nr2f2	1929.5	-0.302054	0.121893	-2.47802	0.0132113	0.12634
210766	Brcc3	804.05	0.292985	0.11826	2.47746	0.0132322	0.126452
320615	Dopey1	1964.8	0.220407	0.0889924	2.4767	0.0132605	0.126635
16210	Impact	1206.57	-0.256802	0.103698	-2.47644	0.0132701	0.126639
105663	Thtpa	1436.68	0.26333	0.106356	2.47593	0.013289	0.126732
12519	Cd80	114.543	-0.634243	0.256248	-2.47512	0.0133191	0.126932
54393	Gabbr1	6972.89	0.172497	0.0697046	2.47468	0.0133354	0.126974
56541	Habp4	772.348	0.276186	0.111613	2.47451	0.013342	0.126974
15944	Irgm1	713.689	-0.358118	0.14479	-2.47336	0.013385	0.127296
224090	Tmem44	200.303	-0.508607	0.205683	-2.47277	0.0134069	0.127416
74053	Grip1	551.197	-0.355266	0.143686	-2.47251	0.0134167	0.127422
23962	Oasl2	703.297	-0.370708	0.150037	-2.47077	0.0134821	0.127871
268936	Brpf3	1993.19	0.206682	0.0836511	2.47076	0.0134825	0.127871
67177	Cdt1	713.808	-0.309169	0.125147	-2.47046	0.013494	0.127892
16790	Anpep	759.49	-0.279459	0.11331	-2.46632	0.013651	0.129291
14187	Akr1b8	213.077	-0.533287	0.216262	-2.46593	0.0136658	0.129343
52480	Snhg14	873.206	0.2941	0.119355	2.46407	0.0137369	0.129927
18081	Ninj1	362.888	-0.39506	0.160382	-2.46325	0.0137685	0.130131
22004	Tpm2	991.547	-0.38035	0.154426	-2.46299	0.0137785	0.130131
228355	Madd	4656.04	0.178363	0.0724238	2.46277	0.0137868	0.130131
53883	Celsr2	8619.4	0.169461	0.0688164	2.46251	0.0137967	0.130136
228875	Slc35c2	695.2	0.277044	0.112516	2.46225	0.0138068	0.130142
19942	Rpl27	2588.44	-0.227568	0.0924689	-2.46102	0.0138542	0.1305
216363	Rab3ip	1264.52	0.244304	0.0992859	2.46061	0.01387	0.130559
18377	Omg	123.99	-0.631683	0.256783	-2.45999	0.013894	0.130614
231866	Zfp12	1092.65	0.248516	0.101024	2.45997	0.0138947	0.130614
56089	Ramp3	184.267	-0.491465	0.199829	-2.45943	0.0139159	0.130724
71591	Zfp251	1173.59	0.246895	0.100409	2.45891	0.0139361	0.130825
109019	Nabp1	215.35	-0.463298	0.188503	-2.45777	0.0139801	0.131149
236790	Ints6l	1943.71	0.262857	0.10708	2.45477	0.0140974	0.132151
100861615	LOC100861615	131.918	-0.647872	0.263947	-2.45455	0.014106	0.132151
20336	Exoc4	1455.46	-0.280012	0.114101	-2.45408	0.0141245	0.132234
102448	Xylb	172.628	0.508014	0.20718	2.45204	0.0142048	0.132896
212996	Wbscr17	560.738	-0.327926	0.133785	-2.45114	0.0142406	0.133141
58810	Akr1a1	6240.61	-0.174046	0.0710213	-2.45062	0.014261	0.133241
23845	Clec5a	122.647	-0.613926	0.250596	-2.44986	0.0142911	0.133342
66913	Kdelr2	1830.95	-0.257973	0.105297	-2.44996	0.0142873	0.133342
319701	Fbxo48	51.8283	1.11906	0.45687	2.44941	0.014309	0.133418
12492	Scarb2	4710.16	-0.181852	0.0742695	-2.44854	0.0143436	0.133561
215707	Ccdc92	565.775	0.30287	0.123687	2.44868	0.0143382	0.133561
77963	Hook1	1399.02	0.268567	0.109735	2.4474	0.014389	0.133894
20655	Sod1	1927.43	-0.210248	0.0859481	-2.44622	0.0144362	0.134242
627191	Syndig1l	387.465	0.372864	0.152458	2.44568	0.014458	0.134354
14168	Fgf13	1516.27	-0.237198	0.0970288	-2.44462	0.0145006	0.134511
17112	Tm4sf1	1424.83	-0.333756	0.136518	-2.44478	0.0144941	0.134511
56615	Mgst1	308.9	-0.375951	0.153793	-2.44453	0.0145041	0.134511
108123	Napg	1970.8	0.208358	0.0852591	2.44383	0.0145324	0.134683
12921	Crhr1	978.816	0.255612	0.104607	2.44354	0.0145438	0.134698
225849	Ppp2r5b	3774.27	0.179132	0.0733171	2.44325	0.0145555	0.134717
67712	Slc25a37	366.059	-0.377567	0.154579	-2.44254	0.0145843	0.134892
80285	Parp9	455.267	-0.376666	0.15425	-2.44191	0.0146098	0.135038
19206	Ptch1	3402.02	0.205785	0.0843041	2.44099	0.0146473	0.135273
20315	Cxcl12	2935.97	0.260472	0.106716	2.4408	0.0146548	0.135273
80986	Ckap2	587.68	-0.364772	0.149475	-2.44036	0.0146725	0.135346
67945	Rpl41	5668.1	-0.217388	0.0891256	-2.43912	0.014723	0.135721
210622	Pamr1	1034.44	-0.261168	0.107105	-2.43843	0.014751	0.135889
269424	Jade1	620.952	0.319336	0.130997	2.43773	0.0147797	0.136062
11549	Adra1a	54.7386	-0.896387	0.367847	-2.43685	0.014816	0.136191
52864	Slx4	1504.42	0.219654	0.0901455	2.43667	0.0148233	0.136191
70083	Metrn	344.306	-0.384646	0.157848	-2.4368	0.0148177	0.136191
55982	Paxip1	1492.83	0.226969	0.0931596	2.43635	0.0148364	0.13622
15185	Hdac6	1487.55	0.225553	0.0926261	2.43509	0.014888	0.136604
16513	Kcnj10	1099.1	-0.258293	0.106114	-2.4341	0.0149288	0.136887
17076	Ly75	104.391	-0.678923	0.279052	-2.43296	0.0149758	0.137227
228911	Tshz2	339.926	-0.406116	0.166968	-2.43231	0.015003	0.137385
67230	Zfp329	1272.27	0.231929	0.095365	2.43202	0.0150151	0.137404
20198	S100a4	552.789	-0.379587	0.156114	-2.43147	0.0150376	0.137516
57776	Ttyh1	1512.67	-0.214014	0.0880268	-2.43124	0.0150472	0.137516
109754	Cyb5r3	2410.97	-0.234034	0.096277	-2.43084	0.0150639	0.137577
72500	Ier5l	384.099	-0.401286	0.165099	-2.43059	0.0150744	0.137583
58809	Rnase4	851.004	-0.283753	0.116823	-2.42891	0.0151442	0.138128
19224	Ptgs1	114.502	-0.590282	0.243147	-2.42768	0.0151958	0.138508
14284	Fosl2	1097.42	-0.272075	0.112156	-2.42586	0.0152721	0.13902
67534	Ttll4	779.502	0.296893	0.122378	2.42604	0.0152645	0.13902
110596	Arhgef28	160.973	0.514606	0.212157	2.42559	0.0152835	0.139032
17977	Ncoa1	3478.17	0.19483	0.0803308	2.42535	0.0152938	0.139033
11854	Rhod	154.509	-0.538094	0.221936	-2.42455	0.0153275	0.139248
26559	Hunk	1166.95	-0.243154	0.100301	-2.42424	0.0153403	0.139273
50878	Stag3	186.481	-0.522794	0.215763	-2.423	0.015393	0.13966
11746	Anxa4	332.669	-0.400366	0.1654	-2.42059	0.0154952	0.140495
53318	Pdlim3	116.802	-0.648244	0.267927	-2.41948	0.0155426	0.140767
212307	Mapre2	3276.85	0.195042	0.0806157	2.41941	0.0155457	0.140767
333050	Ksr2	416.164	0.383107	0.158368	2.41909	0.0155592	0.140797
12331	Cap1	4337.37	-0.192133	0.079461	-2.41795	0.015608	0.141061
12774	Ccr5	48.6547	-1.13917	0.471134	-2.41794	0.0156087	0.141061
14265	Fmr1	3374.15	0.191022	0.0790181	2.41745	0.0156298	0.141159
16562	Kif1c	2255.96	-0.206557	0.0854698	-2.41672	0.015661	0.141348
14707	Gng5	574.641	-0.344808	0.142704	-2.41624	0.0156818	0.141443
66695	Aspn	74.7632	-0.728944	0.30179	-2.4154	0.0157179	0.141677
116848	Baz2a	4341.81	0.17892	0.0741092	2.41427	0.0157667	0.142024
104111	Adcy3	625.262	-0.307694	0.127463	-2.41399	0.0157789	0.142041
14745	Lpar1	576.016	-0.314446	0.130282	-2.41358	0.0157965	0.142107
319211	Nol4	1754.23	0.221642	0.0918815	2.41226	0.0158538	0.14253
142682	Zcchc14	5528.76	0.179647	0.0744928	2.4116	0.0158825	0.142695
171580	Mical1	423.346	-0.397035	0.164689	-2.41081	0.015917	0.142911
18195	Nsf	3090.02	0.189155	0.0785411	2.40836	0.0160244	0.143782
268977	Ltbp1	323.619	-0.482085	0.200249	-2.40743	0.0160653	0.144056
73420	Ccsap	496.301	0.317842	0.132067	2.40667	0.0160986	0.144167
100042480	Nhsl2	860.733	0.34061	0.141527	2.40668	0.0160985	0.144167
14456	Gas6	2735.96	-0.190256	0.0790822	-2.4058	0.0161372	0.144419
14633	Gli2	934.98	-0.324224	0.134811	-2.40503	0.0161713	0.144564
71063	Zfp597	615.455	0.295095	0.122703	2.40496	0.0161743	0.144564
13730	Emp1	1513	-0.324875	0.13521	-2.40274	0.0162728	0.14535
51886	Fubp1	4859.74	0.194257	0.0808839	2.40168	0.0163202	0.14555
207777	Tspoap1	3046.84	0.295832	0.123197	2.40129	0.0163374	0.14555
223752	Gramd4	2047.11	0.203874	0.0848983	2.4014	0.0163327	0.14555
229706	Slc6a17	2976.15	-0.220292	0.0917289	-2.40155	0.0163257	0.14555
52463	Tet1	1868.64	0.246632	0.102722	2.40097	0.0163515	0.145582
230917	Tmem201	1461.28	0.22504	0.0937615	2.40014	0.016389	0.145822
20817	Srpk2	4506.25	0.170078	0.0708913	2.39914	0.0164338	0.145845
52666	Arhgef25	3082.24	-0.224697	0.0936403	-2.39958	0.0164141	0.145845
73284	Ddit4l	82.7688	-0.681428	0.284018	-2.39924	0.0164292	0.145845
214150	Ago3	472.207	0.348724	0.145323	2.39965	0.0164107	0.145845
13669	Eif3a	7767.42	-0.181765	0.0757814	-2.39855	0.0164601	0.145891
15064	Mr1	191.231	-0.469051	0.195542	-2.39873	0.0164521	0.145891
17686	Msh3	1068.65	0.251598	0.104964	2.39699	0.0165303	0.146325
116837	Rims1	1074.49	0.245803	0.10254	2.39715	0.016523	0.146325
75796	Cdyl2	350.968	0.375204	0.156643	2.39528	0.0166076	0.146915
23853	Def6	123.173	-0.567166	0.236824	-2.39489	0.0166254	0.146979
16728	L1cam	9494.14	0.167242	0.0698503	2.3943	0.0166522	0.147027
21858	Timp2	4968.25	-0.227401	0.0949725	-2.39439	0.0166481	0.147027
69608	Sec24d	1100.56	-0.366596	0.153137	-2.39391	0.01667	0.14709
76199	Med13l	3263.19	0.191783	0.0801294	2.39342	0.0166921	0.147191
228787	Xkr7	1888.64	0.24378	0.101889	2.3926	0.0167295	0.147427
56526	2023-09-06	1215.15	-0.262843	0.10988	-2.39209	0.0167525	0.147535
67072	Cdc37l1	1938.08	0.230339	0.0963303	2.39113	0.0167964	0.147644
78896	1500015O10Rik	151.06	-0.537624	0.224864	-2.39089	0.0168076	0.147644
96957	Tmem62	458.153	0.319857	0.133753	2.39141	0.016784	0.147644
329165	Abi2	3819.31	0.179746	0.0751769	2.39098	0.0168035	0.147644
18205	Ntf3	816.122	0.264762	0.110772	2.39016	0.0168411	0.147656
66861	Dnajc10	2609.67	-0.267034	0.111718	-2.39024	0.0168373	0.147656
67412	Soga3	2264.03	0.219595	0.0918651	2.3904	0.01683	0.147656
212391	Lcor	217.007	0.484843	0.202906	2.38949	0.0168717	0.147831
19039	Lgals3bp	2224.73	-0.310791	0.130098	-2.3889	0.0168987	0.147974
20969	Sdc1	554.316	-0.336418	0.140841	-2.38863	0.0169112	0.147989
14661	Glud1	3749.56	-0.186132	0.0779652	-2.38737	0.0169694	0.148404
16572	Kif5a	7853.95	0.168354	0.0705302	2.38698	0.0169872	0.148466
71566	Clmp	1768.79	-0.232173	0.0972971	-2.38623	0.0170221	0.148677
12606	Cebpa	195.893	-0.449566	0.18853	-2.38459	0.0170983	0.148808
19714	Rev3l	5339.46	0.183258	0.0768616	2.38425	0.0171138	0.148808
21366	Slc6a6	4993.89	-0.187994	0.0788624	-2.38383	0.0171337	0.148808
67025	Rpl11	4668.73	-0.199205	0.0835249	-2.38498	0.0170801	0.148808
74007	Btbd11	784.006	0.313423	0.131492	2.38359	0.0171449	0.148808
76183	Celf6	205.831	-0.490105	0.205513	-2.38479	0.017089	0.148808
103551	Epop	320.033	0.433863	0.181989	2.38401	0.0171252	0.148808
110826	Etfb	435.469	-0.328233	0.137631	-2.38488	0.0170845	0.148808
243931	Tshz3	384.738	0.355482	0.149133	2.38365	0.0171417	0.148808
330938	Dixdc1	3183.27	0.182325	0.0764517	2.38484	0.0170864	0.148808
74464	Zswim5	634.058	0.325808	0.136711	2.38318	0.017164	0.14888
77862	Thyn1	355.676	-0.38254	0.160542	-2.3828	0.0171817	0.14894
17957	Napb	3351.72	0.198618	0.0833828	2.382	0.0172189	0.149169
20733	Spint2	307.239	0.376962	0.158278	2.38165	0.0172353	0.149218
13356	Dgcr2	4597.03	0.182966	0.0768501	2.38082	0.0172743	0.149461
110208	Pgd	1992.08	-0.228385	0.0959369	-2.38058	0.0172856	0.149466
20616	Snap91	6005.46	0.172811	0.0726327	2.37924	0.0173481	0.149913
215280	Wipf1	544.131	-0.355127	0.149289	-2.37878	0.0173698	0.150006
20181	Rxra	986.652	-0.27464	0.115483	-2.37819	0.0173978	0.15006
20510	Slc1a1	376.137	0.360529	0.151584	2.37841	0.0173877	0.15006
319158	Hist1h4i	45.5678	-1.02515	0.431121	-2.37786	0.0174132	0.1501
13349	Ackr1	2714.29	0.224114	0.094301	2.37658	0.017474	0.150235
17355	Aff1	1170.2	-0.305922	0.128781	-2.37551	0.0175245	0.150235
22418	Wnt5a	820.694	-0.3737	0.157223	-2.37688	0.0174598	0.150235
28105	Trim36	216.141	0.548954	0.231144	2.37494	0.0175517	0.150235
54003	Nell2	3813.02	0.182773	0.0769643	2.37478	0.0175596	0.150235
64009	Syne1	8421.7	0.170759	0.0718391	2.37697	0.0174555	0.150235
70717	Medag	597.699	-0.317579	0.133622	-2.3767	0.0174685	0.150235
71785	Pdgfd	83.1727	-0.692885	0.291598	-2.37617	0.0174934	0.150235
77031	Slc9a8	778.35	0.290429	0.122288	2.37495	0.0175512	0.150235
269695	Rnft2	740.286	0.284964	0.119952	2.37566	0.0175176	0.150235
320865	Cdh18	317.511	0.386598	0.162733	2.37567	0.0175173	0.150235
668166	Zxdb	410.831	0.368137	0.155008	2.37496	0.0175508	0.150235
17119	Mxd1	643.353	0.301102	0.126868	2.37336	0.0176272	0.150721
67880	Dcxr	139.688	-0.517958	0.218322	-2.37245	0.0176706	0.150905
68567	Cgref1	46.2555	-0.877182	0.369715	-2.37259	0.017664	0.150905
235574	Atp2c1	2184.23	-0.193555	0.0816214	-2.37137	0.0177222	0.151252
17035	Lxn	518.097	-0.318362	0.134356	-2.36954	0.0178104	0.151838
56722	Litaf	692.343	-0.354676	0.149685	-2.36948	0.0178129	0.151838
83554	Fstl3	66.2337	-0.7607	0.321348	-2.36721	0.0179226	0.15268
18807	Pld3	2104.93	-0.209895	0.0887393	-2.36529	0.0180157	0.153247
68268	Zdhhc21	1982.4	0.207399	0.0876893	2.36515	0.0180226	0.153247
71137	Rfx4	200.504	-0.441311	0.186567	-2.36543	0.0180093	0.153247
237943	Gpatch8	3023.32	0.198647	0.0840304	2.36399	0.0180793	0.153635
69121	Chrdl2	199.988	-0.480571	0.203455	-2.36205	0.0181744	0.154348
226098	Hectd2	839.859	0.308191	0.130771	2.35671	0.0184374	0.156486
30960	Vapa	3597.04	-0.187619	0.0796383	-2.3559	0.0184781	0.156639
54170	Rragc	1738.06	-0.225589	0.0957481	-2.35606	0.0184698	0.156639
12753	Clock	2151.58	0.19822	0.0841553	2.35541	0.0185022	0.156746
83398	Ndst3	3901.24	0.188213	0.0799342	2.35459	0.0185431	0.156969
107566	Arl2bp	2290.24	0.201834	0.0857254	2.35443	0.0185511	0.156969
16012	Igfbp6	191.024	-0.549569	0.233518	-2.35344	0.0186008	0.157196
338362	Ust	1392.07	0.229744	0.0976148	2.35358	0.0185935	0.157196
70892	Ttll7	471.053	0.338693	0.143964	2.35263	0.018641	0.157344
330627	Trim66	131.65	-0.562763	0.239204	-2.35265	0.0186401	0.157344
105722	Ano6	1966.67	-0.228788	0.0972993	-2.35139	0.0187035	0.157774
19139	Prps1	862.55	0.277293	0.117975	2.35045	0.0187507	0.158052
20014	Rpn2	4004.93	-0.227643	0.0968652	-2.3501	0.0187684	0.158052
381126	Garem1	251.52	0.466357	0.198445	2.35005	0.0187708	0.158052
381598	2610005L07Rik	2822.58	0.189622	0.0807387	2.34859	0.0188448	0.158579
19211	Pten	5544.5	0.178648	0.0760753	2.3483	0.0188592	0.158603
407831	Tmem204	63.7919	0.825458	0.351597	2.34774	0.0188879	0.158748
12523	Cd84	374.134	-0.347435	0.148144	-2.34526	0.0190139	0.159281
23986	Eci2	924.714	-0.270467	0.11535	-2.34475	0.0190397	0.159281
26436	Psg16	510.791	0.30424	0.129758	2.34468	0.0190436	0.159281
71934	Car13	154.764	-0.519717	0.221578	-2.34553	0.0190001	0.159281
107993	Bfsp2	46.3436	-0.896772	0.382451	-2.3448	0.0190373	0.159281
213056	Fam126b	1286.34	0.227106	0.0968532	2.34484	0.0190351	0.159281
320609	Strip2	554.039	0.31024	0.13226	2.34568	0.0189926	0.159281
320661	D5Ertd579e	3249.23	0.182426	0.0778019	2.34475	0.0190399	0.159281
74343	Crtc2	1267.27	0.264789	0.112958	2.34414	0.0190708	0.159326
236511	Ago1	4291.15	0.180577	0.0770341	2.34412	0.0190721	0.159326
52653	Nudcd2	547.649	-0.33559	0.143211	-2.34332	0.019113	0.159571
13034	Ctse	6700.26	0.15822	0.0675365	2.34274	0.0191428	0.159628
109225	Ms4a7	173.912	-0.490213	0.209236	-2.34286	0.0191364	0.159628
67946	Spata6	235.41	-0.453146	0.193492	-2.34193	0.0191842	0.1598
74051	Steap2	660.818	-0.399715	0.170681	-2.34188	0.0191867	0.1598
67775	Rtp4	294.392	-0.452391	0.193274	-2.34067	0.019249	0.160223
74211	1700017B05Rik	530.817	-0.309469	0.132241	-2.34019	0.019274	0.160334
18626	Per1	1329.77	0.228463	0.0976448	2.33974	0.0192974	0.160432
14455	Gas5	1637.88	-0.236463	0.101114	-2.33859	0.0193569	0.160554
54216	Pcdh7	2301.35	-0.254554	0.108834	-2.33892	0.0193397	0.160554
110637	Grik4	96.1207	-0.743153	0.317783	-2.33855	0.0193586	0.160554
116939	Pnpla3	629.597	0.355564	0.152026	2.33885	0.0193434	0.160554
15374	Hn1	3942.9	-0.179412	0.0767357	-2.33805	0.0193844	0.160672
27428	Shroom3	285.627	-0.401168	0.171696	-2.33651	0.0194649	0.161225
68051	Nutf2	1216.67	-0.242571	0.103836	-2.3361	0.0194862	0.161225
330662	Dock1	1163.09	-0.307548	0.13165	-2.3361	0.0194861	0.161225
233210	Prr12	3182.07	0.184447	0.0789629	2.33587	0.019498	0.161226
433586	Maml3	1189.5	0.242231	0.10372	2.33544	0.0195206	0.161316
71592	Pogk	1862.51	0.212582	0.0910998	2.33351	0.0196214	0.162053
18131	Notch3	939.947	-0.362738	0.155477	-2.33306	0.0196451	0.162054
94242	Tinagl1	1671.19	-0.665733	0.285338	-2.33313	0.0196411	0.162054
74002	Psd2	513.362	-0.351058	0.150523	-2.33226	0.019687	0.162303
21929	Tnfaip3	167.074	-0.559906	0.240196	-2.33104	0.0197512	0.162541
327946	Gm12295	129.468	-0.58768	0.252101	-2.33113	0.0197465	0.162541
328977	Zfp532	2065.18	-0.209844	0.0900062	-2.33144	0.0197302	0.162541
19713	Ret	383.139	-0.389167	0.166988	-2.3305	0.0197796	0.162678
14104	Fasn	12417.8	0.183364	0.0786902	2.33019	0.0197959	0.162715
72145	Wdfy3	5974.63	0.176318	0.0756871	2.32956	0.0198294	0.162797
234912	9230110C19Rik	82.3204	-0.708253	0.304009	-2.32971	0.0198216	0.162797
66868	Mfsd1	1744.35	-0.213563	0.0917069	-2.32875	0.0198723	0.162973
319625	Galm	77.9279	-0.667588	0.286677	-2.32871	0.0198744	0.162973
76884	Cyfip2	5627.17	0.190553	0.081849	2.3281	0.0199066	0.163139
56318	Acpp	62.0816	-0.795367	0.341675	-2.32785	0.0199202	0.163154
26909	Exo1	255.783	0.540938	0.232466	2.32695	0.0199678	0.16339
52906	Ahi1	1210.53	0.231957	0.0996865	2.32686	0.0199726	0.16339
13385	Dlg4	3329.63	0.175309	0.0753579	2.32636	0.0199995	0.163512
67075	Magt1	909.868	-0.256319	0.110206	-2.32583	0.0200278	0.163647
73738	Haus7	376.591	-0.353952	0.152211	-2.32541	0.0200502	0.163734
114886	Cygb	1294.93	0.243859	0.104878	2.32517	0.0200631	0.163742
55992	Trim3	2650.92	0.219264	0.0943617	2.32366	0.0201439	0.164305
102747	Lrrc49	715.318	0.294455	0.126749	2.32313	0.0201721	0.16434
279653	Pcdh19	660.868	-0.337963	0.145473	-2.32319	0.0201687	0.16434
14571	Gpd2	1114.33	0.250586	0.1079	2.3224	0.0202112	0.164562
76527	Il34	404.088	-0.358569	0.154475	-2.32121	0.0202757	0.164989
76376	Slc24a2	2711.04	0.197125	0.0849433	2.32067	0.0203047	0.165031
320538	Ubn2	2746.09	0.18726	0.0806907	2.32072	0.020302	0.165031
102871	D330045A20Rik	39.0705	-1.11833	0.482118	-2.31962	0.0203614	0.165395
26410	Map3k8	88.9097	-0.639575	0.275795	-2.31902	0.0203938	0.165561
16430	Stt3a	2742.75	-0.275362	0.118781	-2.31823	0.0204366	0.165713
17101	Lyst	1157.29	0.254653	0.109846	2.31827	0.0204348	0.165713
27061	Bcap31	1516.6	-0.248117	0.107043	-2.31793	0.0204532	0.16575
15078	H3f3a	17545	0.148759	0.0642311	2.316	0.0205581	0.166405
381820	Smim10l1	1625.21	0.22172	0.0957272	2.31616	0.0205495	0.166405
108100	Baiap2	2416.43	0.213125	0.0920726	2.31475	0.0206268	0.166863
29810	Bag3	513.157	-0.356074	0.153889	-2.31384	0.0206764	0.167166
14664	Slc6a9	706.191	-0.326312	0.141074	-2.31306	0.0207193	0.167168
107508	Eprs	4484.59	-0.176183	0.076153	-2.31354	0.0206929	0.167168
229007	Zgpat	972.53	0.27758	0.120011	2.31296	0.020725	0.167168
100503085	Klhl3	163.129	0.489406	0.21156	2.31332	0.0207051	0.167168
14977	Slc39a7	3350.94	-0.178197	0.0770502	-2.31273	0.0207372	0.167169
67437	Ssr3	6469.25	-0.220463	0.095344	-2.31229	0.0207617	0.167171
244049	Mctp2	53.1029	-0.81476	0.352339	-2.31243	0.0207538	0.167171
54343	Atf7ip	1708.36	0.225034	0.0973359	2.31193	0.0207813	0.167231
65100	Zic5	1806.03	0.217802	0.0942222	2.31158	0.020801	0.167293
72507	Dzip1l	447.381	-0.332186	0.143758	-2.31073	0.020848	0.167559
665562	Rpl31-ps12	396.784	-0.372244	0.161107	-2.31054	0.0208584	0.167559
218442	Serinc5	2182.97	0.192661	0.0833998	2.31009	0.0208833	0.167661
14114	Fbln1	1247.42	0.267368	0.115794	2.30901	0.020943	0.168043
104806	Fancm	794.783	0.255365	0.110699	2.30683	0.021064	0.168916
16443	Itsn1	8884.63	0.156848	0.0680134	2.30613	0.0211035	0.169134
231670	Fbxo21	3378.4	0.187322	0.0812373	2.30586	0.0211182	0.169154
223527	Eny2	1674.91	0.226981	0.0984573	2.30538	0.0211455	0.169274
72043	Sulf2	1211.65	-0.298877	0.129658	-2.30512	0.0211601	0.169293
108147	Atic	696.172	-0.326901	0.141845	-2.30463	0.0211872	0.169412
12160	Bmp5	651.807	0.302543	0.131427	2.30199	0.021336	0.170404
27060	Tcirg1	1211.25	-0.274626	0.119291	-2.30215	0.0213267	0.170404
11550	Adra1d	172.491	-0.463665	0.201552	-2.30047	0.0214219	0.170991
14972	H2-K1	1081.82	-0.230918	0.100448	-2.29889	0.0215114	0.171508
72162	Dhx36	3143.08	0.181787	0.0790693	2.29908	0.0215003	0.171508
13831	Epc1	2425.33	0.190822	0.0830524	2.29761	0.021584	0.171987
16341	Eif3e	2686.44	-0.189868	0.0826632	-2.29689	0.0216251	0.172116
192216	Tmem47	1088.4	-0.264943	0.115345	-2.29696	0.0216208	0.172116
12394	Runx1	275.559	-0.479087	0.208674	-2.29587	0.0216835	0.172305
239157	Pnma2	375.773	0.346481	0.150893	2.2962	0.0216646	0.172305
381199	Tmem151a	540.373	0.299348	0.130388	2.29582	0.0216862	0.172305
226922	Kcnq5	1577.12	0.213643	0.0930678	2.29557	0.0217006	0.172319
100039864	Snhg12	241.196	-0.417279	0.181803	-2.29522	0.0217203	0.172376
83924	Gpr137b	451.877	-0.326343	0.142251	-2.29413	0.0217828	0.172773
17079	Cd180	218.62	-0.458162	0.199744	-2.29375	0.0218049	0.172801
70984	4931406C07Rik	443.401	-0.312215	0.136122	-2.29364	0.0218114	0.172801
68048	Aen	436.383	-0.344297	0.15014	-2.29318	0.0218378	0.172911
17246	Mdm2	1781.59	-0.206073	0.0898819	-2.29271	0.0218646	0.172961
269642	Nat8l	958.852	0.245834	0.107228	2.29263	0.021869	0.172961
50720	Sacs	561.738	0.337367	0.147244	2.29121	0.021951	0.17351
72668	Skida1	725.987	0.284069	0.124016	2.29058	0.0219877	0.173601
213054	Gabpb2	1460.87	0.229765	0.100303	2.2907	0.0219807	0.173601
20723	Serpinb9	157.524	-0.526328	0.229901	-2.28937	0.0220579	0.174056
17181	Matn2	494.26	-0.311653	0.136184	-2.28846	0.0221108	0.174369
78334	Cdk19	3500.27	0.190584	0.0832881	2.28825	0.0221228	0.174369
17069	Ly6e	2826.48	0.189713	0.0829466	2.28717	0.0221858	0.174609
17133	Maff	431.153	-0.363608	0.158992	-2.28696	0.0221982	0.174609
223697	Sun2	2133.66	-0.199725	0.0873358	-2.28686	0.0222038	0.174609
269295	Rtn4rl2	66.1356	-0.746334	0.326284	-2.28737	0.022174	0.174609
72309	Tmem158	463.146	0.3097	0.135448	2.28648	0.0222261	0.174628
94185	Tnfrsf21	1424.32	-0.225915	0.0988179	-2.28617	0.0222442	0.174628
237860	Ssh2	2283.48	0.185269	0.0810355	2.28627	0.0222382	0.174628
104080	Nxph4	960.515	-0.261041	0.114225	-2.28532	0.0222939	0.174918
11883	Arsa	685.083	-0.267524	0.117098	-2.28461	0.0223358	0.175125
108686	Ccdc88a	2384.23	-0.197166	0.0863083	-2.28444	0.0223456	0.175125
20525	Slc2a1	930.537	-0.316259	0.138491	-2.28361	0.0223947	0.17541
320360	Ric3	1144.91	0.222647	0.0975198	2.2831	0.0224247	0.175546
13865	Nr2f1	2677.23	-0.182166	0.0798507	-2.28134	0.0225284	0.175799
17311	Kitl	303.143	-0.49204	0.215609	-2.28209	0.0224838	0.175799
21857	Timp1	394.087	-0.446746	0.195852	-2.28104	0.0225462	0.175799
52398	2023-09-11	10285.8	-0.205503	0.0900768	-2.28142	0.0225235	0.175799
104082	Wdr7	2303.23	0.201217	0.0882078	2.28117	0.0225381	0.175799
171180	Syt12	1101.97	0.220866	0.0968131	2.28136	0.0225269	0.175799
226409	Zranb3	308.127	-0.371053	0.162583	-2.28224	0.0224749	0.175799
53860	2023-09-09	1925.89	-0.301771	0.132319	-2.28064	0.02257	0.175885
57913	Pidd1	231.222	-0.449761	0.197269	-2.27993	0.0226116	0.17611
231014	9330182L06Rik	622.924	0.304254	0.133503	2.27902	0.0226661	0.176435
64010	Sav1	1298.49	-0.245073	0.107556	-2.27856	0.0226933	0.176502
114255	Dok4	633.148	0.279463	0.122655	2.27844	0.0227003	0.176502
110862	Kcnq3	158.304	0.521638	0.229055	2.27734	0.0227657	0.176911
12228	Btg3	370.39	-0.37127	0.163216	-2.27472	0.0229228	0.178032
11906	Zfhx3	505.12	-0.351378	0.154496	-2.27435	0.022945	0.178079
97212	Hadha	1938.58	-0.196057	0.0862097	-2.27419	0.0229546	0.178079
14325	Ftl1	14365.3	-0.186202	0.081921	-2.27294	0.0230298	0.17855
381921	Taok2	3687.26	0.171075	0.0752723	2.27275	0.0230412	0.17855
12487	Cd28	59.4548	-0.832797	0.366612	-2.2716	0.0231104	0.178934
27364	Srr	1769.45	0.1991	0.0876512	2.2715	0.0231167	0.178934
223726	Mpped1	94.966	0.688975	0.303344	2.27126	0.0231311	0.178945
103466	Nt5dc3	1327.43	0.219534	0.0966765	2.27081	0.0231587	0.179059
29871	Scmh1	2115.83	0.191318	0.0842862	2.26986	0.0232163	0.179403
225888	Kmt5b	2933.83	0.181398	0.0799268	2.26955	0.0232351	0.179449
26419	Mapk8	2528.93	0.186264	0.0820833	2.26921	0.0232558	0.179508
399591	Tmsb15l	35.4115	1.06955	0.471467	2.26855	0.0232956	0.179715
19270	Ptprg	2281.27	-0.211784	0.0933786	-2.26801	0.0233286	0.179868
67463	Poc5	697.747	0.274107	0.120882	2.26756	0.0233561	0.17988
69863	Ttc39b	594.281	-0.285375	0.125846	-2.26766	0.0233502	0.17988
18844	Plxna1	3663.02	0.211347	0.0932217	2.26714	0.0233817	0.179976
20706	Serpinb9b	40.4729	-0.896596	0.395669	-2.26603	0.0234497	0.180318
26404	Map3k12	3916.94	0.191352	0.0844453	2.26599	0.0234522	0.180318
16598	Klf2	190.18	0.503962	0.222577	2.26422	0.0235608	0.180785
99151	Cercam	318.377	-0.361884	0.159832	-2.26415	0.0235646	0.180785
105171	Arrdc3	1071.22	0.273796	0.120916	2.26435	0.0235529	0.180785
320528	Vps13c	1836.77	0.203499	0.0898793	2.26414	0.0235653	0.180785
73144	3110039I08Rik	1092.17	-0.261953	0.115718	-2.26372	0.0235916	0.180886
230904	Fbxo2	238.278	-0.389599	0.172147	-2.26317	0.0236254	0.181045
17113	M6pr	1686.72	-0.224486	0.0992124	-2.26268	0.0236556	0.181075
338372	Map3k9	1271.61	0.237551	0.104982	2.26278	0.0236491	0.181075
13845	Ephb3	210.932	0.467971	0.206854	2.26233	0.0236772	0.18114
14724	Gp1bb	308.412	-0.394038	0.174193	-2.26208	0.0236927	0.181158
18799	Plcd1	929.837	-0.257512	0.113853	-2.26179	0.0237107	0.181196
14678	Gnai2	4465.45	-0.249183	0.110245	-2.26027	0.0238042	0.18181
14073	Faah	187.859	0.486888	0.215538	2.25894	0.0238869	0.18234
210029	Metrnl	195.087	-0.444508	0.196847	-2.25814	0.0239372	0.182624
18670	Abcb4	85.1301	-0.724179	0.320769	-2.25764	0.0239683	0.18276
93708	Pcdhgc5	258.967	-0.384808	0.170465	-2.25741	0.0239828	0.182769
17155	Man1a	713.656	-0.267748	0.118664	-2.25636	0.0240479	0.183064
353342	Peg13	8734.16	0.166274	0.0736909	2.25637	0.0240475	0.183064
100034361	Mfap1b	1083.07	0.283259	0.125557	2.25603	0.024069	0.183123
18555	Cdk16	5082.98	0.157551	0.0698771	2.25468	0.0241531	0.183662
68075	Lurap1	194.238	0.460496	0.204298	2.25405	0.0241933	0.183866
30785	Cttnbp2	474.76	-0.335987	0.149098	-2.25346	0.0242303	0.184046
73451	Zfp763	531.039	0.308333	0.136845	2.25316	0.0242493	0.184089
19188	Psme2	602.223	-0.277508	0.123319	-2.25032	0.0244284	0.185348
23796	Aplnr	135.881	-0.543669	0.241629	-2.25002	0.024448	0.185394
17751	Mt3	208.878	-0.440291	0.195763	-2.2491	0.0245063	0.185734
18415	Hspa4l	942.85	0.247398	0.110063	2.24779	0.0245893	0.186261
19244	Ptp4a2	4109.63	-0.180836	0.0804992	-2.24643	0.0246763	0.186817
215476	Prr14l	1312.9	0.227061	0.10121	2.24348	0.0248659	0.18815
11669	Aldh2	1033.67	-0.269903	0.120377	-2.24216	0.0249512	0.188447
18993	Pou3f3	1737.83	-0.210584	0.0939062	-2.2425	0.0249293	0.188447
69737	Ttl	1317.44	0.22354	0.0997045	2.24202	0.0249598	0.188447
216188	Aldh1l2	1308.59	-0.245205	0.10936	-2.24218	0.0249499	0.188447
382620	Tmed8	1093.99	0.233077	0.103974	2.24169	0.0249814	0.188507
58243	Nap1l5	920.728	0.235623	0.105122	2.24143	0.0249984	0.188532
54357	Epb41l4b	277.103	0.377934	0.168635	2.24113	0.0250176	0.188574
83397	Akap12	9343.75	-0.224787	0.100327	-2.24054	0.0250556	0.188758
15245	Hhip	208.504	-0.567617	0.253429	-2.23974	0.0251075	0.189045
239170	Fam160b2	789.873	0.253896	0.113379	2.23937	0.0251321	0.189128
56741	Igdcc4	889.947	-0.264863	0.118323	-2.23847	0.0251904	0.189448
99929	Tiparp	909.744	0.253537	0.113273	2.23829	0.0252021	0.189448
12366	Casp2	907.084	0.25869	0.115622	2.23737	0.0252624	0.189744
94176	Dock2	258.437	-0.379899	0.169805	-2.23726	0.025269	0.189744
67579	Cpeb4	2950.72	0.187556	0.0838419	2.23702	0.025285	0.189761
50793	Orc3	1709.23	0.204642	0.091515	2.23616	0.0253415	0.189979
108138	Xrcc4	151.713	-0.513399	0.229576	-2.23629	0.0253325	0.189979
12395	Runx1t1	954.041	0.253672	0.113486	2.23527	0.0253993	0.190309
14182	Fgfr1	2468.44	-0.221504	0.0991546	-2.23393	0.0254879	0.190773
20556	Slfn2	135.494	-0.504595	0.225901	-2.2337	0.0255027	0.190773
76073	Pcgf5	121.36	-0.579784	0.259549	-2.23381	0.0254956	0.190773
15382	Hnrnpa1	13905.4	-0.172181	0.0771078	-2.23299	0.0255495	0.19102
13008	Csrp2	762.873	-0.269316	0.120676	-2.23173	0.0256325	0.191536
14617	Gjd2	91.5658	0.70028	0.313876	2.23107	0.0256763	0.19176
17242	Mdk	994.68	-0.326398	0.146321	-2.23069	0.0257016	0.191845
16154	Il10ra	63.1573	-0.702974	0.315169	-2.23047	0.0257165	0.191853
619371	Stxbp3-ps	39.9664	0.992659	0.445099	2.2302	0.0257344	0.191882
18951	2023-09-05	2449.51	-0.184252	0.0826341	-2.22973	0.0257655	0.192011
331461	Il1rapl1	43.0137	0.956328	0.428972	2.22935	0.0257906	0.192094
23943	Esyt1	1992.68	-0.190707	0.085616	-2.22747	0.0259158	0.192715
208795	Tmem63a	611.928	-0.298111	0.13381	-2.22786	0.0258898	0.192715
233733	Galnt18	148.085	-0.502025	0.225368	-2.22758	0.0259089	0.192715
11363	Acadl	776.348	-0.270293	0.121398	-2.22651	0.0259804	0.193091
52118	Pvr	161.461	-0.513681	0.230872	-2.22496	0.0260839	0.193756
320790	Chd7	13190	0.152785	0.0687031	2.22384	0.0261595	0.194213
170643	Kirrel	1584.37	-0.312538	0.140578	-2.22324	0.0261996	0.194406
13806	Eno1	7322.83	-0.200013	0.0899794	-2.22287	0.0262244	0.194486
14704	Gng3	2653.07	0.178829	0.0804868	2.22184	0.0262938	0.194896
57440	Ehd3	1116.07	0.230372	0.103705	2.22142	0.0263223	0.194914
382571	Kcnf1	30.8838	-1.0644	0.479159	-2.22139	0.0263244	0.194914
229473	D930015E06Rik	1242.7	0.242186	0.109093	2.22	0.0264189	0.195508
21346	Tagln2	980.032	-0.344207	0.155185	-2.21804	0.0265518	0.196387
19417	Rasgrf1	33.3806	1.00068	0.451277	2.21745	0.0265926	0.196478
233806	Tmem159	317.347	-0.347411	0.156667	-2.21751	0.0265885	0.196478
20148	Dhrs3	693.697	-0.24802	0.111876	-2.21692	0.0266288	0.19664
12569	Cdk5r1	4961.46	0.171614	0.0774565	2.21561	0.0267179	0.197141
18783	Pla2g4a	361.969	-0.374489	0.169062	-2.2151	0.0267533	0.197141
21894	Tln1	4393.48	-0.245227	0.110692	-2.2154	0.0267328	0.197141
212285	Arap2	330.542	-0.349798	0.157927	-2.21493	0.0267648	0.197141
240614	Ranbp6	1012.11	0.249314	0.112563	2.21488	0.0267681	0.197141
20688	Sp4	2001.73	0.188495	0.0851362	2.21404	0.0268259	0.197462
329260	Dennd1b	718.546	0.267841	0.120992	2.21371	0.0268487	0.197525
67169	Nradd	192.419	-0.478922	0.216429	-2.21283	0.0269092	0.197788
97064	Wwtr1	1233.18	-0.284358	0.128519	-2.21258	0.0269265	0.197788
229003	Helz2	359.539	-0.347034	0.156847	-2.21257	0.0269275	0.197788
17863	Myb	257.559	-0.536375	0.242464	-2.21218	0.0269541	0.197879
67920	Mak16	757.064	-0.257748	0.116538	-2.2117	0.0269873	0.197911
240505	Cdc42bpg	1894.83	0.210434	0.0951411	2.21181	0.0269797	0.197911
59091	Jph2	56.2498	-0.776607	0.351244	-2.21102	0.0270348	0.198155
22064	Trpc2	36.5909	1.0619	0.480511	2.20995	0.0271089	0.198592
68949	Zfas1	356.024	-0.349527	0.158184	-2.20961	0.0271319	0.198656
13654	Egr2	118.268	-0.654235	0.296148	-2.20914	0.0271646	0.198789
53605	Nap1l1	7249.5	-0.171563	0.0776716	-2.20883	0.0271866	0.198845
319832	Tmem229a	387.197	0.375849	0.170182	2.20851	0.0272088	0.198902
21825	Thbs1	6307.08	-0.644009	0.291693	-2.20783	0.027256	0.199142
19205	Ptbp1	4140.76	-0.203266	0.0921059	-2.20687	0.0273233	0.199422
23880	Fyb	248.094	-0.386094	0.174937	-2.20705	0.0273105	0.199422
66240	Kcne1l	231.236	-0.443966	0.201194	-2.20665	0.0273382	0.199426
13885	Esd	1530.9	-0.222082	0.100675	-2.20594	0.0273884	0.199476
171543	Bmf	724.329	0.261159	0.118383	2.20605	0.0273802	0.199476
244349	Kat6a	5083.2	0.180897	0.081997	2.20614	0.0273745	0.199476
27053	Asns	1171.61	-0.257328	0.116719	-2.20467	0.027477	0.200015
71853	Pdia6	3862.2	-0.22997	0.104325	-2.20436	0.0274993	0.200073
217371	Rab40b	68.4165	0.694548	0.315147	2.20389	0.0275322	0.200206
21815	Tgif1	341.005	-0.378175	0.171667	-2.20296	0.0275979	0.200579
20832	Ssr4	820.458	-0.257469	0.116898	-2.2025	0.0276297	0.200598
66855	Tcf25	8572.68	0.142688	0.0647837	2.20254	0.0276275	0.200598
93692	Glrx	400.1	-0.329582	0.149669	-2.20207	0.0276606	0.200718
20471	Six1	371.406	-0.411092	0.186702	-2.20185	0.0276756	0.200721
216795	Wnt9a	118.629	0.537462	0.244127	2.20157	0.0276958	0.200762
16590	Kit	1218.47	-0.217417	0.0987661	-2.20133	0.0277126	0.200778
54396	Irgm2	236.176	-0.412981	0.187683	-2.20042	0.0277772	0.20114
26384	Gnpda1	304.167	-0.357103	0.16234	-2.19972	0.0278268	0.201394
11536	Gpr182	58.9995	0.758687	0.344959	2.19936	0.0278525	0.201475
74776	Ppa2	338.845	-0.356163	0.161957	-2.19912	0.0278694	0.201492
71746	Rgl3	181.902	0.432255	0.196588	2.19879	0.0278928	0.201555
68795	Ubr3	5414.07	0.173213	0.078808	2.19792	0.027955	0.201899
21885	Tle1	1600.9	-0.214372	0.0975643	-2.19724	0.0280033	0.202097
193740	Hspa1a	229.253	-0.417845	0.190191	-2.19698	0.0280217	0.202097
100040671	Gm2897	225.226	-0.404848	0.18428	-2.19692	0.0280263	0.202097
328572	Ep300	4189.51	0.173122	0.0788699	2.19503	0.0281612	0.202963
54132	Pdlim1	314.159	-0.432346	0.196988	-2.19478	0.0281791	0.202987
319675	Cep295	1311.31	0.219705	0.1002	2.19266	0.028332	0.203982
20932	Surf4	3564.53	-0.23406	0.106785	-2.19187	0.0283886	0.204283
19073	Srgn	124.859	-0.5726	0.261355	-2.19089	0.0284599	0.204583
107503	Atf5	1690.46	-0.295611	0.134917	-2.19106	0.0284477	0.204583
17777	Mttp	125.974	-0.520868	0.237885	-2.18958	0.0285547	0.205157
23928	Lamc3	342.154	-0.417168	0.190579	-2.18895	0.0286006	0.205253
270118	Maml2	514.568	-0.291997	0.133402	-2.18885	0.0286074	0.205253
319953	Ttll1	736.87	0.251501	0.114904	2.18878	0.0286126	0.205253
217154	Stac2	107.015	-0.602419	0.275381	-2.18758	0.0287001	0.205773
238328	Vash1	8458.08	0.145856	0.0666942	2.18693	0.0287473	0.206005
67465	Sf3a1	2892.6	0.170937	0.0781942	2.18605	0.0288117	0.206359
52357	Wwc2	705.985	-0.336395	0.153911	-2.18564	0.0288422	0.206471
70144	Lrch3	1565.72	0.204242	0.0934564	2.18542	0.0288579	0.206476
75219	Dusp18	304.836	-0.392219	0.179697	-2.18266	0.0290608	0.20782
13848	Ephb6	341.101	-0.341064	0.156282	-2.18236	0.0290828	0.207869
233532	Rsf1	2963.63	0.18116	0.0830376	2.18167	0.0291341	0.208129
19240	Tmsb10	7835.41	-0.174607	0.0800837	-2.18031	0.0292344	0.208629
70373	Gpatch2l	992.55	0.240548	0.110322	2.18041	0.0292271	0.208629
11488	Adam11	3843.51	0.249705	0.114563	2.17962	0.0292855	0.208886
68581	Tmed10	3771.73	-0.172192	0.0790092	-2.17939	0.0293029	0.208902
20288	Msr1	504.014	-0.29159	0.133894	-2.17778	0.0294227	0.20954
268396	Sh3pxd2b	1168.37	-0.278111	0.127699	-2.17787	0.0294159	0.20954
11815	Apod	3713.72	0.207026	0.0951367	2.17609	0.0295487	0.210093
22063	Trpc1	938.396	0.235131	0.108064	2.17585	0.0295665	0.210093
58223	Mmp19	238.46	-0.379637	0.174488	-2.17572	0.0295764	0.210093
68588	Cthrc1	433.652	-0.432628	0.19884	-2.17576	0.029573	0.210093
232035	Ccser1	631.265	0.295301	0.135695	2.17621	0.0295395	0.210093
14761	Gpr27	406.384	0.340892	0.156726	2.17508	0.029624	0.210107
50817	Capn15	1871.39	0.20305	0.0933385	2.17541	0.0295993	0.210107
93679	Trim8	2191.77	-0.186721	0.0858436	-2.17514	0.02962	0.210107
11810	Apobec1	212.454	-0.408121	0.187654	-2.17486	0.0296405	0.210116
18263	Odc1	2629.83	-0.216704	0.0996705	-2.17421	0.0296897	0.21025
73332	Ccdc30	104.467	0.589586	0.271282	2.17333	0.0297552	0.21025
75786	Ckap5	5367.66	0.169074	0.0777924	2.1734	0.0297502	0.21025
83669	Wdr6	6516.74	0.146789	0.0675423	2.17329	0.0297581	0.21025
213409	Lemd1	123.749	0.574602	0.264405	2.17319	0.0297661	0.21025
227612	Tor4a	185.79	-0.413704	0.190303	-2.17393	0.0297105	0.21025
238257	Tmem30b	93.3149	-0.60587	0.278685	-2.17403	0.0297028	0.21025
226180	Ina	3951.86	0.183064	0.0842851	2.17196	0.0298587	0.210797
66663	Uba5	986.031	-0.221582	0.102104	-2.17015	0.0299953	0.211653
53374	Chst3	164.514	-0.462116	0.213135	-2.16818	0.030145	0.2126
320487	Heatr5a	849.134	-0.291566	0.134528	-2.16733	0.0302097	0.212949
68294	Mfsd10	695.921	-0.268892	0.124113	-2.16651	0.0302719	0.213169
109154	Mlec	3714.26	-0.236514	0.10916	-2.16667	0.0302599	0.213169
208727	Hdac4	1770.47	0.189916	0.0877632	2.16395	0.0304678	0.21444
19275	Ptprn	2274.73	0.201113	0.0929825	2.16292	0.0305477	0.214892
74551	Pck2	925.588	-0.298793	0.138268	-2.16097	0.0306976	0.215836
66522	Pgpep1	318.374	-0.353056	0.163411	-2.16054	0.030731	0.215962
16145	Igtp	157.961	-0.477757	0.221161	-2.16022	0.0307555	0.216024
20200	S100a6	1831.79	-0.28049	0.129862	-2.15992	0.0307792	0.21608
19339	Rab3a	3353.77	0.175394	0.0812656	2.15828	0.0309064	0.216863
11853	Rhoc	772.577	-0.297062	0.137745	-2.1566	0.0310367	0.21765
54673	Sh3glb1	4659.83	-0.174391	0.0808702	-2.15643	0.03105	0.21765
15212	Hexb	1805.35	-0.217835	0.101035	-2.15604	0.0310803	0.217751
16492	Kcna4	30.9515	-0.997772	0.462958	-2.15521	0.0311452	0.218019
21677	Tead2	1216.64	-0.280247	0.130048	-2.15495	0.0311659	0.218019
353172	Gars	3373.68	-0.189717	0.0880343	-2.15503	0.0311593	0.218019
12334	Capn2	2851.52	-0.2034	0.0945122	-2.1521	0.0313892	0.218867
20375	Spi1	220.964	-0.399137	0.185455	-2.15221	0.0313811	0.218867
20498	Slc12a4	898.298	-0.266737	0.123904	-2.15277	0.0313367	0.218867
71751	Map3k13	1719.79	0.201248	0.0935172	2.15199	0.031398	0.218867
73112	Abracl	541.808	-0.310772	0.144401	-2.15214	0.0313861	0.218867
230082	Nol6	1732.93	0.189316	0.087965	2.15218	0.0313834	0.218867
387314	Tmtc1	234.349	-0.415359	0.192927	-2.15293	0.0313245	0.218867
57896	Krcc1	449.981	-0.297883	0.138481	-2.15108	0.0314702	0.219259
19126	Prom1	374.136	0.352031	0.163738	2.14996	0.0315583	0.219728
240514	Ccdc85b	916.076	0.231748	0.107799	2.14982	0.0315693	0.219728
11886	Asah1	2317.8	-0.190978	0.0888598	-2.14921	0.0316181	0.219957
72486	Rnf219	295.192	0.369352	0.171879	2.14891	0.0316414	0.220008
15512	Hspa2	540.336	0.279197	0.129938	2.1487	0.0316582	0.220014
23984	Pde10a	802.023	-0.242654	0.112946	-2.1484	0.0316818	0.220067
104009	Qsox1	2724.49	-0.217547	0.10127	-2.1482	0.0316982	0.22007
16978	Lrrfip1	687.626	-0.264749	0.123287	-2.14741	0.0317604	0.220375
71687	Tmem25	417.67	0.313711	0.1461	2.14724	0.031774	0.220375
26568	Slc27a3	213.448	-0.433693	0.202085	-2.14609	0.0318657	0.2209
11409	Acads	320.691	-0.336783	0.15702	-2.14484	0.0319655	0.22095
12017	Bag1	1527.1	-0.191275	0.0891967	-2.14442	0.0319994	0.22095
21429	Ubtf	6402.34	0.148086	0.069057	2.1444	0.0320008	0.22095
53321	Cntnap1	1721.55	0.235878	0.109972	2.14489	0.0319616	0.22095
55944	Eif3d	2060.5	-0.192338	0.0896915	-2.14444	0.0319977	0.22095
68166	Spire1	2943.06	0.174545	0.0813608	2.14532	0.0319273	0.22095
232813	Shisa7	291.91	0.362055	0.168811	2.14473	0.0319744	0.22095
[truncated: 22,101 more rows]

## Sheet: Ezh1 cKO
geneId	geneSymbol	baseMean	log2FoldChange	lfcSE	stat	pvalue	padj
268480	Rapgefl1	852.398	0.885002	0.0971877	9.10611	8.53916e-20	1.73661e-15
26908	Eif2s3y	311.157	26.4132	3.20988	8.22872	1.89231e-16	1.92419e-12
107392	Brms1	51.4955	-23.2831	3.30196	-7.05127	1.77287e-12	1.20183e-08
20308	Ccl9	165.277	-1.52703	0.234838	-6.50247	7.9013e-11	4.01722e-07
217066	Gm15698	9.92737	-3.61747	0.748834	-4.83081	1.35981e-06	0.0055309
66599	Rdm1	54.2851	-1.13144	0.240942	-4.69591	2.65419e-06	0.00899638
20305	Ccl6	62.3119	-1.66676	0.371406	-4.4877	7.19952e-06	0.0209167
20678	Sox5	632.946	0.360661	0.0838933	4.29904	1.71537e-05	0.0436068
16598	Klf2	133.426	-0.564423	0.138105	-4.08692	4.37145e-05	0.0889022
26900	Ddx3y	246.149	10.1364	2.48	4.08725	4.36523e-05	0.0889022
108071	Grm5	881.397	0.605882	0.149661	4.04836	5.15772e-05	0.0953569
14219	Ctgf	4267.31	-0.464946	0.11551	-4.02517	5.69345e-05	0.0964898
11745	Anxa3	995.155	-0.388065	0.100927	-3.84502	0.000120544	0.173834
50530	Mfap5	30.929	-1.28935	0.336658	-3.82986	0.000128215	0.173834
94242	Tinagl1	539.738	-0.94311	0.245595	-3.8401	0.000122982	0.173834
112422	Zfp979	52.3424	0.968881	0.25803	3.75491	0.000173405	0.220408
19876	Robo1	777.022	0.406661	0.110435	3.68234	0.000231101	0.276465
195531	Zfp982	98.7792	0.925357	0.25362	3.6486	0.000263674	0.297907
12823	Col19a1	323.19	0.400363	0.110523	3.62244	0.000291841	0.298536
15507	Hspb1	526.941	-0.594662	0.164806	-3.60825	0.000308269	0.298536
207777	Tspoap1	1883.94	0.464531	0.128367	3.61878	0.000295997	0.298536
16007	Cyr61	3093.68	-0.413924	0.115279	-3.59063	0.000329879	0.304943
11858	Rnd2	901.434	0.295402	0.0827744	3.56876	0.000358675	0.317147
12038	Bche	99.888	0.73515	0.207258	3.54703	0.000389602	0.330139
69847	Wnk4	105.803	-0.565915	0.160161	-3.53342	0.000410222	0.333707
20200	S100a6	2335.13	-0.710065	0.204091	-3.47917	0.000502975	0.393423
13848	Ephb6	396.844	0.435087	0.126707	3.43381	0.000595151	0.432271
216188	Aldh1l2	1376.84	0.417358	0.121484	3.4355	0.000591458	0.432271
114584	Clic1	2224.23	-0.411695	0.120612	-3.41337	0.000641644	0.449969
18792	Plau	449.076	-0.63271	0.186066	-3.40045	0.000672741	0.456051
11535	Adm	97.7182	-0.896392	0.269238	-3.32937	0.000870417	0.485847
14055	Ezh1	640.164	-0.325233	0.0981702	-3.31295	0.000923185	0.485847
16010	Igfbp4	1372.38	-0.491356	0.148748	-3.30328	0.000955593	0.485847
17175	Masp2	14.1628	-2.18028	0.659882	-3.30405	0.000952993	0.485847
21685	Tef	1991.99	0.255942	0.0759152	3.37142	0.000747822	0.485847
67092	Gatm	632.157	0.339824	0.101633	3.34365	0.00082684	0.485847
83762	Otof	44.182	2.59446	0.775669	3.3448	0.000823409	0.485847
108151	Sema3d	1090.81	0.662046	0.197404	3.35377	0.000797187	0.485847
213417	Klhdc8a	452.508	-0.501138	0.150106	-3.33857	0.000842103	0.485847
100034251	Wfdc17	16.4727	-1.85114	0.558379	-3.3152	0.000915769	0.485847
16782	Lamc2	60.9976	-0.714836	0.217046	-3.29348	0.000989549	0.49084
16669	Krt19	39.5808	-1.02554	0.313978	-3.26629	0.00108967	0.507331
66491	Polr2l	534.055	-0.496145	0.1525	-3.25342	0.00114024	0.507331
80981	Arl4d	119.092	-0.470685	0.144251	-3.26296	0.00110254	0.507331
213019	Pdlim2	393.509	-0.461801	0.142022	-3.25161	0.00114753	0.507331
226781	Slc30a10	147.972	0.599453	0.183743	3.26246	0.0011045	0.507331
20913	Stxbp4	382.955	0.427894	0.132848	3.22094	0.00127771	0.543396
66220	Zdhhc12	175.756	-0.409505	0.127646	-3.20814	0.00133598	0.543396
107765	Ankrd1	39.3038	-1.18589	0.36922	-3.21187	0.00131876	0.543396
667962	Zfp966	18.1343	1.24222	0.38678	3.2117	0.0013195	0.543396
17112	Tm4sf1	875.332	-0.358965	0.112385	-3.19406	0.00140286	0.553073
18162	Npr3	415.335	-0.680565	0.213227	-3.19175	0.00141416	0.553073
12564	Cdh8	803.157	0.366565	0.115219	3.18145	0.00146538	0.55716
20592	Kdm5d	138.262	6.90303	2.1805	3.1658	0.00154659	0.55716
22290	Uty	82.0305	9.90796	3.13247	3.16299	0.00156159	0.55716
192167	Nlgn1	303.803	0.493061	0.155831	3.16407	0.00155581	0.55716
386612	Thoc6	302.043	-0.375403	0.118651	-3.16392	0.00155658	0.55716
16952	Anxa1	2848.76	-0.662745	0.21107	-3.13994	0.00168985	0.591891
71943	Tom1l1	451.742	0.484532	0.155028	3.12545	0.00177535	0.591891
74097	Pop7	279.742	-0.337799	0.107974	-3.12853	0.00175685	0.591891
353187	Nr1d2	1139.7	0.276197	0.0883477	3.12625	0.0017705	0.591891
16156	Il11	39.0264	-0.989404	0.31783	-3.11299	0.001852	0.607485
16534	Kcnn4	12.6206	-1.39908	0.452393	-3.09262	0.001984	0.630447
268396	Sh3pxd2b	1589.2	0.400227	0.129232	3.09696	0.00195514	0.630447
18606	Enpp2	1070.59	0.409089	0.132629	3.08445	0.00203926	0.638038
241263	Gpr158	1141.46	0.352477	0.1145	3.07841	0.0020811	0.641263
19281	Ptprt	912.194	0.637296	0.207445	3.07212	0.00212545	0.64366
226025	Trpm3	341.428	0.751057	0.244773	3.06839	0.00215218	0.64366
68070	Pdzd2	114.939	0.62706	0.205275	3.05473	0.00225262	0.663934
15114	Hap1	1732.24	0.32487	0.106561	3.04867	0.00229859	0.665428
27279	Tnfrsf12a	1030.04	-0.42121	0.138464	-3.04201	0.00235001	0.665428
75409	Slitrk5	432.012	0.291564	0.0959678	3.03814	0.00238043	0.665428
269378	Ahcy	573.595	-0.255844	0.0842393	-3.03711	0.00238856	0.665428
241568	Lrrc4c	460.68	0.305483	0.100763	3.03168	0.00243198	0.668366
15365	Hmga2-ps1	62.3123	-0.745427	0.246621	-3.02257	0.0025064	0.679635
19049	Ppp1r1b	77.3973	-0.587953	0.195233	-3.01155	0.00259917	0.695518
12389	Cav1	687.596	-0.342819	0.116403	-2.94511	0.00322839	0.718354
14113	Fbl	946.055	-0.309117	0.103424	-2.98883	0.00280044	0.718354
17110	Lyz1	900.923	-0.573233	0.194323	-2.9499	0.00317873	0.718354
18131	Notch3	1133.9	0.535207	0.181807	2.94383	0.0032418	0.718354
20706	Serpinb9b	63.5998	-1.12377	0.381496	-2.9457	0.00322225	0.718354
23963	Tenm1	680.678	0.687766	0.233511	2.94532	0.00322619	0.718354
66245	Hspbp1	779.747	-0.283911	0.0959135	-2.96007	0.00307567	0.718354
66493	Mrpl51	646.694	-0.328542	0.110085	-2.98444	0.00284095	0.718354
67122	Nrarp	270.46	0.296296	0.100483	2.94872	0.00319095	0.718354
68559	Pdrg1	945.112	-0.302489	0.10272	-2.94479	0.00323175	0.718354
72544	Exosc6	342.653	-0.326979	0.109696	-2.98079	0.00287509	0.718354
76497	Ppp1r11	558.441	-0.306021	0.103818	-2.94766	0.00320188	0.718354
104215	Rhoq	774.506	0.296046	0.100705	2.93973	0.00328499	0.718354
107527	Il1rl2	94.5529	0.564788	0.19134	2.95175	0.00315982	0.718354
208936	Adamts18	1145.51	0.46717	0.157816	2.96023	0.00307413	0.718354
381353	Gm996	2978.62	0.368754	0.125326	2.94236	0.00325716	0.718354
100526469	Mir3064	114.099	0.426771	0.142691	2.99087	0.00278186	0.718354
66413	Psmd6	1680.87	-0.204373	0.0697846	-2.92863	0.00340457	0.736581
11601	Angpt2	341.83	-0.552541	0.190326	-2.90314	0.00369444	0.736607
11640	Akap1	1117.15	0.36355	0.124888	2.91102	0.00360255	0.736607
56282	Mrpl12	818.801	-0.334365	0.114464	-2.92114	0.00348754	0.736607
57914	Crlf2	416.194	-0.322899	0.11105	-2.90769	0.00364106	0.736607
68981	Snrpa1	578.598	-0.31255	0.10688	-2.92431	0.00345217	0.736607
107071	Wdr74	502.82	-0.313646	0.107971	-2.90491	0.00367355	0.736607
279028	Adamts13	200.213	-0.651279	0.22334	-2.91609	0.00354447	0.736607
434215	Lrrc32	629.987	-0.519555	0.178665	-2.90798	0.00363769	0.736607
11857	Arhgdib	441.371	-0.524788	0.184122	-2.85021	0.00436898	0.73757
13612	Edil3	740.275	0.309121	0.107951	2.86354	0.00418943	0.73757
13874	Ereg	16.9088	-1.22558	0.429423	-2.85402	0.00431693	0.73757
14802	Gria4	2084.1	0.375802	0.129821	2.89478	0.0037943	0.73757
15446	Hpgd	313.668	0.620907	0.214539	2.89414	0.00380197	0.73757
19181	Psmc2	1965.66	-0.245995	0.0855803	-2.87444	0.00404743	0.73757
19252	Dusp1	1035.34	-0.262688	0.0920492	-2.85378	0.00432028	0.73757
19383	Raly	4086.43	-0.261556	0.09116	-2.8692	0.00411516	0.73757
22371	Vwf	102.517	0.687415	0.237769	2.89111	0.00383888	0.73757
67895	Ppa1	1033.84	-0.250285	0.0870126	-2.87643	0.00402207	0.73757
68545	Ecscr	50.3871	-0.765586	0.268281	-2.85368	0.00432166	0.73757
69487	Ndufaf5	312.684	-0.343724	0.11943	-2.87802	0.00400176	0.73757
70005	Znf41-ps	180.469	0.550273	0.19318	2.8485	0.00439252	0.73757
72657	Selenoh	832.146	-0.333652	0.117048	-2.85055	0.00436437	0.73757
219228	Pcdh17	760.798	0.417181	0.144835	2.88039	0.00397182	0.73757
232431	Gprc5a	48.689	-0.753855	0.26244	-2.87249	0.00407254	0.73757
234889	Gucy1a2	402.879	0.342354	0.119098	2.87456	0.00404592	0.73757
237926	Rsad1	237.914	-0.403966	0.140846	-2.86814	0.00412898	0.73757
330908	Opcml	621.977	0.34478	0.121138	2.84619	0.00442462	0.73757
381310	Stum	344.695	0.626353	0.21899	2.8602	0.00423378	0.73757
11658	Alcam	635.324	0.313148	0.110548	2.83268	0.00461592	0.752311
13869	Erbb4	1484.12	0.372522	0.131653	2.82957	0.00466102	0.752311
73737	1110008P14Rik	389.35	-0.373258	0.131652	-2.83518	0.00458002	0.752311
100217440	Snora61	6.74898	-1.90524	0.672867	-2.83152	0.00463268	0.752311
11676	Aldoc	4536.42	0.408106	0.147396	2.76877	0.0056268	0.755904
12032	Bcan	2177.73	0.467017	0.171868	2.71731	0.00658159	0.755904
12298	Cacnb4	1044.38	0.297707	0.107268	2.77537	0.00551387	0.755904
12306	Anxa2	4386.48	-0.427558	0.152163	-2.80987	0.0049562	0.755904
12757	Clta	4480.13	-0.278256	0.0987651	-2.81736	0.00484209	0.755904
12821	Col17a1	85.3811	0.46571	0.170763	2.72723	0.00638685	0.755904
12839	Col9a1	271.667	0.364895	0.133529	2.73269	0.00628193	0.755904
14178	Fgf7	207.357	-0.613801	0.219192	-2.80029	0.00510561	0.755904
14200	Fhl2	246.632	-0.518244	0.188378	-2.75109	0.00593973	0.755904
14873	Gsto1	729.207	-0.389999	0.139756	-2.79058	0.00526144	0.755904
17441	Mog	144.422	0.504861	0.184868	2.73093	0.0063156	0.755904
18590	Pdgfa	294.978	-0.370993	0.135168	-2.74467	0.00605713	0.755904
18643	Pfn1	5821.65	-0.300972	0.11001	-2.73587	0.00622157	0.755904
18667	Pgr	38.7027	0.696978	0.251945	2.76639	0.00566806	0.755904
18811	Prl2c2	21.4946	-1.26607	0.457893	-2.765	0.0056923	0.755904
19734	Rgs16	248.248	-0.428235	0.153185	-2.79554	0.00518127	0.755904
20042	Rps12	3937.59	-0.434791	0.159314	-2.72916	0.00634968	0.755904
20198	S100a4	707.643	-0.389085	0.140293	-2.77337	0.00554786	0.755904
20249	Scd1	1832.4	0.303699	0.109943	2.76232	0.0057392	0.755904
20302	Ccl3	36.4385	-0.919214	0.33441	-2.74877	0.00598203	0.755904
21375	Tbr1	9.14834	1.41256	0.512968	2.7537	0.00589263	0.755904
53612	Vti1b	1218.28	-0.194608	0.0710898	-2.7375	0.00619087	0.755904
54377	Cacng4	817.39	0.599263	0.215875	2.77597	0.00550367	0.755904
65972	Ifi30	427.754	-0.282613	0.101083	-2.79584	0.00517654	0.755904
66456	2810001G20Rik	174.449	-0.385664	0.13857	-2.78318	0.00538293	0.755904
66916	Ndufb7	956.484	-0.330941	0.119355	-2.77274	0.00555857	0.755904
67126	Atp5e	1414.06	-0.424261	0.154336	-2.74894	0.00597875	0.755904
67498	Kcnv1	3.36516	2.32645	0.856197	2.71719	0.00658388	0.755904
67888	Tmem100	170.884	-0.539932	0.19694	-2.74161	0.00611398	0.755904
67945	Rpl41	8252.89	-0.478128	0.175271	-2.72793	0.0063733	0.755904
68079	Pdcd2l	350.486	-0.337814	0.122607	-2.75525	0.00586468	0.755904
68165	Fdx1l	90.0058	-1.09241	0.392468	-2.78345	0.00537846	0.755904
68184	Denr	1368.3	-0.287892	0.105859	-2.71957	0.00653664	0.755904
68611	Mrpl28	912.303	-0.31668	0.114622	-2.76281	0.00573061	0.755904
70428	Polr3b	550.222	0.251565	0.0919475	2.73596	0.00621984	0.755904
78755	Fam122b	143.866	0.449274	0.164087	2.73803	0.00618086	0.755904
78849	B430010I23Rik	2.57591	-3.16868	1.1663	-2.71688	0.00659007	0.755904
93707	Pcdhgc4	321.674	0.549084	0.199715	2.74934	0.00597162	0.755904
108069	Grm3	65.8762	0.586996	0.214733	2.73361	0.00626451	0.755904
210162	Zkscan2	180.733	0.534094	0.194455	2.74662	0.00602124	0.755904
212391	Lcor	68.6553	0.741471	0.270136	2.74481	0.00605457	0.755904
212862	Chpt1	599.571	0.416292	0.153058	2.71983	0.00653152	0.755904
217733	Tmem63c	195.574	0.415434	0.148735	2.79312	0.00522027	0.755904
230837	Asap3	1068.56	0.620704	0.222145	2.79413	0.00520393	0.755904
236790	Ints6l	974.316	0.32478	0.119681	2.71372	0.00665323	0.755904
237886	Slfn9	120.264	0.686385	0.244537	2.80687	0.00500253	0.755904
239857	Cadm2	1911.64	0.227961	0.0839234	2.71629	0.00660174	0.755904
241134	Nyap2	907.745	0.415485	0.148599	2.79602	0.00517364	0.755904
244867	Arhgap20	620.941	0.392728	0.142991	2.74653	0.00602296	0.755904
263803	Pkn3	58.0634	-0.596481	0.218235	-2.7332	0.00627215	0.755904
320495	Ipcef1	151.493	0.41902	0.151612	2.76377	0.00571374	0.755904
329872	Frem1	223.085	0.503161	0.185302	2.71535	0.0066206	0.755904
380850	Gm5141	47.0319	0.588702	0.211395	2.78485	0.00535532	0.755904
114601	Ehbp1l1	740.985	-0.286459	0.105839	-2.70656	0.00679848	0.768115
12797	Cnn1	357.545	-0.518875	0.192235	-2.69917	0.00695133	0.777011
14348	Fut9	2225.85	0.274788	0.101809	2.69906	0.00695363	0.777011
15361	Hmga1	1827.58	-0.353711	0.131835	-2.68298	0.0072969	0.777974
15364	Hmga2	510.967	-0.652176	0.242948	-2.68442	0.00726553	0.777974
18377	Omg	333.586	0.549251	0.204745	2.68261	0.00730511	0.777974
20646	Snrpn	28.2349	1.02704	0.38274	2.6834	0.00728787	0.777974
64656	Mrps23	710.556	-0.25226	0.0940184	-2.68309	0.00729443	0.777974
70701	Nipal1	45.0917	-0.809048	0.300885	-2.68889	0.00716894	0.777974
72482	Acbd6	897.872	-0.280001	0.104379	-2.68254	0.00730654	0.777974
103012	Firre	1212.28	0.346231	0.128483	2.69476	0.00704394	0.777974
108067	Eif2b3	332.735	-0.306274	0.11393	-2.68826	0.00718258	0.777974
17281	Fyco1	625.318	0.322788	0.120535	2.67797	0.00740703	0.779869
68480	Card19	375.081	-0.33614	0.125538	-2.67761	0.00741498	0.779869
69537	Dnase1l1	126.924	-0.397873	0.148654	-2.67651	0.00743937	0.779869
13110	Cyp2j6	258.208	0.321688	0.120411	2.67157	0.00754972	0.787378
12064	Bdnf	252.499	-0.467426	0.175239	-2.66736	0.00764495	0.792717
18103	Nme2	3318.34	-0.459978	0.172608	-2.66487	0.00770174	0.792717
320088	C030034L19Rik	2.65404	2.84018	1.06606	2.66417	0.00771785	0.792717
14664	Slc6a9	742.305	0.317239	0.119332	2.65847	0.0078497	0.798795
67268	Myl12a	3644.78	-0.338925	0.127902	-2.64988	0.00805197	0.798795
68512	Tomm5	324.511	-0.404584	0.152418	-2.65443	0.0079442	0.798795
94109	Csmd1	409.161	0.614032	0.231112	2.65686	0.0078872	0.798795
195040	Tmem199	355.629	-0.266728	0.100576	-2.65201	0.00800143	0.798795
217057	Ptrh2	385.959	-0.260455	0.0982517	-2.65089	0.00802789	0.798795
234353	Psd3	3236.74	0.318186	0.119846	2.65495	0.00793196	0.798795
11891	Rab27a	102.67	0.462134	0.175742	2.62961	0.00854834	0.801526
18793	Plaur	249.492	-0.597594	0.227218	-2.63005	0.0085373	0.801526
23967	Osr1	311.226	-0.567371	0.216918	-2.6156	0.00890716	0.801526
50784	Plpp2	111.988	-0.450022	0.170074	-2.64604	0.00814407	0.801526
50911	Exosc9	545.801	-0.2499	0.0955127	-2.6164	0.00888618	0.801526
56451	Suclg1	1300.14	-0.21924	0.083817	-2.61569	0.00890465	0.801526
66286	Sec11c	407.097	-0.278441	0.106416	-2.61654	0.00888255	0.801526
66307	Isoc1	480.954	0.30968	0.118394	2.61568	0.00890491	0.801526
67333	Stk35	623.297	0.293479	0.111924	2.62213	0.00873826	0.801526
68047	Mpnd	1260.91	-0.183941	0.0696109	-2.64242	0.00823164	0.801526
68813	Dock5	981.695	0.27185	0.103032	2.63851	0.00832721	0.801526
68948	Fam216a	774.888	-0.213877	0.081217	-2.6334	0.00845358	0.801526
78428	Pym1	482.039	-0.30819	0.116643	-2.64217	0.00823769	0.801526
209707	Lcorl	569.067	0.276124	0.104851	2.6335	0.00845102	0.801526
213262	Fstl5	406.751	0.498192	0.188754	2.63938	0.00830585	0.801526
217558	G2e3	448.262	0.23696	0.0900547	2.63129	0.00850626	0.801526
268860	Abat	2235.59	0.407924	0.155723	2.61956	0.00880444	0.801526
331487	Uprt	43.383	0.823276	0.312342	2.63582	0.00839348	0.801526
380753	Atxn7l1	233.198	0.283173	0.107737	2.62838	0.00857921	0.801526
545651	Gm13278	4.6345	-2.68943	1.02534	-2.62297	0.00871681	0.801526
105246506	LOC105246506	8.03157	-1.57598	0.601117	-2.62175	0.00874785	0.801526
19263	Ptprb	112.14	0.40839	0.156391	2.61133	0.00901899	0.807478
58909	Fam13a	467.732	0.294954	0.113031	2.6095	0.00906737	0.807478
75104	Mmd2	2075.49	0.441954	0.169618	2.60558	0.00917183	0.807478
232440	H2afj	1164.88	-0.340907	0.130775	-2.60683	0.00913857	0.807478
574403	Fam196b	81.4998	0.659201	0.252945	2.60611	0.00915779	0.807478
15200	Hbegf	1086.18	-0.407789	0.156736	-2.60176	0.00927456	0.809514
269109	Dpp10	152.252	0.381228	0.146515	2.60196	0.00926921	0.809514
15936	Ier2	767.144	-0.280453	0.108208	-2.59181	0.00954733	0.813703
16898	Rps2	11739.4	-0.368393	0.142168	-2.59126	0.00956262	0.813703
18049	Ngf	255.13	-0.586607	0.226068	-2.59483	0.00946381	0.813703
66048	Emc6	698.229	-0.241072	0.0929776	-2.59279	0.00951999	0.813703
227058	Dnah7b	97.6228	0.488537	0.188424	2.59275	0.00952119	0.813703
100190996	NA	87.1858	0.65792	0.2539	2.59126	0.00956258	0.813703
66421	2410004B18Rik	498.696	-0.257582	0.0995391	-2.58775	0.00966048	0.813725
102462	Imp3	559.93	-0.288918	0.111663	-2.5874	0.00967029	0.813725
140571	Plxnb3	129.697	0.610227	0.235886	2.58695	0.00968292	0.813725
330171	Kctd10	1498.77	-0.184667	0.0714332	-2.58517	0.00973301	0.814569
22003	Tpm1	8218.62	-0.326207	0.126312	-2.58256	0.00980716	0.815099
69364	1700012P22Rik	3.17003	-3.40338	1.31805	-2.58212	0.00981951	0.815099
14163	Fgd1	829.134	0.225224	0.0874959	2.5741	0.01005	0.816872
22041	Trf	1128.14	0.297989	0.115605	2.57765	0.00994736	0.816872
54217	Rpl36	1947.2	-0.430897	0.167303	-2.57555	0.0100081	0.816872
60364	Donson	528.407	0.210791	0.0817085	2.57979	0.00988607	0.816872
66406	Sac3d1	396.654	-0.311679	0.121548	-2.56425	0.0103399	0.816872
67119	Ccdc159	73.3948	0.516532	0.201341	2.56546	0.010304	0.816872
67973	Mphosph10	374.27	-0.266605	0.103944	-2.56489	0.010321	0.816872
68011	Snrpg	657.953	-0.351518	0.136963	-2.56653	0.0102722	0.816872
71137	Rfx4	837.839	0.538088	0.209576	2.5675	0.0102434	0.816872
71900	Tmem106b	2651.59	0.270106	0.105159	2.56854	0.0102127	0.816872
99045	Mrps26	757.973	-0.308605	0.120077	-2.57006	0.0101682	0.816872
242022	Frem2	1570.01	0.431041	0.167564	2.57241	0.0100995	0.816872
244810	AW551984	172.546	0.599751	0.23396	2.56347	0.010363	0.816872
11684	Alox12	25.8957	-0.801542	0.313881	-2.55365	0.0106599	0.81808
67199	Pfdn1	1056.78	-0.247224	0.0967812	-2.55447	0.0106351	0.81808
67880	Dcxr	213.661	-0.375697	0.147119	-2.55369	0.0106589	0.81808
108682	Gpt2	1144.62	0.330452	0.129052	2.56061	0.0104487	0.81808
230126	Shb	226.871	-0.353772	0.1383	-2.55801	0.0105274	0.81808
230903	Fbxo44	552.147	0.273603	0.107014	2.55669	0.0105672	0.81808
231507	Plac8	7.4046	-1.80145	0.703929	-2.55913	0.0104934	0.81808
21346	Tagln2	2009.41	-0.330707	0.129633	-2.55111	0.0107382	0.820988
11305	Abca2	6027.11	0.218937	0.107408	2.03836	0.0415138	0.825162
11306	Abcb7	649.552	0.211653	0.115291	1.83581	0.0663851	0.825162
11307	Abcg1	391.888	0.285791	0.156655	1.82434	0.0681006	0.825162
11428	Aco1	1321.15	0.150815	0.0854597	1.76475	0.0776059	0.825162
11431	Acp1	834.204	-0.149837	0.0837141	-1.78986	0.0734761	0.825162
11438	Chrna4	211.372	0.450477	0.247409	1.82078	0.0686398	0.825162
11461	Actb	37395.7	-0.135364	0.0722802	-1.87276	0.0611013	0.825162
11465	Actg1	24506.8	-0.141973	0.0629244	-2.25625	0.0240551	0.825162
11475	Acta2	11827.9	-0.343217	0.166534	-2.06094	0.0393085	0.825162
11479	Acvr1b	1040.9	0.245559	0.146752	1.67329	0.0942706	0.825162
11482	Acvrl1	183.81	-0.543607	0.222325	-2.4451	0.0144811	0.825162
11488	Adam11	3814.34	0.217	0.100546	2.1582	0.0309119	0.825162
11496	Adam22	3085	0.227558	0.10062	2.26156	0.0237247	0.825162
11513	Adcy7	258.122	0.300507	0.120293	2.49812	0.0124852	0.825162
11514	Adcy8	445.913	0.351966	0.205196	1.71527	0.0862963	0.825162
11517	Adcyap1r1	4440.46	0.307711	0.167023	1.84232	0.0654279	0.825162
11520	Plin2	2186.01	-0.230868	0.109538	-2.10766	0.0350608	0.825162
11532	Adh5	1772.42	-0.148555	0.0788576	-1.88383	0.0595877	0.825162
11539	Adora1	2451.13	0.298236	0.137579	2.16775	0.0301781	0.825162
11544	Adprh	1916.59	-0.167716	0.0906316	-1.85053	0.0642373	0.825162
11556	Adrb3	4.02538	-1.88793	0.811718	-2.32584	0.020027	0.825162
11593	Aga	236.4	-0.230861	0.13246	-1.74287	0.0813564	0.825162
11595	Acan	65.6276	0.677815	0.344531	1.96736	0.0491421	0.825162
11600	Angpt1	1003.51	0.340212	0.167208	2.03466	0.0418848	0.825162
11604	Agrp	61.8228	-0.411101	0.248963	-1.65125	0.0986873	0.825162
11606	Agt	844.514	0.342806	0.205199	1.6706	0.094801	0.825162
11622	Ahr	238.22	0.293618	0.145546	2.01736	0.0436585	0.825162
11624	Ahrr	19.4292	0.721432	0.355362	2.03014	0.0423428	0.825162
11632	Aip	993.922	-0.188486	0.115074	-1.63796	0.101429	0.825162
11651	Akt1	4164.12	-0.125591	0.060813	-2.06521	0.0389034	0.825162
11655	Alas1	1136.61	-0.210049	0.102852	-2.04223	0.0411283	0.825162
11668	Aldh1a1	569.35	0.462155	0.252638	1.82932	0.0673517	0.825162
11674	Aldoa	13089.4	-0.280836	0.123205	-2.27942	0.022642	0.825162
11677	Akr1b3	506.873	-0.281194	0.121089	-2.32222	0.0202212	0.825162
11682	Alk	111.447	0.369989	0.226611	1.6327	0.102532	0.825162
11690	Alox5ap	118.253	-0.44363	0.259807	-1.70754	0.0877224	0.825162
11692	Gfer	384.586	-0.29801	0.124275	-2.39798	0.0164856	0.825162
11694	Alx3	25.1086	-0.569816	0.346372	-1.6451	0.0999493	0.825162
11717	Ampd3	434.951	0.380157	0.18557	2.04859	0.0405025	0.825162
11731	Ang2	3.95184	-2.3397	1.16543	-2.00758	0.0446876	0.825162
11732	Ank	3878.98	0.281583	0.132544	2.12445	0.0336324	0.825162
11733	Ank1	417.161	0.209452	0.11317	1.85078	0.0642009	0.825162
11739	Slc25a4	10529.3	-0.209274	0.0952394	-2.19734	0.0279959	0.825162
11789	Apc	6110.07	0.240152	0.141944	1.69188	0.0906695	0.825162
11798	Xiap	1800.64	0.254114	0.132609	1.91627	0.0553302	0.825162
11799	Birc5	275.49	-0.304589	0.130277	-2.33801	0.0193865	0.825162
11821	Aprt	863.21	-0.302825	0.151624	-1.99721	0.0458026	0.825162
11829	Aqp4	28909	0.58668	0.347753	1.68706	0.0915922	0.825162
11837	Rplp0	14194.4	-0.235668	0.14201	-1.65951	0.0970122	0.825162
11844	Arf5	2931.86	-0.168156	0.101566	-1.65563	0.0977963	0.825162
11853	Rhoc	1996.43	-0.224845	0.127135	-1.76856	0.0769679	0.825162
11861	Arl4a	782.868	0.157636	0.0909515	1.73319	0.0830616	0.825162
11881	Arsb	876.588	0.247653	0.142351	1.73973	0.081906	0.825162
11899	Astn1	1915.97	0.318929	0.145884	2.18618	0.0288022	0.825162
11910	Atf3	175.208	-0.298535	0.165179	-1.80734	0.0707088	0.825162
11911	Atf4	3131.21	-0.235938	0.119589	-1.9729	0.0485064	0.825162
11920	Atm	537.58	0.261317	0.140504	1.85986	0.0629053	0.825162
11927	Atox1	581.714	-0.236966	0.121728	-1.94668	0.0515727	0.825162
11932	Atp1b2	16669	0.305361	0.15155	2.01491	0.043914	0.825162
11933	Atp1b3	2880.62	-0.093113	0.0581105	-1.60234	0.10908	0.825162
11946	Atp5a1	14493.4	-0.117479	0.0684376	-1.71658	0.0860564	0.825162
11947	Atp5b	19646.7	-0.161779	0.0935918	-1.72856	0.083888	0.825162
11949	Atp5c1	3100.88	-0.193219	0.115826	-1.66819	0.0952789	0.825162
11950	Atp5f1	3700.08	-0.169187	0.101953	-1.65947	0.0970216	0.825162
11958	Atp5k	980.977	-0.298904	0.154307	-1.93707	0.0527368	0.825162
11974	Atp6v0e	841.626	-0.178882	0.0991645	-1.80389	0.0712488	0.825162
11982	Atp10a	159.412	0.297171	0.184123	1.61398	0.106531	0.825162
11992	Auh	670.236	-0.148773	0.0908872	-1.6369	0.101651	0.825162
11997	Akr1b7	0.902982	-3.12183	1.81938	-1.71587	0.0861855	0.825162
12013	Bach1	887.601	0.273235	0.115616	2.36329	0.0181135	0.825162
12017	Bag1	2082.67	-0.196072	0.0933575	-2.10023	0.0357088	0.825162
12018	Bak1	964.379	-0.184815	0.0850002	-2.17429	0.0296835	0.825162
12028	Bax	2360.38	-0.243323	0.107951	-2.25402	0.0241946	0.825162
12034	Phb2	2581.83	-0.181936	0.104405	-1.74259	0.0814049	0.825162
12045	Bcl2a1b	128.309	-0.4008	0.223416	-1.79397	0.0728187	0.825162
12070	Bex3	3387.64	-0.220593	0.122719	-1.79754	0.0722503	0.825162
12075	Bfsp1	11.7199	-0.851794	0.472918	-1.80114	0.0716801	0.825162
12121	Bicd1	792.015	0.200242	0.100819	1.98615	0.0470172	0.825162
12151	Bmi1	1137.68	0.158365	0.0956351	1.65593	0.097736	0.825162
12153	Bmp1	8678.57	0.187512	0.10372	1.80786	0.0706278	0.825162
12162	Bmp7	282.756	-0.243798	0.144251	-1.69009	0.0910105	0.825162
12166	Bmpr1a	3359.02	0.409352	0.186007	2.20073	0.0277551	0.825162
12167	Bmpr1b	232.109	0.465306	0.185228	2.51206	0.0120027	0.825162
12168	Bmpr2	2765.27	0.210369	0.104814	2.00706	0.044743	0.825162
12181	Bop1	879.127	-0.137154	0.0805148	-1.70346	0.0884826	0.825162
12189	Brca1	229.792	0.287468	0.17611	1.63232	0.102612	0.825162
12192	Zfp36l1	1911.43	0.342314	0.186368	1.83677	0.0662446	0.825162
12215	Bsg	6932.15	-0.199634	0.118726	-1.68147	0.0926724	0.825162
12224	Klf5	47.5718	-0.573697	0.233909	-2.45265	0.0141809	0.825162
12228	Btg3	329.68	-0.23169	0.125794	-1.84183	0.0655004	0.825162
12257	Tspo	416.661	-0.38839	0.193515	-2.00702	0.0447474	0.825162
12261	C1qbp	1269.71	-0.2095	0.112657	-1.85963	0.0629382	0.825162
12268	C4b	778.64	0.565333	0.265052	2.13292	0.0329316	0.825162
12286	Cacna1a	6181.32	0.187881	0.0944976	1.98821	0.0467885	0.825162
12290	Cacna1e	2813.01	0.562507	0.226125	2.48759	0.0128612	0.825162
12294	Cacna2d3	1735.25	0.214291	0.109904	1.94979	0.0512009	0.825162
12332	Capg	1333.2	-0.263458	0.13691	-1.92431	0.0543151	0.825162
12345	Capzb	5528.37	-0.121295	0.0737584	-1.64449	0.100074	0.825162
12349	Car2	306.163	0.248787	0.152073	1.63597	0.101845	0.825162
12364	Casp12	428.596	0.349609	0.158904	2.20013	0.0277977	0.825162
12393	Runx2	195.308	-0.226068	0.137421	-1.64508	0.0999531	0.825162
12411	Cbs	157.049	0.42388	0.182203	2.32642	0.0199961	0.825162
12421	Rb1cc1	1477.92	0.159794	0.0943447	1.69372	0.0903183	0.825162
12443	Ccnd1	1164.57	-0.273236	0.167774	-1.62859	0.103399	0.825162
12460	Ccs	536.379	-0.253211	0.150858	-1.67846	0.0932565	0.825162
12461	Cct2	5130.02	-0.186433	0.07788	-2.39385	0.0166723	0.825162
12462	Cct3	4047.02	-0.149309	0.0822389	-1.81555	0.0694398	0.825162
12464	Cct4	2663.81	-0.214579	0.0912388	-2.35184	0.0186809	0.825162
12465	Cct5	3682.33	-0.190233	0.0891028	-2.13499	0.0327622	0.825162
12466	Cct6a	4330.61	-0.142423	0.0724992	-1.96447	0.0494752	0.825162
12468	Cct7	4133.56	-0.213058	0.0904838	-2.35465	0.0185401	0.825162
12469	Cct8	4300.07	-0.139186	0.0825436	-1.68621	0.0917547	0.825162
12475	Cd14	155.802	-0.492818	0.272934	-1.80563	0.0709765	0.825162
12499	Entpd5	1059.62	0.208866	0.118418	1.7638	0.0777662	0.825162
12509	Cd59a	74.3328	-0.499886	0.224251	-2.22914	0.0258045	0.825162
12511	Cd6	1.30071	-2.22912	1.34831	-1.65327	0.0982765	0.825162
12518	Cd79a	3.45222	-1.49046	0.8399	-1.77457	0.0759691	0.825162
12539	Cdc37	2786.72	-0.248923	0.112487	-2.21291	0.0269037	0.825162
12552	Cdh11	3962.11	0.294172	0.138534	2.12346	0.0337157	0.825162
12560	Cdh3	57.8442	0.47383	0.268791	1.76282	0.0779313	0.825162
12571	Cdk6	419.206	-0.195429	0.118159	-1.65396	0.0981366	0.825162
12575	Cdkn1a	5413.21	-0.280247	0.152332	-1.83971	0.0658107	0.825162
12577	Cdkn1c	175.988	-0.449749	0.208445	-2.15764	0.0309561	0.825162
12585	Cdr2	367.055	-0.213813	0.118514	-1.80412	0.0712129	0.825162
12587	Mia	361.081	-0.27359	0.162366	-1.68502	0.0919845	0.825162
12615	Cenpa	325.291	-0.326153	0.13597	-2.39872	0.0164524	0.825162
12631	Cfl1	15989.1	-0.108021	0.0570939	-1.89198	0.0584931	0.825162
12649	Chek1	120.938	0.234844	0.139306	1.68582	0.0918303	0.825162
12654	Chil1	27.2544	0.489952	0.299895	1.63375	0.102312	0.825162
12661	Chl1	2970.79	0.384099	0.152063	2.52591	0.0115398	0.825162
12662	Chm	769.682	0.192903	0.117548	1.64105	0.100787	0.825162
12667	Chrd	502.155	0.180268	0.106329	1.69537	0.0900051	0.825162
12725	Clcn3	3314.48	0.203554	0.126201	1.61294	0.106758	0.825162
12737	Cldn1	20.7626	-0.581558	0.337395	-1.72367	0.0847671	0.825162
12738	Cldn2	48.0411	-0.438455	0.257912	-1.70002	0.0891272	0.825162
12747	Clk1	2226.04	0.167605	0.079412	2.11058	0.0348088	0.825162
12751	Tpp1	1573.3	0.173478	0.0997212	1.73963	0.081924	0.825162
12753	Clock	1195.21	0.17902	0.0908067	1.97145	0.0486729	0.825162
12765	Cxcr2	49.138	-0.718352	0.394983	-1.81869	0.0689584	0.825162
12768	Ccr1	15.8073	-0.814958	0.469941	-1.73417	0.0828876	0.825162
12785	Cnbp	4911.1	-0.170017	0.0822961	-2.06592	0.0388357	0.825162
12798	Cnn2	3196.9	-0.329095	0.157902	-2.08418	0.037144	0.825162
12799	Cnp	2057.44	0.204567	0.110105	1.85792	0.0631808	0.825162
12812	Coil	318.037	-0.198815	0.115908	-1.71528	0.0862943	0.825162
12815	Col11a2	591.888	0.346123	0.208575	1.65946	0.0970222	0.825162
12818	Col14a1	27.0349	0.59855	0.369928	1.61802	0.105659	0.825162
12819	Col15a1	182.492	0.48006	0.259282	1.8515	0.0640978	0.825162
12835	Col6a3	6932.48	0.562251	0.220937	2.54485	0.0109326	0.825162
12841	Col9a3	1430.32	0.327971	0.190486	1.72176	0.0851132	0.825162
12850	Coq7	482.778	-0.200983	0.116948	-1.71857	0.085693	0.825162
12854	Cort	16.9998	-1.36876	0.625037	-2.18989	0.0285324	0.825162
12856	Cox17	276.101	-0.315501	0.13129	-2.40308	0.0162576	0.825162
12858	Cox5a	2098.48	-0.255394	0.126335	-2.02157	0.0432209	0.825162
12904	Crabp2	15.225	-0.991694	0.483305	-2.0519	0.0401793	0.825162
12909	Crcp	385.299	-0.202021	0.0959277	-2.10597	0.0352067	0.825162
12912	Creb1	1545.2	0.159266	0.0964594	1.65112	0.0987142	0.825162
12913	Creb3	1107.95	-0.201487	0.0894272	-2.25308	0.0242539	0.825162
12925	Crip1	225.53	-0.664647	0.262478	-2.5322	0.0113349	0.825162
12931	Crlf1	1385.43	-0.400043	0.177996	-2.24748	0.0246091	0.825162
12934	Dpysl2	2007.08	-0.145569	0.0778826	-1.86908	0.0616114	0.825162
12936	Pcdha4	31.4449	-0.676932	0.377771	-1.79191	0.073147	0.825162
12988	Csk	1521.12	-0.13329	0.0738572	-1.8047	0.0711218	0.825162
13008	Csrp2	707.146	-0.371949	0.22069	-1.68539	0.0919138	0.825162
13034	Ctse	2235.29	-0.672502	0.392077	-1.71523	0.0863031	0.825162
13057	Cyba	636.467	-0.361298	0.176265	-2.04974	0.0403896	0.825162
13063	Cycs	1494.19	-0.244034	0.128699	-1.89617	0.057938	0.825162
13078	Cyp1b1	5336.03	0.381152	0.216023	1.76441	0.0776635	0.825162
13144	Dapk3	1039.08	-0.225543	0.120952	-1.86473	0.0622191	0.825162
13169	Dbnl	1450.28	-0.135116	0.0667467	-2.02431	0.042938	0.825162
13175	Dclk1	7535.69	0.241356	0.108821	2.21792	0.0265603	0.825162
13193	Dcx	4603.45	0.227365	0.0992829	2.29007	0.0220172	0.825162
13345	Twist2	41.1167	-0.566882	0.33812	-1.67657	0.093627	0.825162
13411	Dnah11	59.393	0.390887	0.239915	1.62927	0.103255	0.825162
13434	Trdmt1	107.756	0.253368	0.148163	1.71007	0.0872538	0.825162
13476	Reep5	4127.68	-0.135966	0.083495	-1.62843	0.103433	0.825162
13478	Dpagt1	388.677	-0.18137	0.0900384	-2.01436	0.0439715	0.825162
13494	Drg1	1158.88	-0.112824	0.064255	-1.75588	0.0791087	0.825162
13497	Drp2	562.104	0.36658	0.202665	1.80879	0.0704829	0.825162
13521	Slc26a2	173.726	0.470223	0.25263	1.86131	0.0627004	0.825162
13537	Dusp2	56.8869	-0.447899	0.278888	-1.60601	0.108271	0.825162
13542	Dvl1	3100.42	0.169678	0.090687	1.87102	0.0613417	0.825162
13549	Dyrk1b	461.136	0.255088	0.147981	1.72379	0.0847453	0.825162
13555	E2f1	559.423	-0.156146	0.0906381	-1.72274	0.0849353	0.825162
13601	Ecm1	849.696	-0.25728	0.15284	-1.68333	0.0923115	0.825162
13602	Sparcl1	13909.7	0.382672	0.195254	1.95987	0.0500113	0.825162
13609	S1pr1	550.86	0.333885	0.175904	1.89811	0.0576816	0.825162
13618	Ednrb	4092.91	0.459177	0.209457	2.19223	0.0283631	0.825162
13619	Phc1	1498.78	0.14804	0.0876255	1.68946	0.0911315	0.825162
13626	Eed	657.592	-0.169315	0.0734501	-2.30518	0.0211566	0.825162
13627	Eef1a1	61018.1	-0.161251	0.0989885	-1.62898	0.103317	0.825162
13681	Eif4a1	5931.78	-0.183819	0.0838405	-2.19248	0.0283447	0.825162
13685	Eif4ebp1	737.482	-0.335139	0.194953	-1.71908	0.0856001	0.825162
13688	Eif4ebp2	535.35	0.325681	0.200338	1.62566	0.104022	0.825162
13722	Aimp1	887.585	-0.280728	0.135148	-2.07718	0.0377846	0.825162
13726	Emd	1132.29	-0.182782	0.102938	-1.77565	0.075791	0.825162
13730	Emp1	1813.86	-0.262465	0.130808	-2.00648	0.0448046	0.825162
13732	Emp3	561.57	-0.393088	0.183855	-2.13803	0.0325139	0.825162
13804	Endog	159.531	-0.310304	0.160232	-1.93659	0.0527956	0.825162
13806	Eno1	7439.59	-0.139029	0.0759131	-1.83142	0.0670379	0.825162
13813	Eomes	237.107	-0.363567	0.184264	-1.97308	0.0484869	0.825162
13823	Epb41l3	2768.76	0.14349	0.0864044	1.66068	0.0967783	0.825162
13830	Stom	1552.25	0.226368	0.131465	1.72189	0.0850897	0.825162
13858	Eps15	2379.5	0.228303	0.125566	1.81819	0.0690349	0.825162
13885	Esd	2544.96	-0.235066	0.11987	-1.96101	0.0498777	0.825162
14004	Chchd2	2355.99	-0.230806	0.107273	-2.15156	0.0314317	0.825162
14009	Etv1	503.559	0.297406	0.134084	2.21807	0.0265504	0.825162
14063	F2rl1	63.7994	-0.482211	0.262951	-1.83385	0.0666765	0.825162
14087	Fanca	145.149	0.305952	0.154474	1.98061	0.0476356	0.825162
14109	Fau	3863.87	-0.371294	0.170664	-2.17559	0.0295863	0.825162
14118	Fbn1	7749.16	0.261687	0.145786	1.79501	0.0726529	0.825162
14127	Fcer1g	270.042	-0.30514	0.146906	-2.07712	0.0377908	0.825162
14133	Fcna	32.9206	-0.767864	0.364428	-2.10704	0.0351144	0.825162
14160	Lgr5	743.209	0.262235	0.107393	2.44182	0.0146134	0.825162
14169	Fgf14	521.802	0.198088	0.112977	1.75335	0.0795428	0.825162
14172	Fgf18	23.6802	-0.584527	0.305593	-1.91276	0.0557784	0.825162
14186	Fgfr4	45.763	0.429936	0.233084	1.84455	0.0651024	0.825162
14194	Fh1	1323.5	-0.159293	0.0800766	-1.98925	0.0466732	0.825162
14201	Fhl3	278.326	-0.326817	0.144125	-2.2676	0.0233539	0.825162
14205	Vegfd	31.5066	-0.737587	0.359908	-2.04937	0.0404256	0.825162
14211	Smc2	732.709	0.201178	0.109724	1.8335	0.0667285	0.825162
14221	Fjx1	2141.58	0.218427	0.13559	1.61093	0.107194	0.825162
14227	Fkbp2	569.884	-0.27164	0.134553	-2.01883	0.0435048	0.825162
14234	Foxc2	117.584	-0.431725	0.221988	-1.94481	0.0517978	0.825162
14266	Aff2	233.392	0.478608	0.225707	2.12048	0.0339654	0.825162
14268	Fn1	66166.5	0.221728	0.137001	1.61843	0.105569	0.825162
14313	Fst	100.743	-0.456937	0.18175	-2.5141	0.0119338	0.825162
14325	Ftl1	21009.4	-0.234805	0.116445	-2.01645	0.0437527	0.825162
14349	Fv1	69.2793	0.313816	0.190306	1.64901	0.0991458	0.825162
14365	Fzd3	3948.11	0.338282	0.202191	1.67308	0.0943114	0.825162
14387	Gaa	1732.57	0.176475	0.0901862	1.95678	0.050373	0.825162
14390	Gabpa	1135.36	0.241374	0.10899	2.21463	0.0267853	0.825162
14394	Gabra1	397.314	0.35713	0.169661	2.10497	0.0352944	0.825162
14397	Gabra4	541.537	0.291668	0.137341	2.12368	0.0336971	0.825162
14400	Gabrb1	253.669	0.357562	0.190021	1.8817	0.0598773	0.825162
14405	Gabrg1	142.699	0.48844	0.250993	1.94603	0.051651	0.825162
14426	Galnt4	429.506	0.326388	0.141639	2.30437	0.021202	0.825162
14427	Galr1	119.245	-0.331957	0.169088	-1.96323	0.0496199	0.825162
14433	Gapdh	11177.5	-0.244075	0.100194	-2.43602	0.0148499	0.825162
14455	Gas5	1883.54	-0.252793	0.142158	-1.77826	0.075361	0.825162
14470	Rabac1	2914.37	-0.236715	0.133285	-1.77601	0.0757312	0.825162
14531	Gcm1	65.3162	-1.06334	0.446103	-2.38362	0.0171434	0.825162
14560	Gdf10	1045.09	0.4397	0.185565	2.36953	0.0178109	0.825162
14570	Arhgdig	94.8675	-0.340587	0.186697	-1.82428	0.0681104	0.825162
14571	Gpd2	1054.42	0.175368	0.090351	1.94096	0.0522633	0.825162
14580	Gfap	58324.6	0.420294	0.224044	1.87595	0.0606624	0.825162
14586	Gfra2	209.263	0.325053	0.14304	2.27246	0.0230587	0.825162
14621	Gjb4	14.4857	-0.858564	0.420998	-2.03936	0.0414145	0.825162
14623	Gjb6	66.4111	1.29459	0.705478	1.83506	0.0664971	0.825162
14633	Gli2	213.168	0.267102	0.165093	1.61789	0.105686	0.825162
14635	Galk1	800.666	-0.266613	0.128558	-2.07386	0.0380919	0.825162
14670	Gnl1	1893.64	-0.131363	0.081424	-1.61332	0.106675	0.825162
14683	Gnas	29998.6	-0.0929254	0.0561331	-1.65545	0.0978338	0.825162
14694	Rack1	8478.52	-0.256118	0.149291	-1.71556	0.0862424	0.825162
14700	Gng10	743.93	-0.203053	0.102888	-1.97354	0.0484341	0.825162
14724	Gp1bb	338.325	-0.253171	0.145518	-1.73979	0.0818953	0.825162
14744	Gpr65	13.7166	0.746913	0.448837	1.66411	0.0960911	0.825162
14747	Cmklr1	135.09	0.282968	0.146438	1.93234	0.0533179	0.825162
14758	Gpm6b	16096.4	0.280955	0.155828	1.80298	0.071392	0.825162
14763	Gpr37	120.769	0.394084	0.205205	1.92044	0.0548021	0.825162
14766	Adgrg1	1659.06	0.308187	0.169498	1.81823	0.0690285	0.825162
14775	Gpx1	1636.91	-0.369286	0.15272	-2.41806	0.0156033	0.825162
14786	Grb7	17.5904	-0.959831	0.377548	-2.54228	0.0110133	0.825162
14790	Grcc10	931.57	-0.24004	0.138792	-1.72949	0.0837206	0.825162
14794	Spsb2	195.772	-0.262236	0.160872	-1.63009	0.103082	0.825162
14797	Aes	5806.81	-0.167492	0.104583	-1.60153	0.10926	0.825162
14804	Grid2	528.076	0.566277	0.264192	2.14343	0.0320784	0.825162
14811	Grin2a	54.1285	0.496058	0.247314	2.00578	0.0448798	0.825162
14815	Nr3c1	1456.05	0.209816	0.128909	1.62763	0.103604	0.825162
14913	Guca1a	8.32046	-0.965206	0.547878	-1.76172	0.0781174	0.825162
14923	Guk1	559.869	-0.170269	0.106042	-1.60567	0.108345	0.825162
14924	Magi1	1732.27	0.195537	0.104451	1.87204	0.0612005	0.825162
14958	H1f0	4004.12	-0.131261	0.0584924	-2.24408	0.0248275	0.825162
14964	H2-D1	1305.62	-0.1994	0.111236	-1.79258	0.0730397	0.825162
14969	H2-Eb1	10.5232	-0.775921	0.438858	-1.76804	0.0770534	0.825162
14976	Pfdn6	803.987	-0.231741	0.134323	-1.72526	0.0844814	0.825162
14977	Slc39a7	3292.28	-0.135446	0.069162	-1.95839	0.0501841	0.825162
14999	H2-DMb1	18.2236	-0.667896	0.414335	-1.61197	0.106968	0.825162
15185	Hdac6	981.853	0.18677	0.0802568	2.32715	0.019957	0.825162
15199	Hebp1	177.407	-0.308209	0.131781	-2.33881	0.0193455	0.825162
15205	Hes1	416.489	-0.300246	0.175015	-1.71554	0.0862456	0.825162
15208	Hes5	141.786	0.263025	0.147105	1.78801	0.0737752	0.825162
15213	Hey1	1835.25	0.156316	0.0863649	1.80994	0.0703049	0.825162
15251	Hif1a	3581.41	0.20895	0.0883072	2.36617	0.0179732	0.825162
15254	Hint1	2531.44	-0.312282	0.132642	-2.35431	0.018557	0.825162
15258	Hipk2	319.207	0.2972	0.174631	1.70188	0.0887781	0.825162
15284	Hlx	32.0668	-0.607205	0.314203	-1.93252	0.0532952	0.825162
15312	Hmgn1	2937.83	-0.19122	0.103967	-1.83925	0.0658792	0.825162
15374	Hn1	2543.2	-0.175771	0.107942	-1.62839	0.103443	0.825162
15384	Hnrnpab	6351.95	-0.11912	0.066087	-1.80247	0.0714712	0.825162
15442	Hpse	83.4292	-0.420895	0.262102	-1.60585	0.108308	0.825162
15452	Hprt	879.277	-0.273408	0.146015	-1.87247	0.0611422	0.825162
15461	Hras	1171.06	-0.300032	0.125101	-2.39831	0.0164709	0.825162
15469	Prmt1	2746.99	-0.222335	0.105031	-2.11685	0.0342724	0.825162
15519	Hsp90aa1	12756	-0.209791	0.129021	-1.62602	0.103946	0.825162
15528	Hspe1	989.962	-0.30256	0.134804	-2.24445	0.0248036	0.825162
15574	Hus1	374.441	0.296751	0.148556	1.99757	0.0457628	0.825162
15939	Ier5	1219.88	-0.244462	0.097762	-2.50058	0.012399	0.825162
15950	Ifi203	760.818	0.261794	0.157902	1.65795	0.097328	0.825162
15959	Ifit3	53.5052	-0.918099	0.367572	-2.49774	0.0124987	0.825162
16006	Igfbp1	10.1086	-1.26996	0.531237	-2.39057	0.0168224	0.825162
16011	Igfbp5	10067.1	0.306579	0.173194	1.77014	0.076703	0.825162
16012	Igfbp6	232.976	-0.457492	0.270591	-1.69071	0.0908917	0.825162
16164	Il13ra1	236.865	0.278771	0.172224	1.61865	0.105522	0.825162
16177	Il1r1	816.534	0.330578	0.177172	1.86586	0.0620605	0.825162
16206	Lrig1	2745.34	0.309594	0.163631	1.89202	0.0584882	0.825162
16323	Inhba	143.361	-0.483414	0.219813	-2.19921	0.0278629	0.825162
16348	Invs	359.057	0.188528	0.109459	1.72236	0.0850039	0.825162
16369	Irs3	2.74329	1.77665	0.984001	1.80554	0.07099	0.825162
16402	Itga5	3342.32	-0.191984	0.113894	-1.68564	0.0918654	0.825162
16413	Itgb1bp1	492.303	-0.196836	0.0991442	-1.98535	0.0471051	0.825162
16418	Eif6	1544.83	-0.2746	0.110816	-2.47799	0.0132126	0.825162
16439	Itpr2	650.394	0.337673	0.157625	2.14226	0.0321728	0.825162
16443	Itsn1	6115.3	0.168939	0.0906468	1.86371	0.0623627	0.825162
16478	Jund	7085.08	-0.187186	0.0910983	-2.05477	0.0399011	0.825162
16491	Kcna3	22.5342	0.635153	0.391888	1.62075	0.105071	0.825162
16510	Kcnh1	307.398	0.328284	0.158723	2.06828	0.0386138	0.825162
16513	Kcnj10	4149.28	0.433657	0.197049	2.20075	0.0277534	0.825162
16522	Kcnj6	523.448	0.303704	0.183324	1.65666	0.0975891	0.825162
16551	Kif11	465.642	0.265714	0.131193	2.02536	0.0428301	0.825162
16560	Kif1a	12135.5	0.279621	0.134944	2.07214	0.0382528	0.825162
16561	Kif1b	12610.9	0.238631	0.138238	1.72623	0.0843063	0.825162
16564	Kif21a	1754.61	0.207565	0.127342	1.62998	0.103106	0.825162
16581	Kifc2	2343.34	0.227208	0.108042	2.10296	0.0354694	0.825162
16599	Klf3	759.894	0.362103	0.199229	1.81752	0.069137	0.825162
16651	Sspn	403.154	0.295078	0.123652	2.38636	0.0170162	0.825162
16656	Hivep3	1031.83	0.287739	0.119729	2.40325	0.0162503	0.825162
16706	Ksr1	331.954	0.494614	0.233013	2.12269	0.0337798	0.825162
16765	Stmn1	5022.52	-0.186995	0.113346	-1.64977	0.0989902	0.825162
16774	Lama3	20.5822	0.60382	0.332173	1.81779	0.0690968	0.825162
16785	Rpsa	8725.5	-0.330365	0.165308	-1.99849	0.045664	0.825162
16803	Lbp	178.318	-0.414222	0.208545	-1.98625	0.0470055	0.825162
16852	Lgals1	6631.34	-0.463874	0.207299	-2.23771	0.0252403	0.825162
16859	Lgals9	336.97	-0.490635	0.19582	-2.50554	0.0122263	0.825162
16897	Llgl1	2215.79	0.24293	0.132246	1.83696	0.0662153	0.825162
16905	Lmna	3421.01	-0.24038	0.114895	-2.09216	0.0364241	0.825162
16911	Lmo4	1267.11	-0.241037	0.129082	-1.86732	0.0618575	0.825162
16918	Mycl	516.322	0.209173	0.128786	1.6242	0.104334	0.825162
16939	Lor	148.215	-0.421757	0.218733	-1.92819	0.0538321	0.825162
16975	Lrp8	2707.16	0.206316	0.0987645	2.08897	0.0367109	0.825162
16979	Lrrn1	2587.35	0.210549	0.11123	1.89292	0.0583688	0.825162
17082	Il1rl1	7.3633	-1.18654	0.647618	-1.83216	0.0669282	0.825162
17083	Tmed1	446.19	-0.262501	0.127707	-2.0555	0.0398308	0.825162
17105	Lyz2	7342.49	-0.291473	0.181287	-1.6078	0.107879	0.825162
17133	Maff	430.063	-0.421586	0.191924	-2.19663	0.0280471	0.825162
17149	Magoh	553.992	-0.282884	0.15849	-1.78487	0.0742821	0.825162
17167	Marco	26.314	-0.798915	0.48494	-1.64745	0.0994654	0.825162
17192	Mbd3	2320.23	-0.145689	0.0750421	-1.94143	0.0522063	0.825162
17207	Mcf2l	1775.37	0.246777	0.101654	2.42761	0.0151987	0.825162
17217	Mcm4	853.231	0.187607	0.107106	1.7516	0.0798435	0.825162
17248	Mdm4	1739.82	0.150653	0.085173	1.76879	0.0769283	0.825162
17299	Mettl1	154.457	-0.317264	0.169374	-1.87315	0.061047	0.825162
17305	Mfng	12.4948	-1.13942	0.534339	-2.13239	0.0329752	0.825162
17313	Mgp	1464.77	-0.478279	0.228739	-2.09094	0.0365335	0.825162
17319	Mif	1910.94	-0.291965	0.121914	-2.39485	0.0166272	0.825162
17345	Mki67	1397.17	0.239597	0.140811	1.70156	0.0888386	0.825162
17388	Mmp15	798.836	0.273271	0.152605	1.7907	0.0733409	0.825162
17389	Mmp16	364.991	0.278027	0.123819	2.24543	0.0247405	0.825162
17420	Mnat1	529.788	-0.279687	0.122986	-2.27413	0.0229579	0.825162
17425	Foxk1	1334.59	0.20894	0.105099	1.98804	0.0468072	0.825162
17449	Mdh1	3923.03	-0.198673	0.123619	-1.60714	0.108023	0.825162
17463	Psmd7	2235.59	-0.188684	0.100647	-1.87471	0.0608322	0.825162
17474	Clec4d	361.588	-0.291546	0.169249	-1.72258	0.0849641	0.825162
17532	Mras	1661.92	0.158863	0.0973813	1.63135	0.102816	0.825162
17684	Cited2	2839.75	-0.163611	0.101822	-1.60683	0.108091	0.825162
17713	Grpel1	760.196	-0.173371	0.091712	-1.89038	0.0587065	0.825162
17754	Map1a	4670.22	0.190875	0.118713	1.60788	0.107862	0.825162
17756	Map2	8179.62	0.29114	0.127817	2.27778	0.0227394	0.825162
17761	Map7	247.677	0.299752	0.154566	1.93931	0.0524635	0.825162
17763	Mtcp1	39.862	0.460224	0.243541	1.88972	0.0587953	0.825162
17827	Mtx1	625.314	-0.169997	0.103595	-1.64097	0.100804	0.825162
17850	Mut	448.817	0.280808	0.121928	2.30307	0.0212747	0.825162
17857	Mx1	13.1276	-0.871323	0.511634	-1.70302	0.0885647	0.825162
17873	Gadd45b	500.98	-0.2798	0.139809	-2.0013	0.0453601	0.825162
17904	Myl6	5739.35	-0.306981	0.146842	-2.09055	0.0365684	0.825162
17912	Myo1b	931.663	0.17041	0.0970231	1.75639	0.0790227	0.825162
17920	Myo6	2081.97	0.409116	0.17153	2.3851	0.0170743	0.825162
17926	Myoc	21.2023	0.855984	0.390301	2.19314	0.0282976	0.825162
17932	Myt1	1846.82	0.197424	0.093058	2.12152	0.0338781	0.825162
17938	Naca	3760.96	-0.217357	0.129082	-1.68386	0.0922083	0.825162
17955	Nap1l4	3106.27	-0.098125	0.0560459	-1.7508	0.0799809	0.825162
17968	Ncam2	304.176	0.497617	0.304317	1.63519	0.102009	0.825162
17984	Ndn	3711.47	-0.166292	0.103272	-1.61023	0.107347	0.825162
17991	Ndufa2	1089.65	-0.340047	0.146307	-2.3242	0.0201149	0.825162
17995	Ndufv1	2171.07	-0.158276	0.0983819	-1.6088	0.107661	0.825162
17996	Neb	345.781	0.285803	0.133933	2.13393	0.0328485	0.825162
18002	Nedd8	1861.88	-0.242046	0.11729	-2.06365	0.039051	0.825162
18007	Neo1	4864.88	0.207509	0.108349	1.91519	0.0554683	0.825162
18011	Neurl1a	456.764	0.19956	0.124154	1.60736	0.107975	0.825162
18035	Nfkbia	690.903	-0.180473	0.0977526	-1.84622	0.0648603	0.825162
18038	Nfkbil1	250.084	-0.255503	0.118383	-2.15828	0.0309058	0.825162
18099	Nlk	597.839	0.172153	0.0975006	1.76565	0.0774538	0.825162
18102	Nme1	1597.7	-0.257498	0.120518	-2.13659	0.032631	0.825162
18107	Nmt1	1623.46	-0.170167	0.0900398	-1.88991	0.0587702	0.825162
18114	Rrp1	5669.25	-0.142407	0.086386	-1.6485	0.0992508	0.825162
18125	Nos1	1086.53	0.340914	0.147702	2.30812	0.0209923	0.825162
18130	Ints6	441.453	0.191473	0.115254	1.66131	0.096651	0.825162
18150	Npm3	295.185	-0.31186	0.178388	-1.74821	0.080428	0.825162
18163	Ctnnd2	2934.88	0.226007	0.132191	1.7097	0.0873207	0.825162
18207	Nthl1	83.4282	-0.355014	0.178715	-1.98648	0.0469804	0.825162
18208	Ntn1	874.403	0.360233	0.219582	1.64054	0.100893	0.825162
18212	Ntrk2	7713.69	0.275337	0.157124	1.75236	0.0797126	0.825162
18221	Nudc	2036.19	-0.182199	0.0988356	-1.84345	0.0652631	0.825162
18227	Nr4a2	205.808	0.286662	0.133577	2.14604	0.0318701	0.825162
18230	Nxn	1457.53	-0.182819	0.100041	-1.82745	0.0676327	0.825162
18245	Oaz1	4832.12	-0.181115	0.0888865	-2.0376	0.0415895	0.825162
18260	Ocln	160.902	0.236091	0.136186	1.73359	0.0829912	0.825162
18301	Fxyd5	251.152	-0.447178	0.204012	-2.19192	0.0283852	0.825162
18389	Oprl1	686.689	0.17116	0.104149	1.64341	0.100298	0.825162
18442	P2ry2	78.9843	-0.541338	0.290206	-1.86536	0.0621315	0.825162
18488	Cntn3	43.8367	0.52718	0.273798	1.92544	0.0541746	0.825162
18491	Pappa	329.584	0.261519	0.154743	1.69002	0.091024	0.825162
18526	Pcdh10	1751.8	0.3867	0.213863	1.80817	0.0705801	0.825162
18545	Pcp2	5.1728	1.79275	1.05762	1.69508	0.0900599	0.825162
18557	Cdk18	126.135	-0.293069	0.162512	-1.80337	0.0713298	0.825162
18559	Pctp	56.6409	-0.43661	0.225991	-1.93198	0.0533614	0.825162
18563	Pcx	2693.81	0.279434	0.168746	1.65595	0.0977323	0.825162
18567	Pdcd2	430.472	-0.277707	0.123794	-2.24331	0.024877	0.825162
18576	Pde3b	897.218	0.210634	0.111204	1.89412	0.058209	0.825162
18578	Pde4b	729.867	0.255569	0.119574	2.13733	0.0325713	0.825162
18584	Pde8a	166.367	0.369477	0.158227	2.33511	0.0195375	0.825162
18605	Enpp1	820.809	0.322763	0.163871	1.96961	0.0488831	0.825162
18610	Pdyn	151.813	0.658874	0.280605	2.34805	0.0188721	0.825162
18627	Per2	328.443	0.244609	0.124999	1.95689	0.0503606	0.825162
18628	Per3	324.36	0.41535	0.183867	2.25897	0.0238853	0.825162
18631	Pex11a	63.8753	0.320932	0.196486	1.63336	0.102394	0.825162
18636	Cfp	287.017	-0.317381	0.146883	-2.16078	0.0307124	0.825162
18637	Pfdn2	728.787	-0.183631	0.100511	-1.82697	0.0677036	0.825162
18654	Pgf	182.31	-0.594142	0.236254	-2.51485	0.0119084	0.825162
18655	Pgk1	4714.94	-0.191095	0.0758381	-2.51978	0.0117429	0.825162
18673	Phb	1372.97	-0.203995	0.100931	-2.02113	0.0432659	0.825162
18674	Slc25a3	7497.92	-0.133373	0.0710124	-1.87816	0.0603589	0.825162
18679	Phka1	433.496	0.280417	0.141448	1.98247	0.0474269	0.825162
18708	Pik3r1	2306.07	0.193288	0.108983	1.77355	0.0761371	0.825162
18733	Pirb	56.4672	-0.458407	0.27165	-1.68749	0.0915091	0.825162
18746	Pkm	15509.1	-0.161736	0.0691216	-2.33988	0.0192901	0.825162
18764	Pkd2	2119.36	0.201436	0.121872	1.65285	0.0983615	0.825162
18767	Pkia	5220.64	0.18558	0.0919354	2.01859	0.04353	0.825162
18769	Pkig	668.336	-0.283071	0.112239	-2.52202	0.0116682	0.825162
18772	Pkp1	2.83282	1.41326	0.860603	1.64218	0.100553	0.825162
18781	Pla2g2c	3.36001	1.26365	0.78279	1.61429	0.106464	0.825162
18784	Pla2g5	116.319	0.472571	0.265385	1.7807	0.0749613	0.825162
18787	Serpine1	7414.81	-0.542006	0.228914	-2.36773	0.0178977	0.825162
18799	Plcd1	619.468	-0.158494	0.0823704	-1.92416	0.0543347	0.825162
18813	Pa2g4	2454.2	-0.16761	0.0810495	-2.06799	0.0386406	0.825162
18938	Ppp1r14b	1543.78	-0.258665	0.117023	-2.21038	0.0270791	0.825162
18968	Pola1	287.315	0.227556	0.112266	2.02694	0.042669	0.825162
18972	Pold2	583.376	-0.225124	0.118512	-1.89959	0.0574868	0.825162
18984	Por	2025.6	-0.130209	0.0784293	-1.66021	0.0968727	0.825162
18992	Pou3f2	313.849	0.233588	0.142515	1.63904	0.101206	0.825162
19009	Pou6f1	1947.29	0.179202	0.0941233	1.90391	0.0569224	0.825162
19011	Endou	25.8239	-0.555918	0.306959	-1.81105	0.0701327	0.825162
19012	Plpp1	393.648	-0.296132	0.123895	-2.39019	0.0168396	0.825162
19014	Med1	1138.56	0.195489	0.0912243	2.14295	0.0321171	0.825162
19016	Pparg	37.6805	-0.415345	0.245768	-1.68999	0.0910304	0.825162
19017	Ppargc1a	436.53	0.1803	0.104127	1.73154	0.083356	0.825162
19018	Scand1	1102.18	-0.268201	0.141852	-1.89071	0.0586632	0.825162
19045	Ppp1ca	5968.56	-0.19459	0.0917414	-2.12107	0.0339157	0.825162
19091	Prkg1	273.983	0.406842	0.188394	2.15953	0.0308089	0.825162
19108	Prkx	495.185	0.232088	0.125011	1.85653	0.0633774	0.825162
19124	Procr	52.9833	-0.59692	0.306182	-1.94956	0.051229	0.825162
19126	Prom1	404.133	0.230822	0.125502	1.83919	0.0658876	0.825162
19132	Prph	80.2123	-0.464873	0.242787	-1.91473	0.0555266	0.825162
19166	Psma2	1590.44	-0.177768	0.0963125	-1.84574	0.0649296	0.825162
19167	Psma3	1787.14	-0.207221	0.0941188	-2.2017	0.0276868	0.825162
19170	Psmb1	2107.24	-0.210513	0.120042	-1.75366	0.0794882	0.825162
19171	Psmb10	305.76	-0.308641	0.171014	-1.80477	0.0711104	0.825162
19172	Psmb4	3209.65	-0.285364	0.114012	-2.50293	0.012317	0.825162
19173	Psmb5	1484.3	-0.250017	0.100194	-2.49533	0.0125841	0.825162
19175	Psmb6	2095.05	-0.23861	0.111541	-2.13922	0.0324179	0.825162
19177	Psmb7	2375.08	-0.229589	0.100624	-2.28165	0.0225098	0.825162
19179	Psmc1	2727.9	-0.146469	0.0781625	-1.87391	0.0609433	0.825162
19182	Psmc3	3049.29	-0.182484	0.0866027	-2.10714	0.0351052	0.825162
19184	Psmc5	2479.9	-0.175915	0.0994324	-1.76919	0.0768623	0.825162
19185	Psmd4	1795.56	-0.182353	0.0923301	-1.97502	0.0482663	0.825162
19188	Psme2	509.274	-0.314263	0.128754	-2.44081	0.0146543	0.825162
19221	Ptgfrn	1412.8	0.329325	0.146153	2.2533	0.0242405	0.825162
19225	Ptgs2	526.357	-0.385023	0.231222	-1.66517	0.0958797	0.825162
19240	Tmsb10	4502.33	-0.268291	0.152624	-1.75785	0.0787727	0.825162
19241	Tmsb4x	15597.5	-0.208287	0.117257	-1.77634	0.0756774	0.825162
19260	Ptpn22	113.171	0.321352	0.199394	1.61164	0.10704	0.825162
19266	Ptprd	2879.44	0.142773	0.0746154	1.91345	0.0556903	0.825162
19270	Ptprg	1588.58	0.311622	0.140562	2.21698	0.0266244	0.825162
19271	Ptprj	1260.49	0.167069	0.104242	1.6027	0.109001	0.825162
19272	Ptprk	1112.18	0.186698	0.0776906	2.4031	0.0162568	0.825162
19274	Ptprm	783.23	0.242635	0.146386	1.6575	0.0974181	0.825162
19280	Ptprs	12357.8	0.190828	0.107917	1.76828	0.0770133	0.825162
19285	Ptrf	3910.26	-0.270846	0.134596	-2.01229	0.0441891	0.825162
19286	Pts	231.307	-0.193549	0.116592	-1.66006	0.096903	0.825162
19290	Pura	778.025	-0.211526	0.103399	-2.04572	0.0407838	0.825162
19317	Qk	7585.62	0.317633	0.174825	1.81686	0.0692382	0.825162
19348	Kif20a	433.24	-0.18537	0.106866	-1.7346	0.0828121	0.825162
19384	Ran	3860.04	-0.20283	0.0882816	-2.29753	0.0215885	0.825162
19385	Ranbp1	1666.32	-0.185643	0.106385	-1.74501	0.0809824	0.825162
19387	Rangap1	2487.03	-0.116947	0.0564393	-2.07208	0.0382579	0.825162
19417	Rasgrf1	76.6423	0.308174	0.190189	1.62035	0.105156	0.825162
19419	Rasgrp1	79.8766	0.546309	0.273867	1.9948	0.0460651	0.825162
19650	Rbl1	257.709	0.232358	0.143481	1.61943	0.105355	0.825162
19655	Rbmx	1810.79	0.121619	0.0718117	1.69359	0.0903438	0.825162
19661	Rbp3	27.1955	-0.756592	0.469191	-1.61255	0.106843	0.825162
19662	Rbp4	17.0895	-0.828173	0.421981	-1.96258	0.0496946	0.825162
19714	Rev3l	2790.67	0.212727	0.123228	1.72629	0.0842952	0.825162
19720	Trim27	745.066	-0.134376	0.078999	-1.70098	0.088947	0.825162
19737	Rgs5	75.7189	0.437222	0.271172	1.61234	0.106887	0.825162
19739	Rgs9	541.47	0.288139	0.145714	1.97743	0.0479934	0.825162
19744	Rheb	2075.23	-0.144422	0.0661084	-2.18462	0.0289169	0.825162
19765	Ralbp1	1772.61	-0.164778	0.0825575	-1.99592	0.0459431	0.825162
19769	Rit1	706.946	-0.178653	0.0938133	-1.90434	0.0568655	0.825162
19771	Rlbp1	183.515	0.458956	0.23851	1.92426	0.0543221	0.825162
19823	Rnf7	960.157	-0.197641	0.090351	-2.18748	0.0287077	0.825162
19883	Rora	2074.05	0.190979	0.0950848	2.00851	0.044589	0.825162
19892	Rpe65	2.58242	1.70407	0.980033	1.73878	0.0820726	0.825162
19896	Rpl10a	4444.43	-0.360427	0.159092	-2.26553	0.0234804	0.825162
19899	Rpl18	5043.15	-0.330297	0.159657	-2.0688	0.038565	0.825162
19921	Rpl19	5174.57	-0.343356	0.162956	-2.10706	0.0351127	0.825162
19933	Rpl21	4099.32	-0.270782	0.159041	-1.70259	0.0886455	0.825162
19934	Rpl22	3112.82	-0.200634	0.124698	-1.60895	0.107626	0.825162
19941	Rpl26	2432.3	-0.539737	0.242618	-2.22464	0.0261054	0.825162
19942	Rpl27	2761.27	-0.307266	0.156049	-1.96903	0.0489491	0.825162
19943	Rpl28	3870.37	-0.35395	0.164855	-2.14704	0.0317903	0.825162
19944	Rpl29	3105.39	-0.24332	0.139115	-1.74905	0.0802819	0.825162
19946	Rpl30	2531.43	-0.271983	0.160383	-1.69583	0.0899179	0.825162
19951	Rpl32	5103.41	-0.338038	0.165907	-2.03752	0.0415981	0.825162
19981	Rpl37a	2887.82	-0.373871	0.168862	-2.21406	0.0268244	0.825162
19982	Rpl36a	1707.55	-0.341632	0.182159	-1.87546	0.06073	0.825162
19988	Rpl6	6458.22	-0.321184	0.132178	-2.42993	0.0151018	0.825162
19989	Rpl7	6360.47	-0.230922	0.126203	-1.82977	0.0672839	0.825162
20005	Rpl9	3943	-0.281141	0.169408	-1.65955	0.0970041	0.825162
20016	Polr1c	719.561	-0.249097	0.11463	-2.17304	0.029777	0.825162
20018	Polr1d	1452.37	-0.211482	0.130174	-1.62461	0.104246	0.825162
20044	Rps14	6358.64	-0.351836	0.162472	-2.16552	0.030348	0.825162
20054	Rps15	5618.91	-0.353702	0.159633	-2.21572	0.0267109	0.825162
20055	Rps16	4182.58	-0.292655	0.154811	-1.89041	0.0587038	0.825162
20068	Rps17	3494.06	-0.271258	0.159545	-1.7002	0.0890934	0.825162
20084	Rps18	4535.8	-0.356912	0.16944	-2.10642	0.0351677	0.825162
20085	Rps19	3713.36	-0.363409	0.175021	-2.07637	0.0378593	0.825162
20088	Rps24	4797.37	-0.325068	0.159311	-2.04047	0.0413038	0.825162
20090	Rps29	1933.2	-0.274205	0.154634	-1.77325	0.076188	0.825162
20091	Rps3a1	6794.81	-0.249957	0.14389	-1.73714	0.0823629	0.825162
20103	Rps5	6338.51	-0.305251	0.156271	-1.95334	0.050779	0.825162
20104	Rps6	6139.05	-0.294371	0.159125	-1.84993	0.0643231	0.825162
20115	Rps7	4542.54	-0.257487	0.130631	-1.9711	0.0487127	0.825162
20116	Rps8	5064.94	-0.263483	0.162502	-1.62141	0.10493	0.825162
20132	Rrh	7.40339	1.10407	0.638442	1.72932	0.0837514	0.825162
20174	Ruvbl2	905.431	-0.196472	0.0839177	-2.34125	0.0192194	0.825162
20191	Ryr2	4039.78	0.214399	0.129676	1.65335	0.0982606	0.825162
20192	Ryr3	268.017	0.290155	0.174424	1.6635	0.0962123	0.825162
20194	S100a10	2122.2	-0.249636	0.152111	-1.64114	0.100768	0.825162
20195	S100a11	2194.67	-0.280539	0.135312	-2.07328	0.0381465	0.825162
20196	S100a13	235.547	-0.249153	0.155001	-1.60743	0.10796	0.825162
20202	S100a9	2.6475	-3.87676	1.7121	-2.26433	0.0235539	0.825162
20220	Sap18	1988.39	-0.207188	0.0886637	-2.33678	0.0194506	0.825162
20226	Sars	3915.45	-0.152741	0.0895891	-1.70491	0.0882121	0.825162
20227	Sart1	1773.92	-0.139017	0.0724827	-1.91793	0.0551195	0.825162
20250	Scd2	16971.7	0.341626	0.134926	2.53195	0.0113431	0.825162
20262	Stmn3	4592.12	-0.277791	0.162111	-1.71359	0.0866046	0.825162
20284	Scrg1	342.643	0.307562	0.187573	1.63969	0.101069	0.825162
20286	Zc3h7b	4258.1	0.21477	0.122016	1.76017	0.0783785	0.825162
20303	Ccl4	11.9062	-0.895866	0.521298	-1.71853	0.0856998	0.825162
20311	Cxcl5	145.244	0.531736	0.270054	1.969	0.048953	0.825162
20315	Cxcl12	642.267	-0.411916	0.212358	-1.93972	0.0524133	0.825162
20318	Sdf4	2431.25	-0.113472	0.0660646	-1.71759	0.0858717	0.825162
20335	Sec61g	508.679	-0.323456	0.182476	-1.77259	0.0762959	0.825162
20338	Sel1l	2670.82	0.20427	0.0827088	2.46975	0.0135209	0.825162
20357	Sema5b	1086.86	0.303468	0.143327	2.11732	0.0342327	0.825162
20362	2023-09-08	1533.48	0.197983	0.103105	1.9202	0.0548323	0.825162
20364	Selenow	5108.92	-0.268621	0.124233	-2.16224	0.0305995	0.825162
20375	Spi1	164.761	-0.364892	0.171845	-2.12337	0.0337225	0.825162
20383	Srsf3	4348.08	-0.131733	0.0798217	-1.65034	0.0988744	0.825162
20418	Shc3	203.654	0.351427	0.178395	1.96994	0.048845	0.825162
20422	Sem1	1450.45	-0.288634	0.142366	-2.02742	0.0426199	0.825162
20447	St6galnac3	132.569	0.343675	0.167177	2.05575	0.0398067	0.825162
20449	St8sia1	678.72	0.262217	0.105612	2.48282	0.0130346	0.825162
20467	Sin3b	2234.07	-0.136303	0.073862	-1.84537	0.0649837	0.825162
20471	Six1	425.74	-0.2931	0.165859	-1.76717	0.0772003	0.825162
20472	Six2	8.63189	-1.09229	0.65546	-1.66645	0.0956231	0.825162
20495	Slc12a1	5.12891	1.07576	0.645935	1.66542	0.0958284	0.825162
20496	Slc12a2	2158.98	0.2238	0.128585	1.74048	0.0817742	0.825162
20500	Slc13a2	1.42931	2.58223	1.40258	1.84106	0.0656133	0.825162
20501	Slc16a1	2254.12	0.351785	0.214633	1.63901	0.101212	0.825162
20502	Slc16a2	900.611	0.374091	0.17996	2.07875	0.0376405	0.825162
20503	Slc16a7	65.5645	0.374064	0.203734	1.83604	0.0663522	0.825162
20510	Slc1a1	627.715	0.364287	0.204144	1.78447	0.0743481	0.825162
20511	Slc1a2	3111.6	0.353536	0.19467	1.81608	0.0693582	0.825162
20512	Slc1a3	9671.97	0.406016	0.205791	1.97296	0.0485005	0.825162
20513	Slc1a6	116.653	-0.538725	0.274009	-1.96609	0.0492885	0.825162
20538	Slc6a2	12.1987	0.982949	0.532366	1.84638	0.064837	0.825162
20539	Slc7a5	3968.12	0.120266	0.0675305	1.78092	0.074926	0.825162
20540	Slc7a7	81.8072	0.365129	0.183125	1.99389	0.0461645	0.825162
20541	Slc8a1	1139.78	0.267225	0.156916	1.70298	0.0885719	0.825162
20595	Smn1	453.702	-0.205735	0.101534	-2.02628	0.0427363	0.825162
20606	Sstr2	329.7	-0.225733	0.118891	-1.89866	0.0576087	0.825162
20613	Snai1	546.949	-0.379093	0.168153	-2.25446	0.0241674	0.825162
20638	Snrpb	2352.3	-0.184335	0.0858523	-2.14712	0.031784	0.825162
20643	Snrpe	659.635	-0.274099	0.135048	-2.02964	0.0423934	0.825162
20655	Sod1	2864.84	-0.277698	0.121934	-2.27745	0.0227595	0.825162
20657	Sod3	173.121	-0.44587	0.245338	-1.81737	0.0691603	0.825162
20665	Sox10	371.963	0.51715	0.270083	1.91479	0.0555198	0.825162
20679	Sox6	702.575	0.453257	0.234645	1.93167	0.0534001	0.825162
20682	Sox9	1859.46	0.236941	0.147457	1.60685	0.108087	0.825162
20684	Sp100	25.338	-0.685513	0.387214	-1.77037	0.076665	0.825162
20687	Sp3	1431.04	0.184354	0.109982	1.67623	0.0936938	0.825162
20688	Sp4	892.451	0.132877	0.0806278	1.64803	0.0993459	0.825162
20708	Serpinb6b	40.3592	-0.768455	0.425755	-1.80492	0.0710871	0.825162
20716	Serpina3n	4099.19	0.327301	0.194335	1.6842	0.0921421	0.825162
20719	Serpinb6a	1378.58	-0.287684	0.135252	-2.12702	0.0334181	0.825162
20745	Spock1	294.783	0.270985	0.158929	1.70507	0.0881822	0.825162
20751	Spr	585.36	-0.288539	0.143677	-2.00825	0.0446165	0.825162
20813	Srp14	1276.37	-0.142498	0.0813655	-1.75133	0.0798897	0.825162
20861	Stfa1	1.47435	-3.38223	1.91327	-1.76777	0.0770986	0.825162
20867	Stip1	2843.51	-0.137671	0.0792959	-1.73617	0.0825345	0.825162
20868	Stk10	222.438	0.299664	0.167873	1.78506	0.0742509	0.825162
20869	Stk11	2093.88	-0.117918	0.0609711	-1.93399	0.053114	0.825162
20893	Bhlhe40	441.225	0.185415	0.102681	1.80575	0.0709578	0.825162
20918	Eif1	4931.07	-0.197858	0.113563	-1.74227	0.081461	0.825162
20927	Abcc8	328.338	0.249098	0.123778	2.01246	0.044172	0.825162
20930	Surf1	624.172	-0.175521	0.106514	-1.64787	0.099379	0.825162
20970	Sdc3	6055.75	0.259023	0.112431	2.30384	0.0212317	0.825162
20980	Syt2	581.546	0.277589	0.1265	2.19438	0.0282084	0.825162
21336	Tacr1	8.03079	-0.840427	0.51103	-1.64458	0.100057	0.825162
21345	Tagln	7890.54	-0.457414	0.191981	-2.3826	0.0171907	0.825162
21351	Taldo1	2526.65	-0.138643	0.0827491	-1.67546	0.093844	0.825162
21371	Tbca	1199.42	-0.263219	0.119462	-2.20338	0.0275681	0.825162
21390	Tbxa2r	25.4234	-0.619039	0.319835	-1.93549	0.0529297	0.825162
21417	Zeb1	1640.56	0.227864	0.104241	2.18594	0.0288204	0.825162
21428	Mlx	395.15	-0.172665	0.0996865	-1.73208	0.0832593	0.825162
21454	Tcp1	3998.86	-0.137121	0.0808258	-1.69651	0.0897903	0.825162
21667	Tdgf1	35.8861	0.626528	0.340733	1.83877	0.0659494	0.825162
21672	Prdx2	4391.74	-0.214593	0.0938977	-2.28539	0.02229	0.825162
21681	Alyref	903.594	-0.216989	0.102942	-2.10788	0.0350417	0.825162
21753	Tes	503.838	-0.319069	0.167031	-1.91023	0.0561033	0.825162
21767	Tex264	1069.95	-0.177635	0.104469	-1.70036	0.0890625	0.825162
21778	Tex9	259.368	0.177772	0.103869	1.71149	0.08699	0.825162
21789	Tfpi2	24.929	-0.783723	0.317347	-2.46961	0.0135261	0.825162
21802	Tgfa	427.652	0.427363	0.208516	2.04954	0.0404092	0.825162
21803	Tgfb1	363.147	-0.211587	0.125906	-1.68051	0.0928573	0.825162
21816	Tgm1	28.6454	0.525575	0.309153	1.70005	0.0891214	0.825162
21821	Ift88	236.996	0.170651	0.104489	1.63319	0.102429	0.825162
21824	Thbd	299.704	-0.556747	0.24197	-2.3009	0.0213975	0.825162
21826	Thbs2	6044.22	0.405023	0.230577	1.75656	0.0789928	0.825162
21841	Tia1	2021.92	0.166206	0.0724371	2.29449	0.0217621	0.825162
21848	Trim24	747.919	0.182417	0.0993783	1.83558	0.0664199	0.825162
21854	Timm17a	627.114	-0.244076	0.118013	-2.06822	0.0386191	0.825162
21857	Timp1	925.868	-0.48048	0.199129	-2.41291	0.0158259	0.825162
21859	Timp3	9335.32	0.246834	0.149232	1.65402	0.0981225	0.825162
21873	Tjp2	1400.9	0.217775	0.130512	1.66862	0.095192	0.825162
21877	Tk1	226.46	-0.297137	0.14163	-2.09798	0.0359072	0.825162
21886	Tle2	900.805	0.233936	0.141424	1.65414	0.0980984	0.825162
21928	Tnfaip2	589.997	-0.274413	0.161496	-1.6992	0.0892816	0.825162
21933	Tnfrsf10b	268.872	-0.316384	0.151264	-2.0916	0.0364747	0.825162
21950	Tnfsf9	58.1833	-0.466748	0.188904	-2.47082	0.0134804	0.825162
21960	Tnr	531.148	0.934097	0.551364	1.69416	0.0902354	0.825162
21973	Top2a	1548.87	0.207534	0.10512	1.97426	0.0483517	0.825162
21991	Tpi1	5314.42	-0.166143	0.100642	-1.65083	0.0987733	0.825162
22004	Tpm2	1582.33	-0.377539	0.183646	-2.05579	0.0398023	0.825162
22026	Nr2c2	943.887	0.42214	0.242866	1.73816	0.0821831	0.825162
22051	Trip6	639.86	-0.24638	0.130285	-1.89108	0.0586131	0.825162
22059	Trp53	1013.9	-0.14276	0.0870619	-1.63976	0.101055	0.825162
22065	Trpc3	137.714	0.2906	0.164969	1.76155	0.0781459	0.825162
22121	Rpl13a	10707.3	-0.337348	0.165683	-2.0361	0.0417403	0.825162
22134	Tgoln1	1843.06	0.141504	0.0851018	1.66276	0.0963614	0.825162
22141	Tub	1281.58	0.236636	0.12199	1.93979	0.0524051	0.825162
22146	Tuba1c	4520.52	-0.260294	0.12929	-2.01326	0.0440875	0.825162
22166	Txn1	3286.46	-0.229304	0.130118	-1.76228	0.0780223	0.825162
22185	U2af2	3661.19	-0.0999073	0.0525942	-1.89959	0.0574874	0.825162
22192	Ube2m	2923.84	-0.180955	0.083285	-2.17272	0.0298016	0.825162
22218	Sumo1	1346.29	-0.215033	0.102337	-2.10123	0.0356205	0.825162
22223	Uchl1	5184.38	-0.200419	0.111325	-1.8003	0.0718132	0.825162
22240	Dpysl3	11853.5	0.236117	0.119891	1.96944	0.0489024	0.825162
22253	Unc5c	4815.62	0.188917	0.0956816	1.97443	0.048333	0.825162
22271	Upp1	27.712	-0.505517	0.283479	-1.78326	0.074544	0.825162
22272	Uqcrq	1918.09	-0.270463	0.141443	-1.91216	0.0558553	0.825162
22273	Uqcrc1	3377.67	-0.192981	0.0839736	-2.29811	0.0215553	0.825162
22317	Vamp1	190.609	0.295002	0.150462	1.96064	0.0499216	0.825162
22320	Vamp8	373.583	-0.331154	0.153393	-2.15886	0.030861	0.825162
22323	Vasp	1584.76	-0.141938	0.0790594	-1.79533	0.0726017	0.825162
22334	Vdac2	3561.06	-0.14689	0.0798085	-1.84053	0.0656912	0.825162
22342	Lin7b	74.8501	-0.363131	0.185476	-1.95783	0.0502495	0.825162
22344	Vezf1	1436.55	0.206137	0.0904847	2.27815	0.0227179	0.825162
22359	Vldlr	1631.09	0.232488	0.10079	2.30664	0.0210747	0.825162
22381	Tceal9	3303.99	-0.288326	0.140533	-2.05166	0.0402029	0.825162
22403	Wisp2	460.146	-0.405931	0.245458	-1.65377	0.0981748	0.825162
22422	Wnt7b	131.265	0.404323	0.16308	2.47928	0.0131647	0.825162
22427	Wrn	340.784	0.288919	0.143041	2.01984	0.0434004	0.825162
22441	Xlr	61.5552	-0.511851	0.241914	-2.11584	0.0343586	0.825162
22589	Atrx	4583.81	0.241635	0.124743	1.93706	0.0527382	0.825162
22591	Xpc	361.325	0.160799	0.0951725	1.68955	0.0911144	0.825162
22608	Ybx1	9561.39	-0.124042	0.0632064	-1.96249	0.0497056	0.825162
22671	Rnf112	380.163	0.273622	0.154005	1.77671	0.0756168	0.825162
22688	Zfp26	708.348	0.202645	0.107743	1.88081	0.059998	0.825162
22696	Zfp37	255.348	0.231202	0.112171	2.06115	0.0392886	0.825162
22700	Zfp40	220.361	0.251544	0.111752	2.25091	0.024391	0.825162
22704	Zfp46	1200.91	0.22215	0.112614	1.97267	0.0485331	0.825162
22718	Zfp60	639.771	0.165887	0.0948169	1.74955	0.0801959	0.825162
22719	Zfp61	437.595	-0.180464	0.111224	-1.62253	0.10469	0.825162
22776	Zim1	49.9626	0.532039	0.273651	1.94423	0.0518679	0.825162
22791	Dnajc2	693.018	-0.251229	0.115217	-2.18049	0.0292212	0.825162
22793	Zyx	3217.9	-0.185625	0.102236	-1.81565	0.0694245	0.825162
23790	Coro1c	2911.2	-0.123285	0.0746095	-1.65241	0.0984514	0.825162
23796	Aplnr	274.328	1.03566	0.492664	2.10215	0.0355397	0.825162
23805	Apc2	6393.31	0.30734	0.132418	2.32098	0.0202878	0.825162
23836	Cdh20	384.707	0.382457	0.192738	1.98433	0.0472189	0.825162
23837	Cfdp1	1610.98	-0.215166	0.0992278	-2.16841	0.0301277	0.825162
23849	Klf6	1458.32	-0.212779	0.0953606	-2.23131	0.0256609	0.825162
23853	Def6	125.493	-0.353552	0.155197	-2.27808	0.0227217	0.825162
23859	Dlg2	3440.89	0.223751	0.107562	2.08021	0.0375064	0.825162
23873	Faim	487.577	-0.189829	0.100261	-1.89335	0.0583112	0.825162
23897	Hax1	486.448	-0.217544	0.109949	-1.9786	0.0478612	0.825162
23917	Impdh1	866.811	-0.195639	0.107977	-1.81185	0.0700092	0.825162
23918	Impdh2	1106.03	-0.164135	0.0984506	-1.66719	0.0954774	0.825162
23924	Katna1	322.91	-0.177443	0.10571	-1.67858	0.0932339	0.825162
23937	Mab21l2	88.0102	-0.462898	0.231505	-1.99952	0.0455524	0.825162
23947	Mid2	653.633	0.241617	0.150611	1.60424	0.108661	0.825162
23948	Mmp17	429.099	-0.153601	0.091393	-1.68067	0.0928276	0.825162
23961	Oas1b	30.7951	-0.799419	0.408119	-1.95879	0.0501374	0.825162
23966	Tenm4	233.032	0.32451	0.195088	1.6634	0.0962316	0.825162
23980	Pebp1	4330.58	-0.141583	0.0799283	-1.77137	0.0764984	0.825162
23984	Pde10a	481.7	0.232236	0.118177	1.96516	0.0493955	0.825162
23989	Med24	1674.69	0.151062	0.0738603	2.04525	0.0408305	0.825162
23996	Psmc4	2061.77	-0.186788	0.0810259	-2.30528	0.0211507	0.825162
23997	Psmd13	1878.9	-0.200012	0.110446	-1.81095	0.070149	0.825162
23999	Twf2	465.485	-0.199065	0.112628	-1.76746	0.0771509	0.825162
24017	Rnf13	1430.17	0.182603	0.111028	1.64466	0.100041	0.825162
24045	Scamp3	484.355	-0.244056	0.145118	-1.68178	0.0926124	0.825162
24050	2023-09-03	11128.7	0.153073	0.0942526	1.62407	0.10436	0.825162
24051	Sgcb	1879.53	0.201572	0.103211	1.95301	0.0508183	0.825162
24075	Taf10	569.113	-0.29509	0.14187	-2.08001	0.0375249	0.825162
24110	Usp18	64.6691	-0.857915	0.442535	-1.93864	0.0525452	0.825162
24117	Wif1	107.663	-0.374914	0.230855	-1.62402	0.104371	0.825162
24136	Zeb2	1105.29	0.289139	0.164793	1.75456	0.0793347	0.825162
26357	Abcg2	461.6	-0.194201	0.110688	-1.7545	0.0793456	0.825162
26371	Ciao1	853.95	-0.1402	0.0829485	-1.69021	0.0909887	0.825162
26373	Clcn7	1181.52	0.143652	0.0781792	1.83746	0.0661413	0.825162
26394	Lypla2	1371.18	-0.133296	0.076697	-1.73796	0.0822177	0.825162
26401	Map3k1	1498.9	0.179551	0.111036	1.61706	0.105866	0.825162
26405	Map3k2	749.772	0.219988	0.120563	1.82467	0.0680507	0.825162
26414	Mapk10	1735.38	0.188928	0.0835489	2.26129	0.0237413	0.825162
26444	Psma7	1968.8	-0.223001	0.111614	-1.99797	0.0457203	0.825162
26445	Psmb2	1289.45	-0.198024	0.116283	-1.70294	0.0885787	0.825162
26446	Psmb3	1234.13	-0.258373	0.123193	-2.09731	0.0359665	0.825162
26450	Rbbp9	636.788	0.199126	0.098174	2.0283	0.0425299	0.825162
26451	Rpl27a	3694.79	-0.279471	0.156022	-1.79123	0.0732566	0.825162
26456	Sema4g	1765.68	0.17021	0.100884	1.6872	0.0915657	0.825162
26457	Slc27a1	1469.91	0.157191	0.0978309	1.60676	0.108107	0.825162
26462	Txnrd2	197.834	-0.213361	0.128779	-1.6568	0.09756	0.825162
26465	Zfp146	815.64	0.195309	0.119278	1.63743	0.101542	0.825162
26466	Zfp260	1123.9	0.142179	0.0718468	1.97893	0.0478243	0.825162
26572	Cops3	950.843	-0.157451	0.0720575	-2.18507	0.0288836	0.825162
26754	Cops5	1722.66	-0.115452	0.0657205	-1.75671	0.0789673	0.825162
26885	Casp8ap2	555.282	0.238035	0.105109	2.26465	0.0235339	0.825162
26888	Clec4a2	27.4686	-0.957898	0.402307	-2.38101	0.0172652	0.825162
26905	Eif2s3x	3046.7	-0.257048	0.159815	-1.60842	0.107744	0.825162
26922	Mecr	259.651	-0.216384	0.11978	-1.80651	0.0708391	0.825162
26961	Rpl8	9681.27	-0.358371	0.141343	-2.53547	0.0112297	0.825162
26987	Eif4e2	1370.03	-0.156078	0.0928132	-1.68163	0.0926403	0.825162
27049	Etv3	474.115	0.194624	0.121571	1.6009	0.109398	0.825162
27050	Rps3	9135.92	-0.352339	0.160759	-2.19173	0.0283991	0.825162
27052	Aoah	15.0141	-0.943524	0.461437	-2.04475	0.0408792	0.825162
27056	Irf5	108.107	-0.488268	0.215756	-2.26306	0.0236319	0.825162
27058	Srp9	1456.86	-0.181336	0.0912861	-1.98646	0.0469826	0.825162
27059	Sh3d19	729.707	0.208659	0.122953	1.69707	0.0896836	0.825162
27060	Tcirg1	732.318	-0.153485	0.0902403	-1.70085	0.0889721	0.825162
27061	Bcap31	1561.95	-0.170135	0.0787148	-2.16141	0.0306633	0.825162
27062	Cadps	3917.83	0.152274	0.0837307	1.81861	0.0689708	0.825162
27081	Zfp275	594.113	0.28781	0.121824	2.36251	0.0181515	0.825162
27103	Eif2ak4	459.988	0.203125	0.120218	1.68963	0.0910984	0.825162
27176	Rpl7a	4787.12	-0.273894	0.109857	-2.49318	0.0126605	0.825162
27214	Dbf4	334.86	-0.178042	0.110912	-1.60526	0.108438	0.825162
27220	Cartpt	9.97991	-0.728646	0.448725	-1.62381	0.104416	0.825162
27223	Trp53bp1	1474.43	0.242529	0.113765	2.13185	0.0330192	0.825162
27280	Phlda3	1387.3	-0.34723	0.157551	-2.20392	0.0275297	0.825162
27366	Txnl4a	1878.43	-0.215322	0.0996109	-2.16163	0.0306466	0.825162
27370	Rps26	3280.69	-0.290805	0.167852	-1.73251	0.0831836	0.825162
27392	Pign	581.275	0.234751	0.133077	1.76402	0.0777279	0.825162
27404	Abca8b	305.207	0.300647	0.135558	2.21785	0.026565	0.825162
27416	Abcc5	3050.34	0.18198	0.0955123	1.90531	0.0567402	0.825162
27419	Naglu	631.647	-0.147324	0.087443	-1.6848	0.0920272	0.825162
27425	Atp5l	1187.4	-0.27508	0.128005	-2.14897	0.0316366	0.825162
27883	Tango2	415.155	-0.200409	0.106173	-1.88758	0.0590825	0.825162
27966	Rrp9	448.665	-0.254555	0.122857	-2.07197	0.0382682	0.825162
27984	Efhd2	875.267	-0.142659	0.0818752	-1.7424	0.0814387	0.825162
28036	Larp7	741.719	-0.263336	0.146089	-1.80257	0.0714558	0.825162
28077	Med10	737.516	-0.240261	0.0972751	-2.46991	0.0135148	0.825162
28080	Atp5o	3852.89	-0.265703	0.137369	-1.93423	0.0530854	0.825162
28081	Fam104a	968.894	-0.165774	0.0941182	-1.76134	0.0781804	0.825162
28088	Rtcb	2061.32	-0.17356	0.0709813	-2.44515	0.0144792	0.825162
28106	Mydgf	753.391	-0.183847	0.101038	-1.81958	0.0688233	0.825162
28126	Nop16	426.55	-0.246385	0.12381	-1.99003	0.0465881	0.825162
28193	Reep3	1806.71	0.164666	0.0930273	1.77008	0.0767135	0.825162
29805	Znhit2	361.118	-0.201936	0.11313	-1.78499	0.0742624	0.825162
29808	Mga	1583.44	0.20852	0.118995	1.75234	0.0797151	0.825162
29809	Rabgap1l	1949.26	0.173031	0.104889	1.64965	0.0990142	0.825162
29856	Smtn	589.563	-0.192893	0.0884238	-2.18146	0.0291496	0.825162
29857	Mapk12	110.826	-0.447266	0.181681	-2.46182	0.0138236	0.825162
29873	Cspg5	1468.96	0.239249	0.105581	2.26602	0.02345	0.825162
30046	Zfp292	1138.4	0.187534	0.114574	1.6368	0.101673	0.825162
30049	Scd3	58.6439	0.367103	0.217146	1.69058	0.0909175	0.825162
30054	Rnf17	9.26004	0.964071	0.512634	1.88062	0.0600234	0.825162
30055	Timm13	1258.29	-0.295019	0.123259	-2.3935	0.0166885	0.825162
30056	Timm9	284.532	-0.259936	0.115277	-2.25488	0.024141	0.825162
30059	Timm10	207.712	-0.273738	0.15729	-1.74034	0.0817997	0.825162
30785	Cttnbp2	468.773	0.341023	0.211825	1.60993	0.107414	0.825162
30806	Adamts8	151.608	0.34797	0.163696	2.12571	0.0335273	0.825162
30838	Fbxw4	489.443	-0.134628	0.0788207	-1.70803	0.0876307	0.825162
30926	Glrx3	1451.87	-0.187839	0.0950693	-1.97581	0.0481763	0.825162
30937	Lmcd1	83.1837	-0.351033	0.203687	-1.72339	0.0848181	0.825162
30944	Zfp354c	1340.97	0.191011	0.0884992	2.15834	0.0309017	0.825162
30948	Bin1	2627.72	-0.153908	0.087254	-1.76391	0.0777474	0.825162
30954	Siva1	232.53	-0.355983	0.198644	-1.79206	0.0731234	0.825162
30956	Aass	30.3014	0.50354	0.293217	1.7173	0.0859248	0.825162
30959	Ddx25	416.655	-0.196638	0.122094	-1.61054	0.107279	0.825162
50500	Ttpa	61.896	0.483253	0.269616	1.79237	0.073073	0.825162
50528	Tmprss2	18.9159	0.56732	0.341342	1.66203	0.0965074	0.825162
50720	Sacs	84.2154	0.64202	0.399015	1.60901	0.107614	0.825162
50753	Fbxo8	507.456	0.147489	0.0889969	1.65724	0.0974706	0.825162
50767	Pnpla6	947.148	0.167176	0.102563	1.62999	0.103104	0.825162
50769	Atp8a2	51.7341	0.59336	0.241737	2.45457	0.0141055	0.825162
50771	Atp9b	1199.83	0.140335	0.0815956	1.71989	0.0854529	0.825162
50773	Nt5c	807.85	-0.195872	0.108514	-1.80504	0.0710688	0.825162
50783	Lsm4	1269.1	-0.296856	0.134866	-2.20112	0.0277275	0.825162
50788	Fbxl8	38.7827	-0.502955	0.278218	-1.80778	0.0706412	0.825162
50878	Stag3	256.758	0.230966	0.119063	1.93987	0.0523956	0.825162
50913	Olig2	360.95	0.378766	0.194903	1.94335	0.0519734	0.825162
50931	Il27ra	6.09378	1.03876	0.581304	1.78695	0.0739457	0.825162
50933	Uchl3	420.671	-0.203289	0.114688	-1.77253	0.0763065	0.825162
50997	Mpp2	539.04	0.265412	0.121346	2.18723	0.0287261	0.825162
51788	H2afz	3570.66	-0.158031	0.0879731	-1.79636	0.0724377	0.825162
51793	Ddah2	2291.35	-0.201637	0.108781	-1.8536	0.0637966	0.825162
51797	Ctps	924.499	-0.165879	0.0977302	-1.69731	0.0896374	0.825162
51800	Bok	178.594	-0.311986	0.15518	-2.01048	0.0443805	0.825162
51869	Rif1	727.44	0.221627	0.133784	1.6566	0.0975997	0.825162
52174	Tmem222	946.925	-0.209991	0.11735	-1.78945	0.0735425	0.825162
52245	Commd2	387.504	-0.181788	0.104903	-1.73291	0.083111	0.825162
52389	Adgra1	335.003	0.433503	0.199721	2.17055	0.0299653	0.825162
52428	Rhpn2	142.424	0.325794	0.158309	2.05796	0.039594	0.825162
52469	Coa3	626.369	-0.331114	0.131698	-2.51419	0.0119307	0.825162
52530	Nhp2	693.243	-0.269655	0.125622	-2.14656	0.0318283	0.825162
52552	Parp8	734.286	0.220689	0.0953323	2.31494	0.0206161	0.825162
52609	Cbx7	103.713	0.299042	0.16881	1.77147	0.0764826	0.825162
52626	Cdkn2aipnl	682.112	-0.173547	0.102937	-1.68595	0.0918053	0.825162
52637	Cisd1	1074.88	-0.224544	0.110015	-2.04103	0.041248	0.825162
52686	Mettl2	301.882	-0.251146	0.117979	-2.12873	0.0332762	0.825162
52700	Txndc17	687.224	-0.230717	0.143768	-1.60479	0.10854	0.825162
52830	Pnrc2	1239.1	0.17219	0.102793	1.67511	0.093912	0.825162
52838	Dnlz	571.186	-0.20159	0.112027	-1.79948	0.0719423	0.825162
52858	Cdipt	1758.91	-0.164481	0.0825851	-1.99166	0.0464082	0.825162
53317	Plrg1	855.609	-0.153972	0.0760706	-2.02407	0.0429629	0.825162
53332	Mtmr1	800.928	0.173499	0.102974	1.68488	0.0920122	0.825162
53333	Tomm40	1405.59	-0.212853	0.0960352	-2.21641	0.0266636	0.825162
53356	Eif3g	1438.42	-0.255168	0.130863	-1.94989	0.0511887	0.825162
53374	Chst3	334.9	0.354688	0.218391	1.6241	0.104355	0.825162
53380	Psmd10	303.302	-0.248845	0.115661	-2.1515	0.0314364	0.825162
53600	Timm23	898.099	-0.232421	0.104946	-2.21468	0.0267824	0.825162
53607	Snrpa	1059.88	-0.148771	0.0890479	-1.67068	0.0947847	0.825162
53623	Gria3	1148.67	0.196715	0.122716	1.60301	0.108933	0.825162
53858	Rwdd2b	178.192	-0.188738	0.116126	-1.62528	0.104102	0.825162
53861	Zranb2	2195.21	0.158362	0.0662957	2.38873	0.016907	0.825162
53945	Slc40a1	345.529	0.311858	0.169428	1.84065	0.0656722	0.825162
53970	Rfx5	637.798	0.241272	0.141532	1.70472	0.0882465	0.825162
54123	Irf7	76.6731	-0.609151	0.283381	-2.14959	0.0315879	0.825162
54124	Cks1b	434.357	-0.327372	0.1565	-2.09184	0.036453	0.825162
54127	Rps28	2524.66	-0.317965	0.167441	-1.89896	0.0575692	0.825162
54200	Sult2b1	11.045	-0.97058	0.535923	-1.81104	0.0701342	0.825162
54326	Elovl2	183.053	0.504513	0.230185	2.19177	0.0283961	0.825162
54343	Atf7ip	888.071	0.335052	0.143032	2.3425	0.0191548	0.825162
54378	Cacng6	3.43582	-2.24519	1.01407	-2.21404	0.0268261	0.825162
54399	Bet1l	430.076	-0.24272	0.133255	-1.82147	0.0685347	0.825162
54403	Slc4a4	5754.19	0.490018	0.224229	2.18535	0.028863	0.825162
54405	Ndufa1	1003.63	-0.204684	0.126466	-1.6185	0.105556	0.825162
54418	Fmn2	1224.91	0.370601	0.155086	2.38964	0.0168649	0.825162
54422	Barhl1	2788.26	-0.165842	0.102349	-1.62036	0.105155	0.825162
54563	Nup210	1164.5	0.171024	0.0950677	1.79897	0.0720239	0.825162
54598	Calcrl	254.454	0.365187	0.187607	1.94656	0.0515878	0.825162
54604	Pcnx	2652.61	0.205865	0.120982	1.70161	0.0888278	0.825162
54608	Abhd2	879.487	0.326664	0.15929	2.05075	0.0402911	0.825162
54624	Paf1	1783.78	-0.126068	0.0768325	-1.64082	0.100835	0.825162
54678	Zfp108	81.0518	0.332969	0.181456	1.83498	0.0665082	0.825162
54683	Prdx5	2547.14	-0.252374	0.0995882	-2.53418	0.0112711	0.825162
54709	Eif3i	1853.6	-0.193711	0.101934	-1.90035	0.0573872	0.825162
55927	Hes6	599.531	-0.198284	0.0838608	-2.36444	0.0180573	0.825162
55942	Sertad1	217.727	-0.389986	0.185733	-2.09971	0.0357541	0.825162
55944	Eif3d	2255.45	-0.159579	0.0888971	-1.7951	0.0726377	0.825162
55949	Eef1b2	4836.79	-0.27103	0.148756	-1.82198	0.0684581	0.825162
55950	Bri3	737.201	-0.253122	0.107821	-2.34762	0.018894	0.825162
55963	Slc1a4	1268.61	0.142228	0.0789922	1.80053	0.071777	0.825162
55983	Pdzrn3	1021.11	0.208659	0.124599	1.67464	0.0940056	0.825162
55989	Nop58	1007.02	-0.251673	0.132302	-1.90226	0.0571374	0.825162
55994	Smad9	403.972	0.324126	0.182956	1.7716	0.0764607	0.825162
56018	Stard10	576.427	-0.265797	0.125495	-2.11799	0.0341759	0.825162
56040	Rplp1	8918.51	-0.303151	0.184969	-1.63893	0.101229	0.825162
56044	Rala	1451.77	-0.138696	0.0772579	-1.79524	0.0726161	0.825162
56077	Dgke	711.48	-0.206719	0.124412	-1.66157	0.0965993	0.825162
56086	Set	4005.09	-0.102505	0.0621316	-1.64981	0.0989828	0.825162
56280	Mrpl37	777.401	-0.212087	0.0896642	-2.36534	0.0180133	0.825162
56289	Rassf1	453.282	-0.277989	0.116996	-2.37607	0.0174984	0.825162
56292	Naa10	525.677	-0.272712	0.142166	-1.91826	0.0550775	0.825162
56307	Metap2	3516.59	-0.148391	0.0724296	-2.04876	0.0404857	0.825162
56317	Anapc7	1061.72	-0.128506	0.0757514	-1.69641	0.0898081	0.825162
56330	Pdcd5	680.889	-0.222303	0.124001	-1.79274	0.0730139	0.825162
56354	Dnajc7	3126.71	-0.131804	0.0726563	-1.81407	0.0696669	0.825162
56364	Zmym3	1791.68	0.173083	0.0887776	1.94963	0.0512203	0.825162
56368	Cyb561d2	227.925	-0.241133	0.118604	-2.03309	0.042043	0.825162
56410	Cbln3	792.846	0.382374	0.187737	2.03676	0.0416745	0.825162
56424	Stub1	1671.7	-0.173181	0.0969304	-1.78666	0.0739932	0.825162
56427	Tubd1	141.553	0.271682	0.165043	1.64613	0.099737	0.825162
56431	Dstn	5331.58	-0.158434	0.0797801	-1.98588	0.0470467	0.825162
56438	Rbx1	2080.06	-0.17295	0.0964422	-1.7933	0.0729248	0.825162
56441	Nat6	299.123	-0.240287	0.1154	-2.08221	0.0373232	0.825162
56449	Ybx3	2882.37	-0.194282	0.095116	-2.04257	0.0410946	0.825162
56452	Orc6	521.406	-0.194309	0.110782	-1.75398	0.0794336	0.825162
56470	Rgs19	307.905	-0.272077	0.126461	-2.15147	0.0314393	0.825162
56473	Fads2	2344.73	0.357047	0.179924	1.98443	0.0472081	0.825162
56484	Foxo3	1190.54	0.425262	0.249051	1.70753	0.0877234	0.825162
56488	Nxt1	218.528	-0.235923	0.110238	-2.14013	0.0323445	0.825162
56495	Asna1	1305.17	-0.157243	0.0870032	-1.80732	0.0707124	0.825162
56505	Ruvbl1	468.355	-0.212783	0.111741	-1.90426	0.056877	0.825162
56612	Pfdn5	1033.55	-0.279739	0.133824	-2.09035	0.036586	0.825162
56620	Clec4n	59.0658	-0.578171	0.282412	-2.04726	0.0406322	0.825162
56644	Clec7a	69.4912	0.517326	0.30215	1.71215	0.0868693	0.825162
56692	Lamtor3	724.105	-0.179045	0.0914802	-1.9572	0.0503242	0.825162
56706	Ccnl1	1273.39	0.140872	0.0790195	1.78275	0.0746263	0.825162
56707	Zfp111	255.589	0.292875	0.121773	2.40509	0.0161685	0.825162
56708	Clcf1	377.634	-0.217905	0.114975	-1.89524	0.058061	0.825162
56711	Plag1	28.4738	0.531203	0.313302	1.6955	0.0899806	0.825162
56724	Cript	591.503	-0.254258	0.125319	-2.02888	0.0424705	0.825162
56739	Rec8	506.828	0.235779	0.145869	1.61638	0.106012	0.825162
56744	Pf4	35.1155	-0.664658	0.337365	-1.97014	0.048822	0.825162
56790	Supt20	1113.41	0.1552	0.0814488	1.9055	0.0567157	0.825162
56812	Dnajb2	604.862	-0.130767	0.0731177	-1.78844	0.0737045	0.825162
56844	Tssc4	912.834	-0.170963	0.08134	-2.10183	0.0355681	0.825162
56847	Aldh1a3	84.2255	0.495396	0.254275	1.94827	0.0513828	0.825162
57246	Tbx20	13.0671	1.21224	0.694835	1.74464	0.0810479	0.825162
57247	Zfp276	448.551	0.140226	0.0864886	1.62133	0.104947	0.825162
57294	Rps27	1709.64	-0.278039	0.167599	-1.65896	0.0971247	0.825162
57296	Psmd8	2703.26	-0.19666	0.0968898	-2.02973	0.0423841	0.825162
57320	Park7	1916.14	-0.205728	0.0924599	-2.22505	0.0260778	0.825162
57330	Gigyf1	1795	0.20825	0.0976844	2.13187	0.0330179	0.825162
57373	Akip1	165.894	-0.26645	0.148002	-1.80031	0.0718117	0.825162
57376	Smarce1	1735.04	-0.185679	0.0785936	-2.36253	0.0181508	0.825162
57423	Atp5j2	1800.45	-0.298577	0.136427	-2.18855	0.0286295	0.825162
57740	Stk32c	207.294	-0.304387	0.158601	-1.9192	0.0549593	0.825162
57742	Abhd1	44.4212	0.783575	0.471215	1.66288	0.0963364	0.825162
57776	Ttyh1	4593.04	0.375045	0.173688	2.1593	0.0308267	0.825162
57808	Rpl35a	2029.66	-0.352668	0.164577	-2.14288	0.0321228	0.825162
57816	Tesc	105.728	-0.489649	0.230426	-2.12498	0.0335887	0.825162
58175	Rgs20	364.429	0.281997	0.15014	1.87823	0.0603499	0.825162
58207	Slc43a3	470.532	0.286702	0.178522	1.60597	0.108281	0.825162
58226	Cacna1h	158.476	0.403929	0.181084	2.23061	0.0257066	0.825162
58250	Chst11	1074.54	0.279401	0.166537	1.67772	0.0934021	0.825162
58523	Elp2	1853.08	-0.107747	0.0631193	-1.70704	0.0878145	0.825162
58800	Trpm7	1392.47	0.229152	0.127364	1.7992	0.0719876	0.825162
58804	Cdc42ep5	55.5222	-0.544822	0.275617	-1.97674	0.0480711	0.825162
58810	Akr1a1	7832.02	-0.154263	0.0784004	-1.96763	0.0491108	0.825162
58894	Zfp862-ps	535.195	0.18522	0.0888832	2.08386	0.037173	0.825162
59003	Maea	1671.82	-0.129986	0.0746244	-1.74187	0.0815304	0.825162
59004	Pias4	574.419	-0.193067	0.0965213	-2.00025	0.0454735	0.825162
59005	Trappc2l	483.547	-0.300627	0.143347	-2.09719	0.0359769	0.825162
59015	Nup160	487.981	0.180701	0.107429	1.68205	0.0925583	0.825162
59020	Pdzk1	83.6947	0.354078	0.171333	2.06661	0.038771	0.825162
59022	Edf1	1945.65	-0.275071	0.15178	-1.8123	0.0699395	0.825162
59024	Med12	1759.86	0.278292	0.143025	1.94575	0.0516847	0.825162
59028	Rcl1	336.047	-0.173977	0.108451	-1.6042	0.10867	0.825162
59029	Psmd14	1578.19	-0.158754	0.0936906	-1.69444	0.0901808	0.825162
59049	Slc22a17	5808.96	0.129307	0.0766528	1.68692	0.0916187	0.825162
59054	Mrps30	511.305	-0.184673	0.084857	-2.17629	0.0295336	0.825162
59069	Tpm3	4151.8	-0.128161	0.0671705	-1.908	0.0563916	0.825162
60315	Myg1	434.093	-0.271171	0.136423	-1.98772	0.0468423	0.825162
60365	Rbm8a	1350.27	-0.208843	0.110274	-1.89387	0.0582429	0.825162
60409	Trappc4	652.522	-0.242929	0.107464	-2.26056	0.0237867	0.825162
60455	Tmem8	183.732	0.268728	0.141248	1.90253	0.0571019	0.825162
60533	Cd274	56.1171	-0.676184	0.332622	-2.03289	0.0420635	0.825162
60595	Actn4	5210.98	-0.156397	0.082192	-1.90282	0.0570642	0.825162
60596	Gucy1a3	879.166	0.541138	0.219326	2.46728	0.0136145	0.825162
60599	Trp53inp1	1083.54	0.215669	0.111546	1.93345	0.0531804	0.825162
63913	Fam129a	255.811	0.301579	0.177526	1.69878	0.0893599	0.825162
64008	Aqp9	20.9388	0.72809	0.35312	2.06188	0.0392193	0.825162
64009	Syne1	4596.93	0.237967	0.131868	1.80458	0.071141	0.825162
64011	Nrgn	64.4557	-0.462641	0.248634	-1.86073	0.0627828	0.825162
64050	Yeats4	1022.2	-0.169231	0.0861231	-1.96499	0.0494155	0.825162
64074	Smoc2	788.837	-0.365733	0.205228	-1.78209	0.0747351	0.825162
64292	Ptges	425.065	-0.274128	0.164575	-1.66568	0.0957775	0.825162
64296	Abhd8	2945.02	-0.158279	0.0944691	-1.67546	0.0938441	0.825162
64385	Cyp4f14	57.0761	0.485688	0.280354	1.73241	0.0832004	0.825162
64655	Mrps22	319.982	-0.211615	0.114794	-1.84343	0.0652668	0.825162
64657	Mrps10	367.988	-0.248563	0.120246	-2.06711	0.0387234	0.825162
64659	Mrps14	545.869	-0.151462	0.0885751	-1.70998	0.0872687	0.825162
64706	Scube1	606.444	0.207595	0.113486	1.82927	0.0673597	0.825162
64817	Svep1	513.218	0.333945	0.19478	1.71448	0.0864414	0.825162
64930	Tsc1	1249.91	0.19274	0.0980287	1.96616	0.0492797	0.825162
64934	Pes1	1118.71	-0.158777	0.0719003	-2.20829	0.0272238	0.825162
65019	Rpl23	4587.11	-0.265687	0.158671	-1.67445	0.0940431	0.825162
65106	Arl6ip5	2234.44	-0.192231	0.0805562	-2.3863	0.017019	0.825162
65111	Dap3	1308.81	-0.151218	0.0850197	-1.77863	0.075301	0.825162
65246	Xpo7	1612.26	0.162299	0.0948998	1.71021	0.0872264	0.825162
65254	Dpysl5	3482.56	0.168175	0.0952047	1.76646	0.0773192	0.825162
65961	Utp3	675.368	-0.169638	0.0921761	-1.84037	0.0657142	0.825162
65971	Tbata	83.097	-0.381603	0.213333	-1.78877	0.0736525	0.825162
66043	Atp5d	2746.41	-0.254149	0.125148	-2.03078	0.0422771	0.825162
66047	Mrpl54	316.573	-0.331924	0.173915	-1.90855	0.0563206	0.825162
66052	Sdhc	1944.42	-0.153031	0.0869056	-1.76088	0.0782579	0.825162
66054	Cndp2	1358.58	-0.170904	0.0870986	-1.96219	0.0497404	0.825162
66055	Sf3b6	840.908	-0.154171	0.0878848	-1.75424	0.0793892	0.825162
66059	Krtcap2	1022.02	-0.228911	0.13906	-1.64613	0.0997377	0.825162
66060	Cystm1	528.953	-0.223292	0.0896861	-2.4897	0.012785	0.825162
66066	Gng11	207.762	-0.366663	0.188675	-1.94336	0.0519725	0.825162
66077	Aurkaip1	759.205	-0.287949	0.125826	-2.28848	0.0221098	0.825162
66078	Tsen34	1957.99	-0.181981	0.0882537	-2.06202	0.0392059	0.825162
66094	Lsm7	406.303	-0.315381	0.157045	-2.00823	0.0446192	0.825162
66124	Josd2	342.778	-0.273366	0.116071	-2.35517	0.0185143	0.825162
66125	Sf3b5	745.722	-0.221084	0.109001	-2.02828	0.0425319	0.825162
66128	Mrps36	255.584	-0.256376	0.152524	-1.68089	0.0927847	0.825162
66129	Aaed1	136.045	0.316932	0.153547	2.06407	0.039011	0.825162
66136	Znrd1	236.045	-0.26639	0.161579	-1.64867	0.0992148	0.825162
66142	Cox7b	1271.85	-0.219368	0.119775	-1.83149	0.067027	0.825162
66143	Eef1e1	736.954	-0.176533	0.106086	-1.66406	0.0960996	0.825162
66151	Prr13	1018.93	-0.195438	0.112843	-1.73195	0.0832826	0.825162
66156	Anapc11	1116.15	-0.230767	0.112956	-2.04298	0.0410548	0.825162
66162	Bola2	434.584	-0.295127	0.179982	-1.63976	0.101056	0.825162
66164	Nip7	562.744	-0.251607	0.12167	-2.06795	0.0386449	0.825162
66167	Tma7	1102.48	-0.21664	0.119782	-1.80861	0.0705113	0.825162
66169	Tomm7	615.8	-0.239923	0.135306	-1.77318	0.0761986	0.825162
66170	Chchd5	183.413	-0.312602	0.155642	-2.00847	0.0445932	0.825162
66172	Med11	201.678	-0.302786	0.133829	-2.26249	0.0236671	0.825162
66175	Mustn1	41.9982	-0.439039	0.239038	-1.83669	0.066255	0.825162
66191	Ier3ip1	936.094	-0.209527	0.0985786	-2.12548	0.0335462	0.825162
66193	Pithd1	1099.47	-0.175539	0.0993008	-1.76775	0.0771033	0.825162
66208	Nenf	301.526	-0.299052	0.174942	-1.70944	0.0873699	0.825162
66212	Sec61b	718.954	-0.387351	0.160231	-2.41745	0.0156295	0.825162
66223	Mrpl35	365.191	-0.233428	0.128997	-1.80957	0.0703631	0.825162
66225	Llph	476.254	-0.298508	0.123564	-2.41582	0.0156999	0.825162
66229	Rpl7l1	1525.96	-0.159286	0.078826	-2.02072	0.0433085	0.825162
66230	Mrps28	260.214	-0.279842	0.145127	-1.92826	0.0538223	0.825162
66268	Pigyl	373.83	-0.213911	0.122715	-1.74316	0.0813052	0.825162
66276	1810009A15Rik	183.088	-0.415228	0.248609	-1.67021	0.0948785	0.825162
66278	Smim20	130.386	-0.309116	0.192555	-1.60534	0.108419	0.825162
66290	Atp6v1g1	1597.76	-0.201437	0.0810369	-2.48575	0.012928	0.825162
66309	Tmem128	617.474	-0.173039	0.0952736	-1.81623	0.0693346	0.825162
66357	Ostc	1358.42	-0.212795	0.132826	-1.60206	0.109142	0.825162
66374	2310011J03Rik	499.985	-0.196021	0.111619	-1.75616	0.0790609	0.825162
66384	Srp19	694.936	-0.232271	0.13542	-1.71519	0.0863108	0.825162
66390	Prelid3b	966.273	-0.132753	0.0811296	-1.63631	0.101774	0.825162
66398	Commd5	237.08	-0.24525	0.14507	-1.69056	0.090921	0.825162
66399	Tsfm	323.545	-0.214679	0.12169	-1.76414	0.0777088	0.825162
66409	Rsl1d1	1352.28	-0.183554	0.0974975	-1.88266	0.0597471	0.825162
66411	Tbcb	1421.26	-0.205082	0.101712	-2.01629	0.0437692	0.825162
66416	Ndufa7	1104.02	-0.297273	0.144849	-2.05229	0.0401412	0.825162
66419	Mrpl11	590.549	-0.267282	0.120113	-2.22527	0.0260633	0.825162
66420	Polr2e	985.119	-0.192293	0.117474	-1.6369	0.101651	0.825162
66423	Coprs	371.147	-0.251933	0.106031	-2.37603	0.0175002	0.825162
66425	Pcp4l1	1587.89	-0.194055	0.112436	-1.72592	0.0843621	0.825162
66432	Slc7a6os	590.615	-0.183972	0.0815273	-2.25657	0.0240349	0.825162
66435	Uggt2	444.831	0.300707	0.144079	2.0871	0.0368789	0.825162
66454	Nmnat1	180.514	-0.274273	0.135274	-2.02754	0.0426075	0.825162
66455	Cnpy4	541.945	-0.270128	0.107517	-2.51242	0.0119908	0.825162
66461	Ptpmt1	420.305	-0.191045	0.103066	-1.85362	0.0637936	0.825162
66475	Rps23	4080.71	-0.302882	0.163033	-1.8578	0.0631974	0.825162
66477	Usmg5	1133.52	-0.283681	0.144849	-1.95846	0.0501765	0.825162
66480	Rpl15	4372.34	-0.348924	0.142089	-2.45566	0.0140625	0.825162
66481	Rps21	2702.29	-0.290348	0.156144	-1.85949	0.0629582	0.825162
66483	Rpl36al	916.096	-0.606817	0.279979	-2.16736	0.0302071	0.825162
66487	Smim4	169.335	-0.337632	0.150446	-2.24421	0.0248188	0.825162
66489	Rpl35	3459.98	-0.408679	0.167886	-2.43426	0.0149221	0.825162
66494	Prelid1	2838.86	-0.265182	0.116637	-2.27357	0.0229917	0.825162
66497	Cmss1	157.555	-0.377019	0.171035	-2.20434	0.0275004	0.825162
66500	Slc30a7	661.502	0.18598	0.0895593	2.07662	0.0378369	0.825162
66506	Psmg3	229.781	-0.329168	0.153515	-2.1442	0.0320169	0.825162
66525	Timm50	792.288	-0.172799	0.0924427	-1.86926	0.0615873	0.825162
66537	Pomp	1534.26	-0.206126	0.0856259	-2.40729	0.0160715	0.825162
66538	Rps19bp1	338.619	-0.288038	0.118535	-2.42998	0.0150997	0.825162
66552	Sppl2a	1011.36	0.210597	0.103076	2.04314	0.0410391	0.825162
66556	Drap1	2330.88	-0.208263	0.110837	-1.879	0.0602447	0.825162
66573	Dzip1	631.079	0.24608	0.130739	1.88222	0.0598062	0.825162
66576	Uqcrh	1696.29	-0.242251	0.140447	-1.72485	0.0845539	0.825162
66589	Ube2v1	2366.12	-0.143267	0.0619957	-2.31092	0.0208374	0.825162
66590	Farsa	1254.05	-0.143708	0.0701839	-2.0476	0.0405994	0.825162
66594	Uqcr11	1189.11	-0.278108	0.144728	-1.9216	0.0546563	0.825162
66602	1700020I14Rik	928.767	0.449992	0.210081	2.14199	0.0321944	0.825162
66614	Gpatch4	288.497	-0.344132	0.146948	-2.34186	0.0191882	0.825162
66625	Pnisr	3328.96	0.146327	0.0852287	1.71688	0.0860016	0.825162
66637	Tsen15	264.325	-0.218868	0.130954	-1.67133	0.0946558	0.825162
66642	Ctnnbl1	883.708	-0.157077	0.0759709	-2.0676	0.0386778	0.825162
66656	Eef1d	1965.36	-0.272904	0.11151	-2.44735	0.0143912	0.825162
66663	Uba5	962.709	-0.131617	0.0807774	-1.62938	0.103232	0.825162
66664	Tmem41a	283.598	-0.227136	0.121391	-1.8711	0.0613306	0.825162
66667	Hspbap1	140.087	-0.313957	0.133542	-2.351	0.0187231	0.825162
66679	Rae1	722.59	-0.178889	0.0830214	-2.15473	0.0311829	0.825162
66682	Trappc5	668.346	-0.192587	0.118958	-1.61895	0.105458	0.825162
66694	Uqcrfs1	1858.15	-0.18756	0.0977502	-1.91877	0.0550139	0.825162
66734	Map1lc3a	2829.12	-0.219055	0.135923	-1.61162	0.107045	0.825162
66811	Duoxa2	1.19753	-2.83504	1.48381	-1.91064	0.0560504	0.825162
66816	Thap2	215.306	0.320026	0.146556	2.18364	0.028989	0.825162
66870	Serbp1	7088.62	-0.165757	0.0934469	-1.77381	0.0760951	0.825162
66871	Cpne8	483.882	-0.256375	0.129099	-1.98587	0.0470476	0.825162
66873	Tril	1904.64	0.523311	0.208245	2.51296	0.0119723	0.825162
66910	Tmem107	107.724	-0.34259	0.179836	-1.90502	0.056778	0.825162
66911	Nudt16l1	591.461	-0.202067	0.115864	-1.744	0.0811598	0.825162
66914	Vps28	1202	-0.14791	0.0863684	-1.71254	0.0867965	0.825162
66915	Cops9	884.478	-0.327533	0.135282	-2.42112	0.0154729	0.825162
66925	Sdhd	1551.62	-0.170599	0.0962371	-1.77269	0.0762796	0.825162
66928	Tmem261	400.309	-0.278742	0.134713	-2.06916	0.0385311	0.825162
66965	Ctu2	468.341	-0.266166	0.136181	-1.9545	0.0506415	0.825162
66971	Cdk5rap1	120.897	-0.357187	0.152302	-2.34525	0.0190143	0.825162
66972	Slc25a23	3350.51	0.179023	0.0907597	1.97249	0.0485536	0.825162
66973	Mrps18b	306.994	-0.304733	0.145119	-2.09987	0.0357398	0.825162
66995	Zcchc18	1643.42	0.162179	0.0877619	1.84794	0.0646106	0.825162
66997	Psmd12	1455.19	-0.137415	0.0773537	-1.77645	0.0756595	0.825162
66999	Med28	930.015	-0.221767	0.123571	-1.79465	0.0727091	0.825162
67017	Fam210b	300.832	0.183566	0.108877	1.68599	0.0917984	0.825162
67025	Rpl11	4712.24	-0.28177	0.14314	-1.9685	0.0490108	0.825162
67026	Thap4	389.316	-0.18731	0.092613	-2.0225	0.0431246	0.825162
67037	Pmf1	285.816	-0.377427	0.179911	-2.09785	0.0359181	0.825162
67040	Ddx17	10857.8	0.204574	0.0946736	2.16084	0.030708	0.825162
67042	Ift27	465.742	-0.228676	0.132342	-1.72792	0.0840033	0.825162
67063	Tmem246	1038.71	-0.166012	0.0840016	-1.9763	0.0481212	0.825162
67067	Romo1	942.092	-0.268248	0.153868	-1.74336	0.0812708	0.825162
67072	Cdc37l1	1374.21	0.186907	0.104386	1.79054	0.073367	0.825162
67074	Mon2	1974.8	0.188413	0.117389	1.60503	0.108486	0.825162
67078	Pgp	885.722	-0.149191	0.0867553	-1.71967	0.0854924	0.825162
67091	Trappc6a	155.223	-0.296196	0.175492	-1.68781	0.0914485	0.825162
67097	Rps10	3411.74	-0.326084	0.154427	-2.11158	0.0347223	0.825162
67109	Zfp787	441.334	-0.226095	0.103168	-2.19152	0.0284141	0.825162
67115	Rpl14	3552.97	-0.39715	0.187569	-2.11735	0.0342297	0.825162
67116	Cuedc2	2373.26	-0.21802	0.124568	-1.75021	0.0800829	0.825162
67118	Bfar	951.837	-0.143766	0.0775481	-1.85389	0.0637544	0.825162
67120	Ttc14	1212.58	0.197361	0.099632	1.9809	0.0476022	0.825162
67143	Ikzf5	622.83	0.186803	0.110812	1.68576	0.0918416	0.825162
67150	Rnf141	195.995	0.493961	0.263998	1.87108	0.0613344	0.825162
67151	Psmd9	733.562	-0.189996	0.0982878	-1.93306	0.0532294	0.825162
67160	Eef1g	5922.03	-0.282751	0.137756	-2.05255	0.0401158	0.825162
67163	Ccdc47	2417.96	0.166574	0.103903	1.60317	0.108898	0.825162
67169	Nradd	187.62	-0.346301	0.181398	-1.90906	0.0562542	0.825162
67179	Ccdc25	551.375	-0.161148	0.10072	-1.59996	0.109607	0.825162
67180	Yipf5	1044.02	-0.134469	0.083164	-1.61692	0.105897	0.825162
67184	Ndufa13	1863.18	-0.225956	0.136974	-1.64962	0.09902	0.825162
67186	Rplp2	3514.66	-0.365386	0.176691	-2.06794	0.0386456	0.825162
67197	Zcrb1	890.305	-0.26013	0.120691	-2.15534	0.031135	0.825162
67205	Utp11	441.117	-0.195338	0.116086	-1.68269	0.0924342	0.825162
67220	Plekho1	731.613	-0.253962	0.103477	-2.45429	0.0141163	0.825162
67235	Zkscan14	169.994	-0.236326	0.137157	-1.72304	0.0848821	0.825162
67239	Rpf2	290.168	-0.250622	0.118541	-2.11421	0.0344971	0.825162
67242	Gemin6	122.492	-0.28816	0.147763	-1.95015	0.0511578	0.825162
67248	Rpl39	2451.56	-0.281487	0.161746	-1.7403	0.0818062	0.825162
67254	2900011O08Rik	747.091	0.141715	0.0880326	1.6098	0.107441	0.825162
67267	Uqcc2	843.839	-0.278623	0.148185	-1.88024	0.0600758	0.825162
67270	Mrpl42	660.242	-0.236806	0.118461	-1.99902	0.0456063	0.825162
67272	Cmtm5	223.184	0.344324	0.197202	1.74605	0.0808025	0.825162
67278	Pagr1a	1097.7	-0.202835	0.12221	-1.65972	0.0969706	0.825162
67281	Rpl37	2037.4	-0.268737	0.163536	-1.64328	0.100324	0.825162
67288	Srek1ip1	369.311	-0.256368	0.135956	-1.88567	0.05934	0.825162
67299	Dock7	2012.64	0.235229	0.128238	1.83432	0.0666072	0.825162
67308	Mrpl46	327.216	-0.277723	0.141334	-1.96501	0.049413	0.825162
67313	5730559C18Rik	162.848	0.301585	0.176497	1.70872	0.0875021	0.825162
67367	Paxbp1	1574.17	0.123611	0.0736893	1.67746	0.0934527	0.825162
67412	Soga3	922.039	0.201412	0.120451	1.67215	0.0944941	0.825162
67427	Rps20	4496.41	-0.352713	0.170734	-2.06586	0.0388413	0.825162
67452	Pnpla8	1793.36	0.158528	0.0905492	1.75074	0.0799904	0.825162
67473	Slc47a1	4.01217	-2.29202	0.906554	-2.52827	0.0114625	0.825162
67490	Ufl1	552.76	0.19857	0.103861	1.91188	0.055892	0.825162
67500	Ccar1	2932.94	-0.165386	0.101341	-1.63198	0.102684	0.825162
67511	Tmed9	2812.18	-0.17223	0.0865375	-1.99024	0.0465649	0.825162
67516	Kctd4	27.6143	0.750487	0.322603	2.32635	0.0199999	0.825162
67538	Zswim3	93.7179	-0.286179	0.177161	-1.61536	0.106233	0.825162
67553	Gstcd	282.32	0.245171	0.117505	2.08647	0.0369363	0.825162
67574	Alg13	288.574	0.224019	0.096121	2.3306	0.0197745	0.825162
67579	Cpeb4	1839.66	0.330476	0.133309	2.47902	0.0131745	0.825162
67581	Tbc1d23	822.824	0.136405	0.0802413	1.69994	0.0891428	0.825162
67604	Get4	1357.46	-0.155511	0.0784409	-1.98252	0.047421	0.825162
67609	4930453N24Rik	321.557	-0.179503	0.097347	-1.84395	0.0651909	0.825162
67619	Nob1	551.621	-0.271555	0.112167	-2.42099	0.0154782	0.825162
67623	Tm7sf3	1078.66	0.160975	0.0993226	1.62073	0.105076	0.825162
67628	Anp32b	2373.07	-0.223442	0.12173	-1.83555	0.0664249	0.825162
67667	Alkbh8	253.125	0.319309	0.18311	1.74381	0.0811921	0.825162
67671	Rpl38	1579.88	-0.414959	0.167682	-2.47468	0.0133355	0.825162
67673	Elob	1991.19	-0.255565	0.122041	-2.09408	0.0362524	0.825162
67674	Trmt112	639.28	-0.220848	0.102116	-2.16271	0.0305631	0.825162
67676	Rpp21	204.013	-0.300193	0.161145	-1.86288	0.0624793	0.825162
67678	Lsm3	365.369	-0.352009	0.142049	-2.47807	0.0132095	0.825162
67681	Mrpl18	558.045	-0.235126	0.113952	-2.06338	0.0390764	0.825162
67683	Pbdc1	494.387	-0.335313	0.131952	-2.54118	0.0110479	0.825162
67693	Hypk	1156.59	-0.25739	0.11221	-2.29383	0.0218001	0.825162
67695	Ost4	807.919	-0.221897	0.11227	-1.97645	0.0481041	0.825162
67698	Fam174a	546.815	-0.186842	0.085882	-2.17557	0.0295875	0.825162
67710	Polr2g	776.183	-0.264324	0.127797	-2.06831	0.0386112	0.825162
67738	Ppid	765.135	-0.159141	0.0964692	-1.64966	0.0990127	0.825162
67755	Ddx47	979.656	-0.17857	0.0940024	-1.89964	0.057481	0.825162
67767	Jagn1	539.643	-0.274705	0.122669	-2.23939	0.0251303	0.825162
67775	Rtp4	55.2006	-0.628649	0.360271	-1.74493	0.0809964	0.825162
67792	Rgs8	730.737	0.213344	0.13303	1.60373	0.108773	0.825162
67836	Wdr83	415.362	-0.258964	0.111481	-2.32295	0.0201817	0.825162
67838	Dnajb11	1789.59	-0.10924	0.0655446	-1.66665	0.0955839	0.825162
67847	Sncaip	672.836	0.330243	0.188494	1.75201	0.0797728	0.825162
67848	Ddx55	498.89	-0.226401	0.101522	-2.23007	0.0257428	0.825162
67851	1700021F05Rik	242.584	-0.257985	0.153913	-1.67617	0.0937041	0.825162
67863	Slc25a11	1421.94	-0.14456	0.0791119	-1.82728	0.0676571	0.825162
67881	Mdp1	627.897	-0.237793	0.101785	-2.33622	0.0194797	0.825162
67885	1500011K16Rik	251.793	-0.237265	0.142162	-1.66898	0.0951215	0.825162
67891	Rpl4	12130.6	-0.230504	0.119774	-1.92449	0.054293	0.825162
67914	Coq9	1012.32	-0.13617	0.0701374	-1.94148	0.0522001	0.825162
67934	1700124L16Rik	18.1293	-0.695216	0.337499	-2.0599	0.0394077	0.825162
67941	Rps27l	894.893	-0.361872	0.157742	-2.29408	0.0217861	0.825162
67951	Tubb6	2230.45	-0.181883	0.11205	-1.62323	0.104541	0.825162
67955	Sugt1	1020.1	-0.118407	0.0649432	-1.82324	0.0682664	0.825162
67959	Puf60	3212.76	-0.130501	0.076965	-1.69559	0.0899643	0.825162
67988	Tmx3	1273.91	0.147113	0.0776061	1.89564	0.058008	0.825162
67996	Srsf6	3407.3	0.0982238	0.0569387	1.72508	0.0845132	0.825162
68028	Rpl22l1	1034.4	-0.250414	0.154767	-1.61801	0.105661	0.825162
68033	Cox19	651.026	-0.207577	0.122273	-1.69765	0.0895744	0.825162
68040	Zfp593	165.907	-0.23735	0.148242	-1.6011	0.109355	0.825162
68043	Eef1akmt1	229.152	-0.248588	0.148031	-1.67929	0.0930949	0.825162
68048	Aen	683.488	-0.168093	0.0900651	-1.86635	0.0619918	0.825162
68052	Rps13	2045.76	-0.317253	0.173265	-1.83103	0.0670964	0.825162
68077	Gltscr2	1831.79	-0.210529	0.128803	-1.6345	0.102153	0.825162
68080	Gpn3	338.453	-0.164052	0.10173	-1.61262	0.106826	0.825162
68083	Pak1ip1	751.322	-0.150682	0.0888896	-1.69516	0.0900448	0.825162
68089	Arpc4	2389.82	-0.198659	0.092274	-2.15292	0.031325	0.825162
68094	Smarcc2	6599.2	0.151591	0.0945184	1.60383	0.108752	0.825162
68095	Ociad1	2661.84	-0.163126	0.0789757	-2.06552	0.0388735	0.825162
68099	Fam92a	758.647	-0.142351	0.0846519	-1.68161	0.0926449	0.825162
68114	Mum1	648.891	-0.136293	0.0789056	-1.7273	0.0841144	0.825162
68118	Atg101	414.866	-0.234005	0.134726	-1.73689	0.082406	0.825162
68135	Eif3h	3199.05	-0.17038	0.0972949	-1.75117	0.0799165	0.825162
68144	5031426D15Rik	40.8403	-0.62686	0.305751	-2.05023	0.0403421	0.825162
68153	Gtf2e2	502.094	-0.140123	0.0862642	-1.62435	0.104301	0.825162
68180	Hyi	310.141	-0.30957	0.146104	-2.11884	0.0341042	0.825162
68183	Bcas2	1400.99	-0.173491	0.0855141	-2.0288	0.0424788	0.825162
68190	Dubr	105.649	-0.260362	0.146149	-1.78149	0.0748326	0.825162
68193	Rpl24	3591.35	-0.36535	0.150811	-2.42256	0.0154115	0.825162
68198	Ndufb2	690.013	-0.292028	0.127351	-2.29309	0.0218428	0.825162
68202	Ndufa5	1008.84	-0.235213	0.139527	-1.68579	0.0918362	0.825162
68205	Urm1	565.057	-0.18083	0.0972291	-1.85984	0.0629086	0.825162
68226	Efcab2	171.371	0.350462	0.152488	2.29829	0.0215453	0.825162
68278	Ddx39	821.019	-0.196023	0.0924487	-2.12035	0.0339766	0.825162
68327	Tsr3	468.9	-0.274575	0.116654	-2.35376	0.0185846	0.825162
68332	Sdhaf1	459.821	-0.259921	0.118821	-2.1875	0.0287057	0.825162
68375	Ndufa8	1424.7	-0.207669	0.111376	-1.86458	0.0622398	0.825162
68401	G6pc3	436.632	-0.164096	0.102193	-1.60576	0.108327	0.825162
68421	Lmbrd1	1690.43	0.133371	0.0790103	1.68802	0.0914064	0.825162
68441	Rraga	2280.81	-0.100713	0.0544282	-1.85039	0.0642574	0.825162
68463	Mrpl14	414.101	-0.249509	0.134635	-1.85322	0.0638508	0.825162
68473	Mob1b	374.872	0.35309	0.202002	1.74795	0.0804726	0.825162
68475	Ssna1	539.862	-0.26553	0.115654	-2.29591	0.0216813	0.825162
68479	Phf5a	632.51	-0.27132	0.126115	-2.15137	0.0314468	0.825162
68493	Ndufaf4	369.028	-0.227961	0.13207	-1.72606	0.0843371	0.825162
68539	Tmem109	756.213	-0.223308	0.098314	-2.27137	0.0231243	0.825162
68544	2310036O22Rik	2294.74	-0.245549	0.10626	-2.31084	0.0208418	0.825162
68576	Lamtor5	544.302	-0.187911	0.107897	-1.74158	0.0815817	0.825162
68598	Dnajc8	1412.27	-0.15849	0.0906996	-1.74742	0.0805649	0.825162
68617	Mtcl1	3169.53	0.165935	0.102772	1.61459	0.1064	0.825162
68628	Fbxw9	525.324	-0.179113	0.0877251	-2.04175	0.0411764	0.825162
68634	Tm2d3	283.418	-0.297597	0.147633	-2.01579	0.0438223	0.825162
68653	Samm50	1407.76	-0.187758	0.0893831	-2.1006	0.0356761	0.825162
68691	Kansl1l	313.928	0.214208	0.123746	1.73103	0.0834461	0.825162
68695	Hddc3	89.473	0.300019	0.164236	1.82676	0.0677354	0.825162
68703	Rere	3478.29	0.1917	0.100096	1.91517	0.0554712	0.825162
68705	Gtf2f2	328.978	-0.254259	0.103054	-2.46724	0.0136159	0.825162
68728	Trp53inp2	5224.95	0.157901	0.0766884	2.059	0.0394946	0.825162
68729	Trim37	2292.31	0.2017	0.09097	2.21721	0.0266085	0.825162
68731	Rbfa	276.285	-0.277069	0.13866	-1.99819	0.0456956	0.825162
68735	Mrps18c	411.166	-0.262121	0.150118	-1.7461	0.0807932	0.825162
68750	Rreb1	280.117	0.394386	0.205726	1.91704	0.0552327	0.825162
68763	1110038B12Rik	362.152	-0.318243	0.157562	-2.0198	0.0434042	0.825162
68792	Srpx2	275.794	-0.317293	0.172122	-1.84342	0.0652678	0.825162
68801	Elovl5	2365.5	0.207202	0.11994	1.72755	0.0840683	0.825162
68810	Nexn	166.958	-0.412082	0.195309	-2.10989	0.0348676	0.825162
68818	Zfand2b	257.995	-0.203389	0.1204	-1.68928	0.091165	0.825162
68833	Pdcl3	1063.22	-0.237619	0.103984	-2.28513	0.0223049	0.825162
68836	Mrpl52	360.646	-0.288914	0.174067	-1.65979	0.0969574	0.825162
68842	Tulp4	4730.72	0.198616	0.120627	1.64653	0.0996548	0.825162
68876	Atp23	85.8229	-0.32627	0.163173	-1.99954	0.0455499	0.825162
68915	Vars2	575.229	0.174308	0.0840737	2.07327	0.0381468	0.825162
68938	Aspscr1	900.659	-0.140721	0.0844488	-1.66635	0.095644	0.825162
68947	Chst8	165.536	0.479276	0.23748	2.01818	0.0435729	0.825162
68949	Zfas1	490.768	-0.410532	0.177208	-2.31667	0.0205219	0.825162
68953	Chmp2a	1596.87	-0.198594	0.107452	-1.84821	0.0645716	0.825162
68966	Ngdn	469.715	-0.251826	0.101013	-2.49301	0.0126665	0.825162
68980	Wdr53	157.045	-0.248917	0.138503	-1.7972	0.0723043	0.825162
68991	Ssu72	1223.07	-0.234094	0.117397	-1.99404	0.0461479	0.825162
69009	Thap7	319.043	-0.224294	0.129338	-1.73417	0.0828882	0.825162
69019	Spcs1	1299.95	-0.203719	0.116904	-1.74262	0.0813993	0.825162
69020	Zfp707	285.725	-0.215605	0.110381	-1.95328	0.0507859	0.825162
69029	Smdt1	1394.28	-0.213012	0.106885	-1.9929	0.0462721	0.825162
69034	Nupr1l	14.9659	-0.685888	0.38945	-1.76117	0.0782097	0.825162
69051	Pycr2	538.953	-0.227951	0.125339	-1.81867	0.0689616	0.825162
69072	Ebna1bp2	980.424	-0.154428	0.0858902	-1.79797	0.0721825	0.825162
69094	Tmem160	539.649	-0.330451	0.134439	-2.45801	0.0139711	0.825162
69123	Eci3	26.3885	-0.612561	0.300356	-2.03945	0.0414049	0.825162
69131	Cdk12	760.901	0.215263	0.119073	1.80783	0.0706336	0.825162
69156	Comtd1	239.094	-0.232557	0.132888	-1.75002	0.0801142	0.825162
69163	Mrpl44	328.398	-0.223363	0.137317	-1.62662	0.103817	0.825162
69188	Kmt2e	3551.01	0.121037	0.0730062	1.6579	0.0973367	0.825162
69195	Tmem121	293.471	-0.223344	0.112308	-1.98868	0.0467367	0.825162
69221	2410006H16Rik	592.527	-0.313665	0.191483	-1.63808	0.101405	0.825162
69241	Polr2d	654.536	-0.170366	0.0849486	-2.00552	0.0449076	0.825162
69256	Zfp397	723.898	0.190367	0.100702	1.8904	0.0587052	0.825162
69352	Necab1	101.335	0.485457	0.213412	2.27475	0.0229212	0.825162
69354	Slc38a4	331.097	-0.303409	0.167617	-1.81013	0.0702757	0.825162
69386	Hist1h4h	10.7635	-0.991117	0.503098	-1.97003	0.0488352	0.825162
69454	Clic3	71.4746	0.406932	0.24682	1.6487	0.0992085	0.825162
69504	Zfp932	367.026	0.169612	0.0983345	1.72485	0.0845547	0.825162
69524	Esam	64.5452	-0.43772	0.21488	-2.03704	0.0416461	0.825162
69527	Mrps9	503.57	-0.235968	0.128211	-1.84047	0.0656991	0.825162
69538	Antxr1	1169.14	0.31347	0.137208	2.28464	0.0223339	0.825162
69548	2310015A10Rik	253.694	0.265531	0.152621	1.73981	0.0818917	0.825162
69549	2310009B15Rik	100.353	-0.357131	0.157582	-2.26631	0.0234323	0.825162
69551	2310022B05Rik	1500.62	-0.192108	0.101602	-1.8908	0.0586515	0.825162
69556	Bod1	1215.66	-0.144037	0.0875395	-1.64539	0.0998888	0.825162
69573	Hilpda	116.302	-0.360715	0.197319	-1.82808	0.0675369	0.825162
69583	Tnfsf13	6.41936	-1.27851	0.679632	-1.88118	0.0599475	0.825162
69655	Cd164l2	17.3986	-0.652864	0.394393	-1.65537	0.0978504	0.825162
69668	Ccdc115	472.254	-0.210384	0.114374	-1.83944	0.0658511	0.825162
69675	Pxdn	1510.47	0.256032	0.118145	2.1671	0.0302273	0.825162
69684	Aarsd1	472.824	-0.189209	0.0998495	-1.89494	0.0581001	0.825162
69713	Pin4	214.641	-0.249342	0.155867	-1.5997	0.109664	0.825162
69714	Tfpt	375.474	-0.208544	0.120151	-1.73569	0.0826193	0.825162
69731	Gemin7	498.664	-0.306169	0.135343	-2.26216	0.0236873	0.825162
69742	Tm2d2	915.651	-0.164997	0.077058	-2.1412	0.0322579	0.825162
69749	Epb41l4aos	142.428	-0.332042	0.1947	-1.7054	0.0881193	0.825162
69792	Med6	308.214	-0.222961	0.127962	-1.7424	0.081438	0.825162
69804	Tmem147	1086.26	-0.233502	0.117879	-1.98085	0.0476077	0.825162
69833	Polr2f	789.973	-0.261548	0.125313	-2.08716	0.0368738	0.825162
69834	Rab43	797.116	0.155568	0.0934586	1.66457	0.0959992	0.825162
69871	Ppp1r35	457.577	-0.26424	0.116494	-2.26827	0.0233128	0.825162
69875	Ndufa11	952.341	-0.33187	0.147112	-2.2559	0.0240769	0.825162
69893	Coa7	212.041	-0.243587	0.128184	-1.90029	0.0573954	0.825162
69902	Mrto4	449.004	-0.298514	0.127294	-2.34507	0.0190236	0.825162
69912	Nup43	149.047	-0.312747	0.14127	-2.21382	0.0268413	0.825162
69920	Polr2i	396.635	-0.246585	0.129399	-1.90561	0.0567005	0.825162
69928	Apitd1	106.487	-0.47613	0.225063	-2.11554	0.034384	0.825162
69953	2810025M15Rik	413.606	-0.260016	0.131379	-1.97913	0.0478009	0.825162
69961	Rpp25l	308.14	-0.238435	0.144869	-1.64587	0.0997913	0.825162
70025	Acot7	1873.37	-0.356692	0.152327	-2.34163	0.0191999	0.825162
70103	Znhit1	416.779	-0.293712	0.120249	-2.44253	0.0145846	0.825162
70110	Ifi35	68.6976	-0.508995	0.243399	-2.09119	0.0365107	0.825162
70118	Srrd	238.867	-0.249108	0.134462	-1.85263	0.0639351	0.825162
70127	Dpf3	496.037	0.297436	0.138416	2.14886	0.0316454	0.825162
70144	Lrch3	829.151	0.307013	0.159881	1.92026	0.0548252	0.825162
70186	Fam162a	524.346	-0.208333	0.0927844	-2.24534	0.0247463	0.825162
70227	Zfp619	82.9437	0.433993	0.19756	2.19677	0.028037	0.825162
70240	Ufsp1	111.154	-0.307542	0.181598	-1.69353	0.0903546	0.825162
70247	Psmd1	3548.53	-0.161622	0.0845815	-1.91084	0.0560251	0.825162
70248	Dazap1	1847.78	-0.121268	0.0689473	-1.75885	0.0786032	0.825162
70252	Jpx	145.114	-0.351151	0.180426	-1.94623	0.0516267	0.825162
70257	2010107E04Rik	953.613	-0.232442	0.131401	-1.76895	0.0769026	0.825162
70294	Rnf126	1404.02	-0.13936	0.0837111	-1.66477	0.0959587	0.825162
70333	Cd3eap	482.589	-0.281963	0.145646	-1.93594	0.0528745	0.825162
70369	Bag5	802.854	-0.152304	0.067961	-2.24105	0.0250228	0.825162
70382	Kctd2	966	-0.222054	0.100155	-2.2171	0.0266165	0.825162
70417	Megf10	1822.13	0.288701	0.159661	1.80822	0.0705724	0.825162
70422	Ints2	486.53	0.291779	0.137294	2.12521	0.0335688	0.825162
70441	Mir124-2hg	10.7594	-0.803972	0.457281	-1.75816	0.078721	0.825162
70456	Mpc2	860.804	-0.241146	0.119592	-2.01641	0.0437569	0.825162
70466	Ckap2l	407.68	0.203794	0.107141	1.9021	0.0571582	0.825162
70472	Atad2	475.21	0.244855	0.123728	1.97898	0.0478182	0.825162
70508	Bbx	585.235	0.210193	0.112139	1.8744	0.0608749	0.825162
70511	Eef2kmt	137.503	-0.255103	0.154261	-1.65371	0.0981857	0.825162
70544	Tmem242	855.918	-0.213834	0.114438	-1.86856	0.0616836	0.825162
70546	Zdhhc2	373.884	0.412979	0.192152	2.14923	0.0316163	0.825162
70561	Txndc16	1145.87	0.257364	0.134005	1.92056	0.0547877	0.825162
70568	Cpne3	716.907	0.334954	0.147739	2.26721	0.0233777	0.825162
70713	Gpr137c	297.875	0.299386	0.153367	1.95208	0.0509285	0.825162
70737	Cgn	134.398	0.300718	0.149611	2.01	0.0444314	0.825162
70762	Dclk2	3089	0.213475	0.114825	1.85913	0.0630089	0.825162
70873	Cnbd2	171.768	-0.338385	0.200675	-1.68623	0.0917511	0.825162
70891	Spdya	18.6516	-0.667145	0.363681	-1.83442	0.0665911	0.825162
70892	Ttll7	356.693	0.36096	0.154684	2.33354	0.0196201	0.825162
70997	Spef1	337.838	-0.277049	0.147965	-1.87239	0.061152	0.825162
71020	Spats1	32.8336	-0.552337	0.281335	-1.96327	0.0496147	0.825162
71026	Speer3	4.86798	-2.75895	1.24054	-2.22399	0.0261491	0.825162
71101	Uvssa	459.445	0.188778	0.0880842	2.14315	0.0321009	0.825162
71148	Mier1	864.685	0.187219	0.114778	1.63114	0.102862	0.825162
71263	Mro	170.938	0.450249	0.222767	2.02117	0.0432623	0.825162
71268	Lrrfip2	916.521	-0.151687	0.0759108	-1.99823	0.045692	0.825162
71306	Mfap3l	589.181	0.318344	0.19377	1.6429	0.100405	0.825162
71330	Rcbtb1	834.299	0.164705	0.0906584	1.81676	0.0692532	0.825162
71389	Chd6	1592.13	0.241631	0.130776	1.84767	0.0646504	0.825162
71409	Fmnl2	2787.61	0.262101	0.14599	1.79533	0.0726005	0.825162
71435	Arhgap21	5439.82	0.245907	0.128001	1.92113	0.0547151	0.825162
71445	5530601H04Rik	315.549	-0.318096	0.132343	-2.40357	0.016236	0.825162
71474	Ppp6r2	1771.95	0.182788	0.102864	1.77699	0.0755698	0.825162
71532	Fam217b	64.2915	0.391464	0.225316	1.7374	0.0823167	0.825162
71584	Gdpd2	254.813	0.265263	0.160232	1.65549	0.097825	0.825162
71592	Pogk	1162.96	0.242188	0.136166	1.77862	0.0753021	0.825162
71679	Atp5h	1714.14	-0.285929	0.125272	-2.28246	0.0224621	0.825162
71690	Esm1	96.4149	-0.721964	0.32085	-2.25016	0.0244389	0.825162
71703	Armcx3	1501.7	0.124319	0.0696172	1.78575	0.0741398	0.825162
71707	Ubiad1	326.18	-0.188709	0.103484	-1.82356	0.0682179	0.825162
71710	Lrrcc1	428.619	0.239883	0.101946	2.35304	0.0186204	0.825162
71720	Osbpl3	635.52	-0.284716	0.133981	-2.12504	0.0335831	0.825162
71738	Mamdc2	418.651	0.415119	0.184799	2.24632	0.0246834	0.825162
71751	Map3k13	548.753	0.303774	0.184852	1.64334	0.100313	0.825162
71752	Gtf3c2	1869.66	0.132781	0.0773682	1.71623	0.0861203	0.825162
71775	1300017J02Rik	5.40014	-1.98295	1.08466	-1.82818	0.0675221	0.825162
71779	2023-03-08	1462.75	0.176843	0.103752	1.70448	0.0882919	0.825162
71782	Ankle2	846.506	0.167603	0.0900933	1.86033	0.0628388	0.825162
71787	Trnau1ap	368.699	-0.245169	0.127717	-1.91962	0.0549056	0.825162
71801	Plekhf2	177.32	0.19989	0.121984	1.63865	0.101286	0.825162
71834	Zbtb43	505.918	0.182987	0.0988528	1.85111	0.0641544	0.825162
71835	Lancl2	1611.07	0.166977	0.0827345	2.01823	0.0435675	0.825162
71846	Syce2	102.099	-0.305066	0.17242	-1.76932	0.0768409	0.825162
71890	Mad2l2	424.107	-0.205104	0.122898	-1.6689	0.095138	0.825162
71918	Zcchc24	2412.17	0.249222	0.149741	1.66435	0.0960431	0.825162
71972	Dnmbp	437.394	0.239018	0.139164	1.71753	0.085882	0.825162
72020	Zfp654	353.91	0.316018	0.126374	2.50065	0.0123966	0.825162
72065	Rap2c	1003.39	0.126487	0.0773217	1.63585	0.10187	0.825162
72076	Mospd4	1.67108	-2.46819	1.48595	-1.66102	0.0967093	0.825162
72135	Pygo1	145.249	0.358989	0.175256	2.04837	0.0405238	0.825162
72170	Chchd4	275.172	-0.275018	0.123814	-2.22122	0.0263358	0.825162
72194	Fbxl20	1381.61	0.145192	0.0871185	1.6666	0.095594	0.825162
72195	Supt7l	512.776	0.135319	0.0845253	1.60093	0.109392	0.825162
72203	2610507I01Rik	261.402	0.208137	0.129106	1.61214	0.106931	0.825162
72236	Tsnaxip1	16.5456	0.680428	0.414395	1.64198	0.100595	0.825162
72238	Tbc1d5	542.908	0.21522	0.0941631	2.28561	0.0222771	0.825162
72275	2200002D01Rik	41.113	-0.681691	0.355535	-1.91737	0.0551911	0.825162
72293	Nkd2	284.439	0.338666	0.197078	1.71843	0.0857178	0.825162
72341	Elp6	281.809	-0.245573	0.127602	-1.92453	0.0542879	0.825162
72351	Ptar1	97.2217	0.448354	0.252258	1.77736	0.0755089	0.825162
72391	Cdkn3	91.0467	-0.375025	0.213117	-1.75971	0.078457	0.825162
72446	Prr5l	356.867	0.424342	0.194443	2.18235	0.029084	0.825162
72500	Ier5l	722.631	-0.23169	0.108863	-2.12827	0.0333146	0.825162
72542	Pgam5	807.614	-0.143618	0.0865107	-1.66012	0.096891	0.825162
72554	Utp14a	346.441	-0.218128	0.106299	-2.05201	0.0401684	0.825162
72562	Pcbd2	120.116	-0.36137	0.18251	-1.98	0.0477038	0.825162
72567	Bclaf1	3344.84	0.174094	0.082736	2.10421	0.0353602	0.825162
72585	Lypd1	114.648	0.448195	0.219948	2.03773	0.041577	0.825162
72587	Pan3	1306.11	0.142899	0.0649486	2.20019	0.0277935	0.825162
72607	Usp13	115.543	-0.324407	0.15512	-2.09133	0.0364981	0.825162
72656	Ints8	685.822	0.215315	0.0916728	2.34874	0.0188371	0.825162
72726	Tbcc	468.653	-0.244603	0.12887	-1.89805	0.0576893	0.825162
72792	2810459M11Rik	852.887	0.438843	0.227486	1.9291	0.0537189	0.825162
72886	Ccdc94	157.138	-0.232118	0.131393	-1.76659	0.077297	0.825162
72895	Setd5	2974.51	0.165834	0.0766966	2.16221	0.0306022	0.825162
72925	2023-03-01	288.943	0.273352	0.120965	2.25976	0.0238363	0.825162
72949	Ccnt2	965.97	0.254376	0.103681	2.45345	0.0141492	0.825162
72960	Top1mt	165.711	-0.223301	0.13131	-1.70057	0.0890243	0.825162
72962	Tymp	147.594	-0.210685	0.130831	-1.61036	0.107319	0.825162
73046	Glrx5	1326.02	-0.268397	0.109649	-2.44779	0.0143734	0.825162
73067	Tmem192	233.874	-0.2216	0.121152	-1.82911	0.0673824	0.825162
73086	Rps6ka5	797.203	0.40058	0.158413	2.52871	0.0114483	0.825162
73112	Abracl	484.528	-0.289379	0.180525	-1.60298	0.108938	0.825162
73124	Golim4	1395.98	0.231668	0.137458	1.68538	0.0919161	0.825162
73133	NA	63.7051	0.391946	0.232953	1.68251	0.0924699	0.825162
73172	Exo5	213.08	-0.210588	0.118353	-1.77931	0.0751887	0.825162
73230	Bmper	345.298	0.368681	0.192774	1.9125	0.055812	0.825162
73341	Arhgef6	413.167	0.349418	0.179372	1.94801	0.0514142	0.825162
73410	1700065D16Rik	3.58582	1.39461	0.843599	1.65316	0.0982978	0.825162
73430	Zfp974	160.954	0.267553	0.149954	1.78423	0.0743864	0.825162
73447	Wdr13	2182.51	0.20892	0.100222	2.08458	0.0371072	0.825162
73469	Rnf38	1353.17	0.16349	0.0798846	2.04657	0.0407	0.825162
73504	1700071M16Rik	34.0952	0.779358	0.362576	2.1495	0.0315948	0.825162
73600	1700120C14Rik	7.84939	-0.869816	0.526429	-1.6523	0.0984743	0.825162
73634	1700125H20Rik	1.74225	-2.23641	1.30646	-1.71181	0.0869326	0.825162
73635	Ptges3l	91.4601	-0.335306	0.196399	-1.70727	0.087772	0.825162
73689	Bloc1s2	390.307	-0.260772	0.152461	-1.71041	0.0871894	0.825162
73692	2410089E03Rik	1126.28	0.170221	0.0924763	1.84069	0.0656663	0.825162
73723	Sh3bgrl3	843.331	-0.324736	0.149585	-2.17091	0.029938	0.825162
73738	Haus7	393.539	-0.237873	0.127236	-1.86954	0.0615477	0.825162
73747	1110034G24Rik	102.36	-0.355326	0.176007	-2.01882	0.0435058	0.825162
73804	Kif2c	267.336	-0.191187	0.111971	-1.70747	0.0877342	0.825162
73824	Snhg6	302.501	-0.30999	0.174133	-1.78019	0.0750443	0.825162
73844	Ankrd45	73.284	0.330073	0.198199	1.66536	0.095841	0.825162
73894	4930414N06Rik	1.08078	3.19672	1.86678	1.71242	0.0868195	0.825162
73998	Herc3	1161.33	0.213159	0.0896386	2.37798	0.0174076	0.825162
74004	Jakmip3	167.378	0.270706	0.164126	1.64938	0.0990701	0.825162
74007	Btbd11	472.875	0.223983	0.132363	1.69219	0.09061	0.825162
74025	Nphp3	284.802	0.264558	0.138598	1.90881	0.0562862	0.825162
74114	Crot	581.531	0.195085	0.108798	1.7931	0.0729571	0.825162
74122	Tmem43	1647.7	-0.128489	0.0775078	-1.65776	0.0973669	0.825162
74137	Nuak2	141.016	-0.441165	0.182372	-2.41904	0.0155617	0.825162
74152	Stra6l	18.6587	1.08641	0.46567	2.33301	0.0196475	0.825162
74175	Crct1	20.6213	-1.06605	0.424674	-2.51028	0.0120634	0.825162
74182	Gpcpd1	1165.55	0.183035	0.0879482	2.08117	0.0374186	0.825162
74186	Ccdc3	448.221	0.40322	0.231686	1.74037	0.0817938	0.825162
74198	Dtx2	253.514	-0.231075	0.135146	-1.70982	0.0872993	0.825162
74229	Paqr8	3670.86	0.509337	0.209773	2.42804	0.0151805	0.825162
74254	Gpn1	364.427	-0.211776	0.110086	-1.92374	0.0543869	0.825162
74277	Chic2	647.934	-0.143582	0.0816993	-1.75744	0.0788427	0.825162
74284	1700086L19Rik	25.4172	0.555536	0.293595	1.89219	0.058466	0.825162
74287	Kcmf1	1513.54	-0.134451	0.0633501	-2.12235	0.0338082	0.825162
74310	Ube4bos3	17.8292	0.732863	0.376014	1.94903	0.0512917	0.825162
74318	Hopx	1922.26	0.268703	0.150906	1.7806	0.0749784	0.825162
74355	Smchd1	1334.35	0.165085	0.0990121	1.66732	0.0954498	0.825162
74365	Lonrf3	327.375	0.291759	0.151096	1.93096	0.0534881	0.825162
74385	Ap5m1	278.51	0.273478	0.144714	1.88978	0.0587876	0.825162
74392	Specc1l	1941.43	0.21167	0.122588	1.72668	0.0842253	0.825162
74424	Tmc5	9.23393	1.39222	0.749839	1.85668	0.063356	0.825162
74430	4930452B06Rik	95.4553	0.432353	0.171007	2.52828	0.0114622	0.825162
74438	Clvs1	391.946	0.224349	0.133484	1.68071	0.0928186	0.825162
74442	Sgms2	106.34	-0.342604	0.176679	-1.93913	0.052485	0.825162
74504	Fam53a	434.966	-0.170222	0.0978104	-1.74032	0.0818024	0.825162
74513	Neto2	2869.61	0.224427	0.136201	1.64776	0.0994024	0.825162
74577	Glb1l	287.603	0.231199	0.144242	1.60285	0.108967	0.825162
74580	Pyroxd2	78.1483	0.304683	0.186391	1.63464	0.102124	0.825162
74648	S100pbp	239.548	0.355486	0.200811	1.77025	0.0766858	0.825162
74737	Pcf11	931.72	0.161699	0.0877958	1.84176	0.0655101	0.825162
74778	Rrp7a	860.642	-0.187856	0.0944005	-1.98999	0.0465921	0.825162
74838	Naa15	1838.31	-0.154027	0.0765876	-2.01113	0.0443122	0.825162
74840	Manf	1631.88	-0.24554	0.112838	-2.17604	0.0295526	0.825162
74846	4930405A21Rik	4.62531	-1.1926	0.707524	-1.6856	0.0918734	0.825162
74931	4930481A15Rik	31.4895	0.899416	0.408107	2.20387	0.0275333	0.825162
75040	Efcab10	4.28656	-1.18217	0.720576	-1.64059	0.100882	0.825162
75062	Sf3a3	867.91	-0.16793	0.0990774	-1.69494	0.0900875	0.825162
75084	4930511M06Rik	56.7838	-0.926417	0.399214	-2.3206	0.0203084	0.825162
75216	Cep128	175.031	0.378681	0.163707	2.31316	0.0207137	0.825162
75284	Bcdin3d	147.438	-0.273218	0.166696	-1.63902	0.101209	0.825162
75292	Prkd3	1005.21	0.251097	0.128261	1.9577	0.0502653	0.825162
75398	Mrpl32	293.186	-0.211014	0.125831	-1.67696	0.0935503	0.825162
75404	Arhgap36	13.1529	-0.757823	0.462702	-1.63782	0.101459	0.825162
75406	Ndufs7	1161.46	-0.260356	0.128691	-2.02311	0.0430617	0.825162
75416	Nop14	593.429	-0.163448	0.0928854	-1.75967	0.0784632	0.825162
75444	1700011I03Rik	1.22221	-2.81872	1.48251	-1.90132	0.0572599	0.825162
75469	Spata19	2.02373	-1.76169	1.09571	-1.60781	0.107877	0.825162
75476	1700010I02Rik	41.2387	-1.26717	0.5667	-2.23605	0.0253486	0.825162
75590	Dusp9	70.5562	-0.392922	0.238578	-1.64694	0.0995714	0.825162
75593	Malsu1	213.171	-0.31238	0.14167	-2.20497	0.0274559	0.825162
75608	Chmp4b	3421.9	-0.159684	0.082565	-1.93404	0.053108	0.825162
75617	Rps25	2796.59	-0.267834	0.154984	-1.72814	0.0839637	0.825162
75623	Tex30	218.995	-0.232692	0.12537	-1.85604	0.0634481	0.825162
75659	Wdr54	161.522	-0.421163	0.167931	-2.50796	0.0121432	0.825162
75686	Nudt16	145.379	-0.314096	0.142626	-2.20224	0.0276484	0.825162
75692	Nr2c2ap	180.683	-0.317239	0.160834	-1.97246	0.0485569	0.825162
75698	Fam35a	78.2156	0.349559	0.171876	2.03379	0.041973	0.825162
75747	Sesn3	530.333	0.462438	0.236987	1.95132	0.0510193	0.825162
75767	Rab11fip1	31.701	0.449024	0.260113	1.72626	0.0843005	0.825162
75769	Plppr5	386.312	0.34363	0.148798	2.30937	0.0209228	0.825162
75782	Lca5	546.024	0.21114	0.113454	1.86102	0.0627416	0.825162
75785	Klhl24	1607.44	0.321914	0.17434	1.84647	0.0648234	0.825162
75869	Arl5b	222.621	0.505897	0.26156	1.93415	0.0530949	0.825162
75881	4930579K19Rik	13.6957	-0.631406	0.393807	-1.60334	0.10886	0.825162
75906	Fam184a	601.55	0.260156	0.156601	1.66127	0.0966596	0.825162
75913	4930579G18Rik	62.837	0.377066	0.213587	1.76539	0.0774975	0.825162
75956	Srrm2	8533.33	0.278881	0.115847	2.40732	0.0160702	0.825162
75974	Dock11	644.475	0.178441	0.10612	1.68151	0.0926648	0.825162
76044	Ncapg2	436.73	0.305709	0.191082	1.59988	0.109625	0.825162
76073	Pcgf5	194.992	0.268921	0.152615	1.76209	0.0780539	0.825162
76113	Lpo	29.2161	1.08345	0.466057	2.32471	0.0200874	0.825162
76137	Mcur1	516.377	0.165871	0.0938715	1.767	0.0772286	0.825162
76217	Jakmip2	1051.53	0.157653	0.0965537	1.6328	0.102511	0.825162
76257	Slc38a3	2929.64	0.428536	0.193303	2.21691	0.0266294	0.825162
76267	Fads1	3217.3	0.157673	0.0849367	1.85636	0.063402	0.825162
76295	Atp11b	1353.46	0.196686	0.100914	1.94905	0.0512897	0.825162
76366	Mtif3	224.548	-0.244603	0.140103	-1.74588	0.0808325	0.825162
76408	Abcc3	174.34	0.427649	0.241617	1.76994	0.0767364	0.825162
76501	Commd9	481.026	-0.242108	0.111432	-2.1727	0.0298027	0.825162
76508	Ube2d-ps	291.941	-0.191989	0.117753	-1.63044	0.103009	0.825162
76522	Lsm8	392.434	-0.202624	0.11288	-1.79503	0.0726483	0.825162
76561	Snx7	561.217	-0.229161	0.105348	-2.17526	0.0296104	0.825162
76594	Dnajc18	1138.26	0.123244	0.0666643	1.84872	0.0644981	0.825162
76626	Msi2	2315.03	0.12726	0.0702711	1.81098	0.0701438	0.825162
76709	Arpc2	4502.9	-0.17661	0.0938789	-1.88125	0.0599382	0.825162
76718	Catsperg2	1.92039	-2.93075	1.4658	-1.99942	0.0455628	0.825162
76763	Mospd2	500.825	0.226864	0.12467	1.81972	0.0688017	0.825162
76799	Tmem234	974.118	-0.112939	0.0684986	-1.64877	0.0991944	0.825162
76808	Rpl18a	5460.9	-0.28244	0.165028	-1.71147	0.0869941	0.825162
76813	Armc6	412.707	-0.180514	0.106528	-1.69452	0.0901673	0.825162
76846	Rps9	8071.32	-0.368561	0.147288	-2.50232	0.0123382	0.825162
76850	Ago4	412.038	0.172169	0.0904779	1.90288	0.0570558	0.825162
76857	Spopl	186.367	0.242501	0.140322	1.72817	0.0839574	0.825162
76863	Dcun1d5	824.901	-0.191943	0.0915974	-2.09551	0.0361256	0.825162
76936	Hnrnpm	4805.21	-0.109996	0.0543521	-2.02377	0.0429941	0.825162
76972	Snhg20	286.165	-0.243459	0.144547	-1.68429	0.0921259	0.825162
77032	Tstd3	239.483	-0.244215	0.143103	-1.70657	0.0879017	0.825162
77041	Arsk	286.765	0.244	0.136194	1.79156	0.0732029	0.825162
77125	Il33	133.396	0.589808	0.241352	2.44376	0.0145351	0.825162
77128	Crebrf	417.129	0.286763	0.129279	2.21817	0.0265432	0.825162
77254	Yif1b	727.849	-0.256876	0.133828	-1.91944	0.0549283	0.825162
77288	9430021M05Rik	43.6081	0.477033	0.217059	2.19771	0.0279696	0.825162
77531	Anks1b	2455.77	0.213128	0.132118	1.61317	0.106708	0.825162
77559	Agl	971.303	0.205357	0.104999	1.95579	0.0504894	0.825162
77569	Limch1	3096.7	0.281706	0.173576	1.62295	0.104599	0.825162
77578	Bcl9	1256.31	0.183619	0.0806625	2.27639	0.022823	0.825162
77613	Prss36	187.08	-0.222303	0.138065	-1.61013	0.107369	0.825162
77781	Epm2aip1	2502.27	0.210843	0.11507	1.83229	0.0669075	0.825162
77794	Adamtsl2	52.4769	0.764202	0.304022	2.51364	0.0119492	0.825162
77809	Lrrc42	816.06	-0.172159	0.0876805	-1.96349	0.0495898	0.825162
77866	E130102H24Rik	122.575	0.338239	0.176574	1.91557	0.0554199	0.825162
77889	Lbh	1709.84	0.244711	0.119312	2.05101	0.0402657	0.825162
77891	Ube2s	1310.15	-0.244894	0.124934	-1.96019	0.0499741	0.825162
77914	Krtap17-1	1.13535	-2.93572	1.67333	-1.75442	0.0793593	0.825162
77929	Yipf6	864.972	0.228747	0.118521	1.93001	0.0536054	0.825162
77940	A930004D18Rik	64.5234	-0.309721	0.180889	-1.71222	0.0868559	0.825162
78248	Armcx1	609.684	0.149836	0.0845014	1.77318	0.0761984	0.825162
78255	Ralgps2	879.822	0.175342	0.100355	1.74721	0.080601	0.825162
78294	Rps27a	2996.42	-0.354009	0.165068	-2.14462	0.0319831	0.825162
78334	Cdk19	2008.22	0.191754	0.118678	1.61575	0.106148	0.825162
78339	Ttyh3	5241.21	0.19956	0.102714	1.94287	0.0520322	0.825162
78388	Mvp	529.46	-0.288339	0.14075	-2.0486	0.0405017	0.825162
78412	3110062M04Rik	100.872	-0.318707	0.162391	-1.96259	0.0496941	0.825162
78512	3300005D01Rik	7.3435	-1.22902	0.707648	-1.73677	0.0824271	0.825162
78618	Acap2	1425.24	0.223994	0.129571	1.72874	0.0838564	0.825162
78619	Zfp449	157.636	0.249037	0.141351	1.76183	0.0780985	0.825162
78653	Bola3	254.456	-0.215444	0.12256	-1.75786	0.0787708	0.825162
78655	Eif3j1	1066.45	-0.184099	0.0851907	-2.16102	0.0306936	0.825162
78658	Ncapd3	606.591	0.165709	0.096797	1.71192	0.0869108	0.825162
78670	Plekhj1	779.003	-0.237387	0.105954	-2.24046	0.0250608	0.825162
78787	Usp54	533.85	0.266101	0.12539	2.12219	0.0338214	0.825162
78803	Fbxo43	4.0368	-1.46129	0.886267	-1.64882	0.0991849	0.825162
78889	Wsb1	2622.82	0.229118	0.0981165	2.33516	0.0195351	0.825162
78917	4930455G09Rik	7.97663	-1.11529	0.554996	-2.00954	0.0444797	0.825162
78925	Srd5a1	497.038	0.178527	0.0851164	2.09744	0.0359545	0.825162
78937	Avl9	1186.7	0.231406	0.140368	1.64857	0.0992362	0.825162
79044	Mrps34	442.007	-0.216556	0.125129	-1.73066	0.083512	0.825162
79235	Lrat	13.7515	1.11884	0.528079	2.1187	0.0341161	0.825162
79362	Bhlhe41	1327.2	0.337226	0.161251	2.09131	0.0365001	0.825162
80284	Smim12	432.613	-0.243082	0.11608	-2.0941	0.0362514	0.825162
80289	Lysmd3	236.841	0.352906	0.20078	1.75767	0.0788029	0.825162
80297	Sptbn4	3581.04	0.202871	0.115621	1.75463	0.0793232	0.825162
80748	BC004004	919.534	-0.232082	0.114495	-2.027	0.0426624	0.825162
80877	Lrba	739.914	0.288262	0.150393	1.91673	0.0552724	0.825162
80889	Mesdc1	1110.79	-0.198788	0.110701	-1.79572	0.0725391	0.825162
80898	Erap1	348.445	0.298579	0.159637	1.87036	0.0614335	0.825162
80912	Pum1	2292.79	0.174818	0.101862	1.71622	0.0861209	0.825162
80915	Dusp12	168.347	-0.224958	0.137811	-1.63236	0.102603	0.825162
80985	Trim44	3728.5	0.180473	0.104798	1.72211	0.0850495	0.825162
81489	Dnajb1	797.854	-0.11589	0.0710769	-1.63048	0.102999	0.825162
81702	Ankrd17	2879.86	0.137465	0.0729289	1.88492	0.0594407	0.825162
83433	Trem2	322.496	-0.36769	0.178232	-2.06299	0.0391138	0.825162
83485	Ngrn	500.244	-0.163899	0.0936949	-1.74928	0.0802422	0.825162
83486	Rbm5	3299.37	0.122741	0.0616596	1.99062	0.0465228	0.825162
83556	Tex16	4.70878	1.21889	0.704784	1.72945	0.0837277	0.825162
83673	Snhg1	512.82	-0.253508	0.137262	-1.84689	0.0647626	0.825162
83675	Bicc1	576.736	0.307385	0.19061	1.61264	0.106823	0.825162
83924	Gpr137b	655.027	0.254904	0.149412	1.70604	0.0880004	0.825162
83946	Phip	1918.18	0.127477	0.0665396	1.9158	0.0553906	0.825162
84035	Kremen1	800.368	0.271412	0.148408	1.82883	0.0674249	0.825162
85308	Emc9	195.187	-0.31372	0.172023	-1.82371	0.0681964	0.825162
93677	Lmod2	1.66529	-2.47343	1.40008	-1.76664	0.077289	0.825162
93681	Zkscan8	467.942	0.285255	0.152769	1.86723	0.0618697	0.825162
93684	Selenof	4607.36	-0.117642	0.0724581	-1.62359	0.104464	0.825162
93699	Pcdhgb1	114.436	0.503604	0.272788	1.84614	0.064872	0.825162
93701	Pcdhgb4	203.068	0.369469	0.192521	1.91911	0.0549708	0.825162
93703	Pcdhgb6	481.8	0.444475	0.235508	1.8873	0.0591199	0.825162
93706	Pcdhgc3	5733.05	0.363941	0.211215	1.72308	0.0848734	0.825162
93711	Pcdhga3	385.685	0.481475	0.231564	2.07923	0.0375962	0.825162
93712	Pcdhga4	236.559	0.416501	0.209041	1.99243	0.0463234	0.825162
93714	Pcdhga6	386.946	0.304376	0.169672	1.79391	0.0728283	0.825162
93715	Pcdhga7	388.981	0.471966	0.255015	1.85074	0.0642073	0.825162
93716	Pcdhga8	263.906	0.360535	0.211616	1.70372	0.0884331	0.825162
93717	Pcdhga9	134.434	0.390723	0.213955	1.82619	0.0678211	0.825162
93722	Pcdhga10	390.637	0.390071	0.21002	1.85731	0.0632675	0.825162
93723	Pcdhga11	381.386	0.362397	0.221691	1.6347	0.102113	0.825162
93724	Pcdhga12	178.669	0.391531	0.210816	1.85721	0.0632807	0.825162
93728	Pabpc5	28.7378	0.740796	0.380605	1.94636	0.0516111	0.825162
93730	Lztfl1	276.271	0.253027	0.112919	2.24078	0.0250402	0.825162
93837	Dach2	329.981	0.247147	0.128305	1.92624	0.0540746	0.825162
93961	B3galt5	459.593	0.344943	0.13938	2.47485	0.0133293	0.825162
94045	P2rx5	50.3077	-0.410627	0.234589	-1.75041	0.0800477	0.825162
94047	Cecr6	141.936	0.255011	0.158515	1.60875	0.107671	0.825162
94090	Trim9	1734.58	0.189959	0.117916	1.61097	0.107186	0.825162
94181	Nans	826.838	-0.218637	0.109174	-2.00265	0.045215	0.825162
94185	Tnfrsf21	2016.34	0.374908	0.156292	2.39876	0.0164506	0.825162
94190	Ophn1	827.189	0.211992	0.0979069	2.16524	0.0303689	0.825162
94214	Spock2	4244.01	0.239449	0.143571	1.66781	0.0953534	0.825162
94218	Cnnm3	1066.53	0.168886	0.105449	1.6016	0.109244	0.825162
94253	Hecw1	352.866	0.299324	0.169285	1.76816	0.0770334	0.825162
94282	Sfxn5	1423.35	0.318357	0.18034	1.76532	0.0775107	0.825162
94315	Prcc	1410.45	-0.129452	0.0787967	-1.64286	0.100413	0.825162
96979	Ptges2	311.425	-0.207245	0.105311	-1.96794	0.0490752	0.825162
97130	C77080	1165.67	0.173331	0.0909563	1.90565	0.0566957	0.825162
97487	Cmtm4	2093.22	0.26973	0.161793	1.66713	0.0954881	0.825162
97961	Nol12	452.633	-0.303609	0.127431	-2.38255	0.0171933	0.825162
98053	Gtf2f1	1380.68	-0.17214	0.0894645	-1.92411	0.0543404	0.825162
98221	Eif3m	1176.2	-0.177184	0.110123	-1.60897	0.107623	0.825162
98363	Efhd1	299.383	0.432641	0.222547	1.94405	0.0518898	0.825162
98403	Zfp451	556.737	0.161893	0.0944607	1.71387	0.0865522	0.825162
98660	Atp1a2	11120.6	0.359157	0.177382	2.02477	0.0428913	0.825162
98878	Ehd4	363.663	-0.230921	0.112786	-2.04742	0.0406172	0.825162
98932	Myl9	1522.3	-0.370536	0.161283	-2.29743	0.0215945	0.825162
98952	Fam102a	817.275	0.199845	0.113488	1.76093	0.07825	0.825162
99311	Commd7	598.794	-0.209305	0.085422	-2.45025	0.0142758	0.825162
99586	Dpyd	87.2805	0.465147	0.258802	1.79731	0.0722866	0.825162
99887	Tmem56	665.555	0.284018	0.11718	2.42377	0.0153602	0.825162
99929	Tiparp	653.293	0.139139	0.0801434	1.73613	0.0825412	0.825162
100087	Kti12	290.615	-0.263275	0.11557	-2.27806	0.022723	0.825162
100177	Zmym6	823.028	0.166885	0.0937035	1.78098	0.074915	0.825162
100609	Nsun5	260.475	-0.299377	0.171497	-1.74567	0.0808679	0.825162
100689	Spon2	154.954	-0.326483	0.202739	-1.61036	0.107319	0.825162
100702	Gbp6	79.0817	-0.50822	0.284264	-1.78785	0.0738006	0.825162
101185	Pot1a	351.843	0.161417	0.0913058	1.76787	0.077082	0.825162
101206	Tada3	844.434	-0.160956	0.0812902	-1.98001	0.0477019	0.825162
101489	Ric8a	1310.76	-0.138997	0.0673732	-2.06309	0.0391037	0.825162
101631	Pwwp2b	66.3259	-0.376594	0.220415	-1.70857	0.0875311	0.825162
101831	Faap24	120.591	-0.375187	0.164375	-2.2825	0.0224597	0.825162
101966	D8Ertd738e	1094	-0.258412	0.129858	-1.98997	0.0465947	0.825162
102093	Phkb	842.103	0.227072	0.115907	1.95909	0.0501019	0.825162
102115	Dohh	839.09	-0.274659	0.120578	-2.27785	0.0227356	0.825162
102442	Dennd4a	870.253	0.187191	0.116955	1.60054	0.109478	0.825162
102502	Pls1	111.264	0.353436	0.186923	1.89081	0.0586498	0.825162
103172	Chchd10	561.226	-0.207645	0.114015	-1.8212	0.0685763	0.825162
103511	Fam26e	72.5444	-0.380583	0.228145	-1.66816	0.0952834	0.825162
103710	Slc35e4	819.006	-0.123473	0.0711513	-1.73535	0.0826786	0.825162
103841	Cuedc1	1566.29	0.145147	0.0852768	1.70206	0.0887433	0.825162
103850	Nt5m	433.6	-0.231683	0.12032	-1.92556	0.054159	0.825162
103967	Dnm3	683.402	0.30396	0.132962	2.28606	0.0222508	0.825162
104174	Gldc	441.868	0.276912	0.163643	1.69217	0.0906134	0.825162
104263	Kdm3a	1173.63	0.188594	0.106816	1.76559	0.0774646	0.825162
104457	0610010K14Rik	965.793	-0.27991	0.145261	-1.92695	0.0539855	0.825162
104625	Cnot6	2581.67	0.202222	0.102039	1.98182	0.0474996	0.825162
104759	Pld4	70.3133	-0.619205	0.319801	-1.93622	0.0528408	0.825162
104771	Jkamp	848.609	-0.170617	0.102355	-1.66692	0.0955298	0.825162
104776	Aldh6a1	565.275	0.265483	0.161662	1.64221	0.100547	0.825162
104816	Aspg	448.431	0.460834	0.214952	2.14389	0.0320414	0.825162
104859	Tecpr2	595.102	0.209829	0.111689	1.87869	0.0602875	0.825162
104943	Fam110c	21.0686	-0.692156	0.416437	-1.66209	0.0964946	0.825162
105000	Dnal1	551.002	0.1732	0.100496	1.72346	0.0848052	0.825162
105083	Pelo	500.918	-0.192406	0.0971826	-1.97984	0.0477221	0.825162
105387	Akr1c14	66.3254	-0.41659	0.258711	-1.61025	0.107342	0.825162
105445	Dock9	900.308	0.248379	0.121589	2.04278	0.0410746	0.825162
105446	Gmpr2	485.702	-0.178712	0.108595	-1.64567	0.0998314	0.825162
105559	Mbnl2	2737.32	0.146615	0.0790368	1.85502	0.0635934	0.825162
106064	AW549877	1382.92	0.195523	0.117113	1.66953	0.0950127	0.825162
106068	Slc45a4	667.988	0.176369	0.104369	1.68985	0.091056	0.825162
106143	Cggbp1	1963.56	0.124064	0.0764362	1.62311	0.104566	0.825162
106264	0610012G03Rik	804.182	-0.201682	0.105241	-1.91639	0.0553152	0.825162
106618	Wdr90	568.407	0.240224	0.106433	2.25705	0.0240048	0.825162
106633	Ift140	659.822	0.169857	0.104094	1.63177	0.102728	0.825162
106707	Rpusd1	239.219	-0.185805	0.113753	-1.63341	0.102382	0.825162
107022	Gramd3	372.317	0.249267	0.155781	1.60011	0.109574	0.825162
107065	Lrrtm2	473.918	0.276331	0.132382	2.08738	0.0368537	0.825162
107351	Kank1	725.413	0.331169	0.176132	1.88024	0.0600756	0.825162
107581	Col16a1	1617.77	0.208979	0.106265	1.96658	0.0492317	0.825162
107686	Snrpd2	1197.67	-0.326277	0.157145	-2.07628	0.0378681	0.825162
107723	Slc12a6	1520.78	0.235061	0.110226	2.13253	0.0329635	0.825162
107734	Mrpl30	636.231	-0.247958	0.120227	-2.06242	0.0391681	0.825162
107815	Scml2	33.9055	0.66497	0.274315	2.42411	0.015346	0.825162
107817	Jmjd6	697.002	-0.191188	0.101999	-1.87442	0.0608728	0.825162
107823	Nsd2	2833.37	0.183865	0.0916351	2.00649	0.0448038	0.825162
107934	Celsr3	2950.89	0.215707	0.124857	1.72762	0.0840555	0.825162
107951	Cdk9	1589.27	-0.118241	0.0690885	-1.71144	0.0870002	0.825162
108014	Srsf9	1441.99	-0.132205	0.0770167	-1.71658	0.0860563	0.825162
108052	Slc14a1	614.239	0.482155	0.201009	2.39867	0.0164545	0.825162
108062	Cstf2	1562.15	0.238644	0.111972	2.13128	0.0330662	0.825162
108089	Rnf144a	739.911	0.218315	0.133197	1.63904	0.101206	0.825162
108112	Eif4ebp3	33.9432	-0.897793	0.386247	-2.3244	0.0201039	0.825162
108121	U2af1	885.948	-0.201676	0.107834	-1.87025	0.0614491	0.825162
[truncated: 22,101 more rows]
